# Supplementary material for: Capturing site-specific heterogeneity with large-scale N-glycoproteome analysis
Source: Nat Commun. 2019 Mar 21;10:1311. doi: 10.1038/s41467-019-09222-w (PMC6428843; doi:10.1038/s41467-019-09222-w)
Supplement: Supplementary file 4 — Supplementary Data 1 [file 41467_2019_9222_MOESM4_ESM.xlsx]

## Sheet: Summary of Headers
Glycopeptides
PeptideWithMods	Glycopeptides with modifications (fixed and variable) included in the sequence
SequenceOnly	Glycopeptide sequence only
Mods	All modifications seen for that glycopeptide (fixed and variable)
uniprotID	UniProt accession number
ProteinName	Protein descriptor in UniProt
GlycoSite	Position of the modified glycosite in the UniProt sequence
Localized	TRUE = the glycosite is considered localized
#ofPSMs	Number of spectra mapped to this glycopeptide identification
#ofLocalizedPSMs	Number of spectra mapped to this glycopeptide identification that are considered localized
LocalizedGlycansSeen	Identity of the modifying glycan(s)
NXS	TRUE indicates the glycosite has the NXS motif
NXT	TRUE indicates the glycosite has the NXT motif
seenInUniprot	TRUE indicates that this glycosite is in the UniProt database as a glycosite
evidenceType	Description of the evidence type UniProt provides if the glycosite is in the UniProt database
evidenceNumber	Corresponding evidence type number (the value that UniProt uses to denote evidence type in its database)

## Sheet: Glycopeptides
PeptideWithMods	SequenceOnly	Mods	uniprotID	ProteinName	GlycoSite	Localized	#ofPSMs	#ofLocalizedPSMs	LocalizedGlycansSeen	NXS	NXT	seenInUniprot	evidenceType	evidenceNumber
FLEPYN[NGlycan_1216.4229]DSIQAQK	FLEPYNDSIQAQK	N6(NGlycan / 1216.4229)	P14231	>sp|P14231|AT1B2_MOUSE Sodium/potassium-transporting ATPase subunit beta-2 OS=Mus musculus GN=Atp1b2 PE=1 SV=2	118	TRUE	130	129	HexNAc(2)Hex(5)	TRUE	FALSE	TRUE	Reported in Literature	269
WTGHN[NGlycan_1768.6395]VTVVQR	WTGHNVTVVQR	N5(NGlycan / 1768.6395)	Q91ZX7	>sp|Q91ZX7|LRP1_MOUSE Prolow-density lipoprotein receptor-related protein 1 OS=Mus musculus GN=Lrp1 PE=1 SV=1	1512	TRUE	3	3	HexNAc(4)Hex(5)Fuc(1)	FALSE	TRUE	TRUE	Sequence Analysis	255
ISN[NGlycan_1768.6395]VTPADAGIYYC[Carbamidomethyl]VK	ISNVTPADAGIYYCVK	N3(NGlycan / 1768.6395);C14(Carbamidomethyl / 57.0215)	Q6P6I8	>tr|Q6P6I8|Q6P6I8_MOUSE Signal-regulatory protein alpha OS=Mus musculus GN=Sirpa PE=1 SV=1	110	TRUE	9	9	HexNAc(4)Hex(5)Fuc(1)	FALSE	TRUE	FALSE	None	0
N[NGlycan_203.0794]STTLVM[Oxidation]HM[Oxidation]K	NSTTLVMHMK	N1(NGlycan / 203.0794);M7(Oxidation / 15.9949);M9(Oxidation / 15.9949)	Q91ZX7	>sp|Q91ZX7|LRP1_MOUSE Prolow-density lipoprotein receptor-related protein 1 OS=Mus musculus GN=Lrp1 PE=1 SV=1	1826	TRUE	5	5	HexNAc(1)	FALSE	TRUE	TRUE	Sequence Analysis	255
WTGHN[NGlycan_1216.4229]VTVVQR	WTGHNVTVVQR	N5(NGlycan / 1216.4229)	Q91ZX7	>sp|Q91ZX7|LRP1_MOUSE Prolow-density lipoprotein receptor-related protein 1 OS=Mus musculus GN=Lrp1 PE=1 SV=1	1512	TRUE	18	16	HexNAc(2)Hex(5)	FALSE	TRUE	TRUE	Sequence Analysis	255
GN[NGlycan_1095.3966]YSC[Carbamidomethyl]FVSSPSITK	GNYSCFVSSPSITK	N2(NGlycan / 1095.3966);C5(Carbamidomethyl / 57.0215)	P12960	>sp|P12960|CNTN1_MOUSE Contactin-1 OS=Mus musculus GN=Cntn1 PE=1 SV=1	208	TRUE	4	4	HexNAc(3)Hex(3)	TRUE	FALSE	TRUE	Sequence Analysis	255
WTGHN[NGlycan_1622.5816]VTVVQR	WTGHNVTVVQR	N5(NGlycan / 1622.5816)	Q91ZX7	>sp|Q91ZX7|LRP1_MOUSE Prolow-density lipoprotein receptor-related protein 1 OS=Mus musculus GN=Lrp1 PE=1 SV=1	1512	TRUE	4	4	HexNAc(4)Hex(5)	FALSE	TRUE	TRUE	Sequence Analysis	255
TAN[NGlycan_1095.3966]ETSAEAYNLLLR	TANETSAEAYNLLLR	N3(NGlycan / 1095.3966)	F8VQJ3	>tr|F8VQJ3|F8VQJ3_MOUSE Laminin subunit gamma-1 OS=Mus musculus GN=Lamc1 PE=1 SV=1	1203	TRUE	6	6	HexNAc(3)Hex(3)	FALSE	TRUE	FALSE	None	0
FLEPYN[NGlycan_730.2644]DSIQAQK	FLEPYNDSIQAQK	N6(NGlycan / 730.2644)	P14231	>sp|P14231|AT1B2_MOUSE Sodium/potassium-transporting ATPase subunit beta-2 OS=Mus musculus GN=Atp1b2 PE=1 SV=2	118	TRUE	10	10	HexNAc(2)Hex(2)	TRUE	FALSE	TRUE	Reported in Literature	269
N[NGlycan_406.1587]HSLAFVGTK	NHSLAFVGTK	N1(NGlycan / 406.1587)	Q80UG2	>sp|Q80UG2|PLXA4_MOUSE Plexin-A4 OS=Mus musculus GN=Plxna4 PE=1 SV=3	441	TRUE	5	5	HexNAc(2)	TRUE	FALSE	FALSE	None	0
YVPFN[NGlycan_203.0794]GTK	YVPFNGTK	N5(NGlycan / 203.0794)	A0A087WPX3	>tr|A0A087WPX3|A0A087WPX3_MOUSE Neurofascin OS=Mus musculus GN=Nfasc PE=1 SV=1	973	TRUE	4	4	HexNAc(1)	FALSE	TRUE	FALSE	None	0
TAN[NGlycan_1460.5288]ETSAEAYNLLLR	TANETSAEAYNLLLR	N3(NGlycan / 1460.5288)	F8VQJ3	>tr|F8VQJ3|F8VQJ3_MOUSE Laminin subunit gamma-1 OS=Mus musculus GN=Lamc1 PE=1 SV=1	1203	TRUE	2	2	HexNAc(4)Hex(4)	FALSE	TRUE	FALSE	None	0
ISN[NGlycan_1565.5601]VTPADAGIYYC[Carbamidomethyl]VK	ISNVTPADAGIYYCVK	N3(NGlycan / 1565.5601);C14(Carbamidomethyl / 57.0215)	Q6P6I8	>tr|Q6P6I8|Q6P6I8_MOUSE Signal-regulatory protein alpha OS=Mus musculus GN=Sirpa PE=1 SV=1	110	TRUE	4	4	HexNAc(3)Hex(5)Fuc(1)	FALSE	TRUE	FALSE	None	0
N[NGlycan_1054.37]HSLAFVGTK	NHSLAFVGTK	N1(NGlycan / 1054.37)	Q80UG2	>sp|Q80UG2|PLXA4_MOUSE Plexin-A4 OS=Mus musculus GN=Plxna4 PE=1 SV=3	441	TRUE	12	12	HexNAc(2)Hex(4)	TRUE	FALSE	FALSE	None	0
HNFRPGTDFVVEYIDSN[NGlycan_1768.6395]HTK	HNFRPGTDFVVEYIDSNHTK	N17(NGlycan / 1768.6395)	A0A087WPX3	>tr|A0A087WPX3|A0A087WPX3_MOUSE Neurofascin OS=Mus musculus GN=Nfasc PE=1 SV=1	1154	TRUE	5	5	HexNAc(4)Hex(5)Fuc(1)	FALSE	TRUE	FALSE	None	0
FLEPYN[NGlycan_892.3172]DSIQAQK	FLEPYNDSIQAQK	N6(NGlycan / 892.3172)	P14231	>sp|P14231|AT1B2_MOUSE Sodium/potassium-transporting ATPase subunit beta-2 OS=Mus musculus GN=Atp1b2 PE=1 SV=2	118	TRUE	14	14	HexNAc(2)Hex(3)	TRUE	FALSE	TRUE	Reported in Literature	269
FLEPYN[NGlycan_1054.37]DSIQAQK	FLEPYNDSIQAQK	N6(NGlycan / 1054.37)	P14231	>sp|P14231|AT1B2_MOUSE Sodium/potassium-transporting ATPase subunit beta-2 OS=Mus musculus GN=Atp1b2 PE=1 SV=2	118	TRUE	28	28	HexNAc(2)Hex(4)	TRUE	FALSE	TRUE	Reported in Literature	269
AN[NGlycan_1216.4229]HSGAVVLLK	ANHSGAVVLLK	N2(NGlycan / 1216.4229)	Q61739	>sp|Q61739|ITA6_MOUSE Integrin alpha-6 OS=Mus musculus GN=Itga6 PE=1 SV=3	284	TRUE	12	12	HexNAc(2)Hex(5)	TRUE	FALSE	TRUE	Reported in Literature	269
INNGGC[Carbamidomethyl]QDLC[Carbamidomethyl]LLTHQGHVN[NGlycan_1216.4229]C[Carbamidomethyl]SC[Carbamidomethyl]R	INNGGCQDLCLLTHQGHVNCSCR	N19(NGlycan / 1216.4229);C6(Carbamidomethyl / 57.0215);C10(Carbamidomethyl / 57.0215);C20(Carbamidomethyl / 57.0215);C22(Carbamidomethyl / 57.0215)	Q91ZX7	>sp|Q91ZX7|LRP1_MOUSE Prolow-density lipoprotein receptor-related protein 1 OS=Mus musculus GN=Lrp1 PE=1 SV=1	2503	TRUE	7	7	HexNAc(2)Hex(5)	TRUE	FALSE	TRUE	Sequence Analysis	255
TAN[NGlycan_1216.4229]ETSAEAYNLLLR	TANETSAEAYNLLLR	N3(NGlycan / 1216.4229)	F8VQJ3	>tr|F8VQJ3|F8VQJ3_MOUSE Laminin subunit gamma-1 OS=Mus musculus GN=Lamc1 PE=1 SV=1	1203	TRUE	6	6	HexNAc(2)Hex(5)	FALSE	TRUE	FALSE	None	0
WTGHN[NGlycan_1419.5022]VTVVQR	WTGHNVTVVQR	N5(NGlycan / 1419.5022)	Q91ZX7	>sp|Q91ZX7|LRP1_MOUSE Prolow-density lipoprotein receptor-related protein 1 OS=Mus musculus GN=Lrp1 PE=1 SV=1	1512	TRUE	5	5	HexNAc(3)Hex(5)	FALSE	TRUE	TRUE	Sequence Analysis	255
WTGHN[NGlycan_1565.5601]VTVVQR	WTGHNVTVVQR	N5(NGlycan / 1565.5601)	Q91ZX7	>sp|Q91ZX7|LRP1_MOUSE Prolow-density lipoprotein receptor-related protein 1 OS=Mus musculus GN=Lrp1 PE=1 SV=1	1512	TRUE	4	4	HexNAc(3)Hex(5)Fuc(1)	FALSE	TRUE	TRUE	Sequence Analysis	255
N[NGlycan_1702.5813]ISGVVLADHSGSFHNR	NISGVVLADHSGSFHNR	N1(NGlycan / 1702.5813)	P57716	>sp|P57716|NICA_MOUSE Nicastrin OS=Mus musculus GN=Ncstn PE=1 SV=3	434	TRUE	13	13	HexNAc(2)Hex(8)	TRUE	FALSE	TRUE	Sequence Analysis	255
GTEWLVN[NGlycan_892.3172]SSR	GTEWLVNSSR	N7(NGlycan / 892.3172)	P12960	>sp|P12960|CNTN1_MOUSE Contactin-1 OS=Mus musculus GN=Cntn1 PE=1 SV=1	457	TRUE	6	6	HexNAc(2)Hex(3)	TRUE	FALSE	TRUE	Sequence Analysis	255
VC[Carbamidomethyl]SNDN[NGlycan_1216.4229]KTFDSSC[Carbamidomethyl]HFFATK	VCSNDNKTFDSSCHFFATK	N6(NGlycan / 1216.4229);C2(Carbamidomethyl / 57.0215);C13(Carbamidomethyl / 57.0215)	P07214	>sp|P07214|SPRC_MOUSE SPARC OS=Mus musculus GN=Sparc PE=1 SV=1	115	TRUE	5	5	HexNAc(2)Hex(5)	FALSE	TRUE	TRUE	Inferred by Curator	305
ISPGKN[NGlycan_1768.6395]ATGM[Oxidation]EVGWYR	ISPGKNATGMEVGWYR	N6(NGlycan / 1768.6395);M10(Oxidation / 15.9949)	Q29ZQ5	>tr|Q29ZQ5|Q29ZQ5_MOUSE Myelin-oligodendrocyte glycoprotein OS=Mus musculus GN=Mog PE=1 SV=1	60	TRUE	8	8	HexNAc(4)Hex(5)Fuc(1)	FALSE	TRUE	FALSE	None	0
AN[NGlycan_1378.4757]HSGAVVLLK	ANHSGAVVLLK	N2(NGlycan / 1378.4757)	Q61739	>sp|Q61739|ITA6_MOUSE Integrin alpha-6 OS=Mus musculus GN=Itga6 PE=1 SV=3	284	TRUE	12	12	HexNAc(2)Hex(6)	TRUE	FALSE	TRUE	Reported in Literature	269
N[NGlycan_1216.4229]HSLAFVGTK	NHSLAFVGTK	N1(NGlycan / 1216.4229)	Q80UG2	>sp|Q80UG2|PLXA4_MOUSE Plexin-A4 OS=Mus musculus GN=Plxna4 PE=1 SV=3	441	TRUE	19	19	HexNAc(2)Hex(5)	TRUE	FALSE	FALSE	None	0
GTEWLVN[NGlycan_1054.37]SSR	GTEWLVNSSR	N7(NGlycan / 1054.37)	P12960	>sp|P12960|CNTN1_MOUSE Contactin-1 OS=Mus musculus GN=Cntn1 PE=1 SV=1	457	TRUE	8	8	HexNAc(2)Hex(4)	TRUE	FALSE	TRUE	Sequence Analysis	255
ATQLFTN[NGlycan_1216.4229]QTDIPNM[Oxidation]EDVYAVK	ATQLFTNQTDIPNMEDVYAVK	N7(NGlycan / 1216.4229);M14(Oxidation / 15.9949)	Q9JIA1	>sp|Q9JIA1|LGI1_MOUSE Leucine-rich glioma-inactivated protein 1 OS=Mus musculus GN=Lgi1 PE=1 SV=1	422	TRUE	53	53	HexNAc(2)Hex(5)	FALSE	TRUE	TRUE	Sequence Analysis	255
GKAN[NGlycan_1038.3751]STGTLVITNPTR	GKANSTGTLVITNPTR	N4(NGlycan / 1038.3751)	P12960	>sp|P12960|CNTN1_MOUSE Contactin-1 OS=Mus musculus GN=Cntn1 PE=1 SV=1	494	TRUE	39	39	HexNAc(2)Hex(3)Fuc(1)	FALSE	TRUE	TRUE	Sequence Analysis	255
TAN[NGlycan_1054.37]ETSAEAYNLLLR	TANETSAEAYNLLLR	N3(NGlycan / 1054.37)	F8VQJ3	>tr|F8VQJ3|F8VQJ3_MOUSE Laminin subunit gamma-1 OS=Mus musculus GN=Lamc1 PE=1 SV=1	1203	TRUE	2	2	HexNAc(2)Hex(4)	FALSE	TRUE	FALSE	None	0
GSALHEDIYVLHDN[NGlycan_1216.4229]GTLEIPVAQK	GSALHEDIYVLHDNGTLEIPVAQK	N14(NGlycan / 1216.4229)	Q810U4	>sp|Q810U4|NRCAM_MOUSE Neuronal cell adhesion molecule OS=Mus musculus GN=Nrcam PE=1 SV=2	501	TRUE	32	32	HexNAc(2)Hex(5)	FALSE	TRUE	TRUE	Sequence Analysis	255
VC[Carbamidomethyl]SNDN[NGlycan_1768.6395]KTFDSSC[Carbamidomethyl]HFFATK	VCSNDNKTFDSSCHFFATK	N6(NGlycan / 1768.6395);C2(Carbamidomethyl / 57.0215);C13(Carbamidomethyl / 57.0215)	P07214	>sp|P07214|SPRC_MOUSE SPARC OS=Mus musculus GN=Sparc PE=1 SV=1	115	TRUE	1	1	HexNAc(4)Hex(5)Fuc(1)	FALSE	TRUE	TRUE	Inferred by Curator	305
N[NGlycan_892.3172]HSLAFVGTK	NHSLAFVGTK	N1(NGlycan / 892.3172)	Q80UG2	>sp|Q80UG2|PLXA4_MOUSE Plexin-A4 OS=Mus musculus GN=Plxna4 PE=1 SV=3	441	TRUE	8	8	HexNAc(2)Hex(3)	TRUE	FALSE	FALSE	None	0
KMSN[NGlycan_1216.4229]ITFR	KMSNITFR	N4(NGlycan / 1216.4229)	Q9CQF9	>sp|Q9CQF9|PCYOX_MOUSE Prenylcysteine oxidase OS=Mus musculus GN=Pcyox1 PE=1 SV=1	323	TRUE	6	6	HexNAc(2)Hex(5)	FALSE	TRUE	TRUE	Sequence Analysis	255
VC[Carbamidomethyl]SNDN[NGlycan_1444.5339]KTFDSSC[Carbamidomethyl]HFFATK	VCSNDNKTFDSSCHFFATK	N6(NGlycan / 1444.5339);C2(Carbamidomethyl / 57.0215);C13(Carbamidomethyl / 57.0215)	P07214	>sp|P07214|SPRC_MOUSE SPARC OS=Mus musculus GN=Sparc PE=1 SV=1	115	TRUE	1	1	HexNAc(4)Hex(3)Fuc(1)	FALSE	TRUE	TRUE	Inferred by Curator	305
N[NGlycan_1540.5285]ISGVVLADHSGSFHNR	NISGVVLADHSGSFHNR	N1(NGlycan / 1540.5285)	P57716	>sp|P57716|NICA_MOUSE Nicastrin OS=Mus musculus GN=Ncstn PE=1 SV=3	434	TRUE	11	11	HexNAc(2)Hex(7)	TRUE	FALSE	TRUE	Sequence Analysis	255
ISN[NGlycan_1216.4229]VTPADAGIYYC[Carbamidomethyl]VK	ISNVTPADAGIYYCVK	N3(NGlycan / 1216.4229);C14(Carbamidomethyl / 57.0215)	Q6P6I8	>tr|Q6P6I8|Q6P6I8_MOUSE Signal-regulatory protein alpha OS=Mus musculus GN=Sirpa PE=1 SV=1	110	TRUE	28	28	HexNAc(2)Hex(5)	FALSE	TRUE	FALSE	None	0
VC[Carbamidomethyl]SNDN[NGlycan_1864.6342]KTFDSSC[Carbamidomethyl]HFFATK	VCSNDNKTFDSSCHFFATK	N6(NGlycan / 1864.6342);C2(Carbamidomethyl / 57.0215);C13(Carbamidomethyl / 57.0215)	P07214	>sp|P07214|SPRC_MOUSE SPARC OS=Mus musculus GN=Sparc PE=1 SV=1	115	TRUE	4	4	HexNAc(2)Hex(9)	FALSE	TRUE	TRUE	Inferred by Curator	305
GELN[NGlycan_1216.4229]STLFSSRPK	GELNSTLFSSRPK	N4(NGlycan / 1216.4229)	Q9CQF9	>sp|Q9CQF9|PCYOX_MOUSE Prenylcysteine oxidase OS=Mus musculus GN=Pcyox1 PE=1 SV=1	353	TRUE	2	2	HexNAc(2)Hex(5)	FALSE	TRUE	TRUE	Reported in Literature	269
ATQLFTN[NGlycan_1216.4229]QTDIPNMEDVYAVK	ATQLFTNQTDIPNMEDVYAVK	N7(NGlycan / 1216.4229)	Q9JIA1	>sp|Q9JIA1|LGI1_MOUSE Leucine-rich glioma-inactivated protein 1 OS=Mus musculus GN=Lgi1 PE=1 SV=1	422	TRUE	17	17	HexNAc(2)Hex(5)	FALSE	TRUE	TRUE	Sequence Analysis	255
VC[Carbamidomethyl]SNDN[NGlycan_1540.5285]KTFDSSC[Carbamidomethyl]HFFATK	VCSNDNKTFDSSCHFFATK	N6(NGlycan / 1540.5285);C2(Carbamidomethyl / 57.0215);C13(Carbamidomethyl / 57.0215)	P07214	>sp|P07214|SPRC_MOUSE SPARC OS=Mus musculus GN=Sparc PE=1 SV=1	115	TRUE	4	4	HexNAc(2)Hex(7)	FALSE	TRUE	TRUE	Inferred by Curator	305
HDYILLPEGALTN[NGlycan_1702.5813]TTR	HDYILLPEGALTNTTR	N13(NGlycan / 1702.5813)	Q60841	>sp|Q60841|RELN_MOUSE Reelin OS=Mus musculus GN=Reln PE=1 SV=3	3016	TRUE	2	2	HexNAc(2)Hex(8)	FALSE	TRUE	TRUE	Sequence Analysis	255
EGIC[Carbamidomethyl]NGFTALC[Carbamidomethyl]PASDPKPN[NGlycan_1216.4229]FTDC[Carbamidomethyl]NR	EGICNGFTALCPASDPKPNFTDCNR	N19(NGlycan / 1216.4229);C4(Carbamidomethyl / 57.0215);C11(Carbamidomethyl / 57.0215);C23(Carbamidomethyl / 57.0215)	O35598	>sp|O35598|ADA10_MOUSE Disintegrin and metalloproteinase domain-containing protein 10 OS=Mus musculus GN=Adam10 PE=1 SV=2	552	TRUE	6	6	HexNAc(2)Hex(5)	FALSE	TRUE	TRUE	Sequence Analysis	255
LNPN[NGlycan_1038.3751]VTLDGDSLVATATATASAEQEGTK	LNPNVTLDGDSLVATATATASAEQEGTK	N4(NGlycan / 1038.3751)	Q60625	>sp|Q60625|ICAM5_MOUSE Intercellular adhesion molecule 5 OS=Mus musculus GN=Icam5 PE=1 SV=2	274	TRUE	7	7	HexNAc(2)Hex(3)Fuc(1)	FALSE	TRUE	TRUE	Sequence Analysis	255
TN[NGlycan_1702.5813]SSFIQGFVDHVKEDC[Carbamidomethyl]DR	TNSSFIQGFVDHVKEDCDR	N2(NGlycan / 1702.5813);C17(Carbamidomethyl / 57.0215)	Q61207	>sp|Q61207|SAP_MOUSE Prosaposin OS=Mus musculus GN=Psap PE=1 SV=2	214	TRUE	9	9	HexNAc(2)Hex(8)	TRUE	FALSE	TRUE	Sequence Analysis	255
KM[Oxidation]SN[NGlycan_1054.37]ITFR	KMSNITFR	M2(Oxidation / 15.9949);N4(NGlycan / 1054.37)	Q9CQF9	>sp|Q9CQF9|PCYOX_MOUSE Prenylcysteine oxidase OS=Mus musculus GN=Pcyox1 PE=1 SV=1	323	TRUE	11	9	HexNAc(2)Hex(4)	FALSE	TRUE	TRUE	Sequence Analysis	255
ISN[NGlycan_1054.37]VTPADAGIYYC[Carbamidomethyl]VK	ISNVTPADAGIYYCVK	N3(NGlycan / 1054.37);C14(Carbamidomethyl / 57.0215)	Q6P6I8	>tr|Q6P6I8|Q6P6I8_MOUSE Signal-regulatory protein alpha OS=Mus musculus GN=Sirpa PE=1 SV=1	110	TRUE	10	10	HexNAc(2)Hex(4)	FALSE	TRUE	FALSE	None	0
TVVTEAGNLLKDN[NGlycan_1038.3751]ATQEEILHYLEK	TVVTEAGNLLKDNATQEEILHYLEK	N13(NGlycan / 1038.3751)	Q61207	>sp|Q61207|SAP_MOUSE Prosaposin OS=Mus musculus GN=Psap PE=1 SV=2	80	TRUE	32	32	HexNAc(2)Hex(3)Fuc(1)	FALSE	TRUE	TRUE	Sequence Analysis	255
FLEPYN[NGlycan_1540.5285]DSIQAQKNDVC[Carbamidomethyl]RPGR	FLEPYNDSIQAQKNDVCRPGR	N6(NGlycan / 1540.5285);C17(Carbamidomethyl / 57.0215)	P14231	>sp|P14231|AT1B2_MOUSE Sodium/potassium-transporting ATPase subunit beta-2 OS=Mus musculus GN=Atp1b2 PE=1 SV=2	118	TRUE	2	2	HexNAc(2)Hex(7)	TRUE	FALSE	TRUE	Reported in Literature	269
GNYDFVEAMIVNN[NGlycan_1702.5813]HTSLDVER	GNYDFVEAMIVNNHTSLDVER	N13(NGlycan / 1702.5813)	Q8BLF1	>sp|Q8BLF1|NCEH1_MOUSE Neutral cholesterol ester hydrolase 1 OS=Mus musculus GN=Nceh1 PE=1 SV=1	270	TRUE	5	5	HexNAc(2)Hex(8)	FALSE	TRUE	TRUE	Sequence Analysis	255
GPDLSN[NGlycan_1216.4229]C[Carbamidomethyl]TSPWVNQVAQK	GPDLSNCTSPWVNQVAQK	N6(NGlycan / 1216.4229);C7(Carbamidomethyl / 57.0215)	Q80TR1	>sp|Q80TR1|AGRL1_MOUSE Adhesion G protein-coupled receptor L1 OS=Mus musculus GN=Adgrl1 PE=1 SV=2	526	TRUE	6	6	HexNAc(2)Hex(5)	FALSE	TRUE	TRUE	Sequence Analysis	255
SEHLVN[NGlycan_1054.37]FTVK	SEHLVNFTVK	N6(NGlycan / 1054.37)	Q80VP8	>sp|Q80VP8|T106C_MOUSE Transmembrane protein 106C OS=Mus musculus GN=Tmem106c PE=2 SV=1	184	TRUE	3	3	HexNAc(2)Hex(4)	FALSE	TRUE	TRUE	Sequence Analysis	255
GTEWLVN[NGlycan_730.2644]SSR	GTEWLVNSSR	N7(NGlycan / 730.2644)	P12960	>sp|P12960|CNTN1_MOUSE Contactin-1 OS=Mus musculus GN=Cntn1 PE=1 SV=1	457	TRUE	6	6	HexNAc(2)Hex(2)	TRUE	FALSE	TRUE	Sequence Analysis	255
GELN[NGlycan_1378.4757]STLFSSRPK	GELNSTLFSSRPK	N4(NGlycan / 1378.4757)	Q9CQF9	>sp|Q9CQF9|PCYOX_MOUSE Prenylcysteine oxidase OS=Mus musculus GN=Pcyox1 PE=1 SV=1	353	TRUE	8	6	HexNAc(2)Hex(6)	FALSE	TRUE	TRUE	Reported in Literature	269
FHVN[NGlycan_1378.4757]YTQPLVAVK	FHVNYTQPLVAVK	N4(NGlycan / 1378.4757)	P14231	>sp|P14231|AT1B2_MOUSE Sodium/potassium-transporting ATPase subunit beta-2 OS=Mus musculus GN=Atp1b2 PE=1 SV=2	238	TRUE	146	146	HexNAc(2)Hex(6)	FALSE	TRUE	TRUE	Reported in Literature	269
HDYILLPEGALTN[NGlycan_1864.6342]TTR	HDYILLPEGALTNTTR	N13(NGlycan / 1864.6342)	Q60841	>sp|Q60841|RELN_MOUSE Reelin OS=Mus musculus GN=Reln PE=1 SV=3	3016	TRUE	4	4	HexNAc(2)Hex(9)	FALSE	TRUE	TRUE	Sequence Analysis	255
LINKFN[NGlycan_1378.4757]SSSSSLEEK	LINKFNSSSSSLEEK	N6(NGlycan / 1378.4757)	Q9EPK6	>sp|Q9EPK6|SIL1_MOUSE Nucleotide exchange factor SIL1 OS=Mus musculus GN=Sil1 PE=1 SV=2	197	TRUE	10	10	HexNAc(2)Hex(6)	TRUE	FALSE	TRUE	Sequence Analysis	255
RGDLNIN[NGlycan_1378.4757]M[Oxidation]TSPM[Oxidation]GTK	RGDLNINMTSPMGTK	N7(NGlycan / 1378.4757);M8(Oxidation / 15.9949);M12(Oxidation / 15.9949)	P21661	>sp|P21661|NEC2_MOUSE Neuroendocrine convertase 2 OS=Mus musculus GN=Pcsk2 PE=1 SV=1	523	TRUE	33	33	HexNAc(2)Hex(6)	FALSE	TRUE	TRUE	Sequence Analysis	255
VSPDHQPQPQYVSYN[NGlycan_1216.4229]QSSYTQWNLQPDTK	VSPDHQPQPQYVSYNQSSYTQWNLQPDTK	N15(NGlycan / 1216.4229)	A2AFG7	>tr|A2AFG7|A2AFG7_MOUSE Neural cell adhesion molecule L1 OS=Mus musculus GN=L1cam PE=1 SV=1	1067	TRUE	5	5	HexNAc(2)Hex(5)	TRUE	FALSE	FALSE	None	0
TN[NGlycan_1864.6342]SSFIQGFVDHVKEDC[Carbamidomethyl]DR	TNSSFIQGFVDHVKEDCDR	N2(NGlycan / 1864.6342);C17(Carbamidomethyl / 57.0215)	Q61207	>sp|Q61207|SAP_MOUSE Prosaposin OS=Mus musculus GN=Psap PE=1 SV=2	214	TRUE	6	6	HexNAc(2)Hex(9)	TRUE	FALSE	TRUE	Sequence Analysis	255
FN[NGlycan_1216.4229]HTQTIQQK	FNHTQTIQQK	N2(NGlycan / 1216.4229)	Q810U4	>sp|Q810U4|NRCAM_MOUSE Neuronal cell adhesion molecule OS=Mus musculus GN=Nrcam PE=1 SV=2	217	TRUE	120	120	HexNAc(2)Hex(5)	FALSE	TRUE	TRUE	Sequence Analysis	255
RGVFITN[NGlycan_1458.442]ETGQPLIGK	RGVFITNETGQPLIGK	N7(NGlycan / 1458.442)	P70699	>sp|P70699|LYAG_MOUSE Lysosomal alpha-glucosidase OS=Mus musculus GN=Gaa PE=1 SV=2	470	TRUE	4	4	HexNAc(2)Hex(6)Phospho(1)	FALSE	TRUE	TRUE	Reported in Literature	269
AN[NGlycan_1054.37]HSGAVVLLK	ANHSGAVVLLK	N2(NGlycan / 1054.37)	Q61739	>sp|Q61739|ITA6_MOUSE Integrin alpha-6 OS=Mus musculus GN=Itga6 PE=1 SV=3	284	TRUE	6	6	HexNAc(2)Hex(4)	TRUE	FALSE	TRUE	Reported in Literature	269
VVLGEN[NGlycan_1216.4229]LTSNC[Carbamidomethyl]PEVIYEIK	VVLGENLTSNCPEVIYEIK	N6(NGlycan / 1216.4229);C11(Carbamidomethyl / 57.0215)	Q9QZC2	>sp|Q9QZC2|PLXC1_MOUSE Plexin-C1 OS=Mus musculus GN=Plxnc1 PE=1 SV=1	407	TRUE	6	6	HexNAc(2)Hex(5)	FALSE	TRUE	TRUE	Sequence Analysis	255
ATQLFTN[NGlycan_1565.5601]QTDIPNM[Oxidation]EDVYAVK	ATQLFTNQTDIPNMEDVYAVK	N7(NGlycan / 1565.5601);M14(Oxidation / 15.9949)	Q9JIA1	>sp|Q9JIA1|LGI1_MOUSE Leucine-rich glioma-inactivated protein 1 OS=Mus musculus GN=Lgi1 PE=1 SV=1	422	TRUE	5	5	HexNAc(3)Hex(5)Fuc(1)	FALSE	TRUE	TRUE	Sequence Analysis	255
VC[Carbamidomethyl]SNDN[NGlycan_1702.5813]KTFDSSC[Carbamidomethyl]HFFATK	VCSNDNKTFDSSCHFFATK	N6(NGlycan / 1702.5813);C2(Carbamidomethyl / 57.0215);C13(Carbamidomethyl / 57.0215)	P07214	>sp|P07214|SPRC_MOUSE SPARC OS=Mus musculus GN=Sparc PE=1 SV=1	115	TRUE	5	5	HexNAc(2)Hex(8)	FALSE	TRUE	TRUE	Inferred by Curator	305
RGDLNIN[NGlycan_1540.5285]M[Oxidation]TSPM[Oxidation]GTK	RGDLNINMTSPMGTK	N7(NGlycan / 1540.5285);M8(Oxidation / 15.9949);M12(Oxidation / 15.9949)	P21661	>sp|P21661|NEC2_MOUSE Neuroendocrine convertase 2 OS=Mus musculus GN=Pcsk2 PE=1 SV=1	523	TRUE	29	29	HexNAc(2)Hex(7)	FALSE	TRUE	TRUE	Sequence Analysis	255
KVLKDAVNN[NGlycan_1216.4229]ITAK	KVLKDAVNNITAK	N9(NGlycan / 1216.4229)	O08532-4	>sp|O08532-4|CA2D1_MOUSE Isoform 2D of Voltage-dependent calcium channel subunit alpha-2/delta-1 OS=Mus musculus GN=Cacna2d1	324	TRUE	4	3	HexNAc(2)Hex(5)	FALSE	TRUE	FALSE	None	0
LDPPC[Carbamidomethyl]TN[NGlycan_892.3172]TTAPSNYLNNPYVR	LDPPCTNTTAPSNYLNNPYVR	N7(NGlycan / 892.3172);C5(Carbamidomethyl / 57.0215)	P16675	>sp|P16675|PPGB_MOUSE Lysosomal protective protein OS=Mus musculus GN=Ctsa PE=1 SV=1	327	TRUE	10	10	HexNAc(2)Hex(3)	FALSE	TRUE	TRUE	Reported in Literature	269
VYTYADTPNDFQLSN[NGlycan_1038.3751]FSLPEEDTKLK	VYTYADTPNDFQLSNFSLPEEDTKLK	N15(NGlycan / 1038.3751)	P17439	>sp|P17439|GLCM_MOUSE Glucosylceramidase OS=Mus musculus GN=Gba PE=1 SV=1	165	TRUE	3	3	HexNAc(2)Hex(3)Fuc(1)	TRUE	FALSE	TRUE	Reported in Literature	269
GN[NGlycan_892.3172]YSC[Carbamidomethyl]FVSSPSITK	GNYSCFVSSPSITK	N2(NGlycan / 892.3172);C5(Carbamidomethyl / 57.0215)	P12960	>sp|P12960|CNTN1_MOUSE Contactin-1 OS=Mus musculus GN=Cntn1 PE=1 SV=1	208	TRUE	10	10	HexNAc(2)Hex(3)	TRUE	FALSE	TRUE	Sequence Analysis	255
N[NGlycan_1216.4229]LSLNIHGK	NLSLNIHGK	N1(NGlycan / 1216.4229)	Q60675	>sp|Q60675|LAMA2_MOUSE Laminin subunit alpha-2 OS=Mus musculus GN=Lama2 PE=1 SV=2	359	TRUE	5	5	HexNAc(2)Hex(5)	TRUE	FALSE	TRUE	Sequence Analysis	255
YYHGELSYLN[NGlycan_1458.442]VTR	YYHGELSYLNVTR	N10(NGlycan / 1458.442)	F8WIR1	>tr|F8WIR1|F8WIR1_MOUSE Cathepsin D OS=Mus musculus GN=Ctsd PE=1 SV=1	261	TRUE	37	37	HexNAc(2)Hex(6)Phospho(1)	FALSE	TRUE	TRUE	Reported in Literature	269
IC[Carbamidomethyl]KPESGEC[Carbamidomethyl]INC[Carbamidomethyl]LHN[NGlycan_1216.4229]TTGFWC[Carbamidomethyl]EK	ICKPESGECINCLHNTTGFWCEK	N15(NGlycan / 1216.4229);C2(Carbamidomethyl / 57.0215);C9(Carbamidomethyl / 57.0215);C12(Carbamidomethyl / 57.0215);C21(Carbamidomethyl / 57.0215)	Q8BH27	>sp|Q8BH27|MEGF9_MOUSE Multiple epidermal growth factor-like domains protein 9 OS=Mus musculus GN=Megf9 PE=2 SV=1	426	TRUE	5	5	HexNAc(2)Hex(5)	FALSE	TRUE	TRUE	Sequence Analysis	255
TN[NGlycan_1038.3751]SSFIQGFVDHVKEDC[Carbamidomethyl]DR	TNSSFIQGFVDHVKEDCDR	N2(NGlycan / 1038.3751);C17(Carbamidomethyl / 57.0215)	Q61207	>sp|Q61207|SAP_MOUSE Prosaposin OS=Mus musculus GN=Psap PE=1 SV=2	214	TRUE	15	15	HexNAc(2)Hex(3)Fuc(1)	TRUE	FALSE	TRUE	Sequence Analysis	255
LM[Oxidation]QN[NGlycan_1216.4229]GTILYTM[Oxidation]R	LMQNGTILYTMR	M2(Oxidation / 15.9949);N4(NGlycan / 1216.4229);M11(Oxidation / 15.9949)	P16305-3	>sp|P16305-3|GBRA6_MOUSE Isoform 3 of Gamma-aminobutyric acid receptor subunit alpha-6 OS=Mus musculus GN=Gabra6	140	TRUE	6	6	HexNAc(2)Hex(5)	FALSE	TRUE	FALSE	None	0
HAVYWN[NGlycan_1378.4757]SSNQHLR	HAVYWNSSNQHLR	N6(NGlycan / 1378.4757)	O08545	>sp|O08545|EFNA3_MOUSE Ephrin-A3 OS=Mus musculus GN=Efna3 PE=1 SV=4	38	TRUE	6	6	HexNAc(2)Hex(6)	TRUE	FALSE	TRUE	Reported in Literature	269
HNEQN[NGlycan_1216.4229]LSLADVTQQAGLVK	HNEQNLSLADVTQQAGLVK	N5(NGlycan / 1216.4229)	Q60673	>sp|Q60673|PTPRN_MOUSE Receptor-type tyrosine-protein phosphatase-like N OS=Mus musculus GN=Ptprn PE=1 SV=2	524	TRUE	2	2	HexNAc(2)Hex(5)	TRUE	FALSE	TRUE	Sequence Analysis	255
TAN[NGlycan_892.3172]ETSAEAYNLLLR	TANETSAEAYNLLLR	N3(NGlycan / 892.3172)	F8VQJ3	>tr|F8VQJ3|F8VQJ3_MOUSE Laminin subunit gamma-1 OS=Mus musculus GN=Lamc1 PE=1 SV=1	1203	TRUE	6	6	HexNAc(2)Hex(3)	FALSE	TRUE	FALSE	None	0
FLEPYN[NGlycan_1378.4757]DSIQAQKNDVC[Carbamidomethyl]RPGR	FLEPYNDSIQAQKNDVCRPGR	N6(NGlycan / 1378.4757);C17(Carbamidomethyl / 57.0215)	P14231	>sp|P14231|AT1B2_MOUSE Sodium/potassium-transporting ATPase subunit beta-2 OS=Mus musculus GN=Atp1b2 PE=1 SV=2	118	TRUE	3	3	HexNAc(2)Hex(6)	TRUE	FALSE	TRUE	Reported in Literature	269
TN[NGlycan_1216.4229]SSFIQGFVDHVKEDC[Carbamidomethyl]DR	TNSSFIQGFVDHVKEDCDR	N2(NGlycan / 1216.4229);C17(Carbamidomethyl / 57.0215)	Q61207	>sp|Q61207|SAP_MOUSE Prosaposin OS=Mus musculus GN=Psap PE=1 SV=2	214	TRUE	4	4	HexNAc(2)Hex(5)	TRUE	FALSE	TRUE	Sequence Analysis	255
QSC[Carbamidomethyl]ITEQTQYFFKN[NGlycan_892.3172]DTK	QSCITEQTQYFFKNDTK	N14(NGlycan / 892.3172);C3(Carbamidomethyl / 57.0215)	O08532-4	>sp|O08532-4|CA2D1_MOUSE Isoform 2D of Voltage-dependent calcium channel subunit alpha-2/delta-1 OS=Mus musculus GN=Cacna2d1	968	TRUE	4	4	HexNAc(2)Hex(3)	FALSE	TRUE	FALSE	None	0
RGDLNIN[NGlycan_1702.5813]M[Oxidation]TSPM[Oxidation]GTK	RGDLNINMTSPMGTK	N7(NGlycan / 1702.5813);M8(Oxidation / 15.9949);M12(Oxidation / 15.9949)	P21661	>sp|P21661|NEC2_MOUSE Neuroendocrine convertase 2 OS=Mus musculus GN=Pcsk2 PE=1 SV=1	523	TRUE	21	21	HexNAc(2)Hex(8)	FALSE	TRUE	TRUE	Sequence Analysis	255
HTDDLTSLN[NGlycan_1038.3751]NTLVNIR	HTDDLTSLNNTLVNIR	N9(NGlycan / 1038.3751)	Q8K4Q8	>sp|Q8K4Q8|COL12_MOUSE Collectin-12 OS=Mus musculus GN=Colec12 PE=1 SV=1	386	TRUE	4	4	HexNAc(2)Hex(3)Fuc(1)	FALSE	TRUE	FALSE	None	0
SVSHN[NGlycan_1378.4757]M[Oxidation]TAPNKLFR	SVSHNMTAPNKLFR	N5(NGlycan / 1378.4757);M6(Oxidation / 15.9949)	Q3USX9	>tr|Q3USX9|Q3USX9_MOUSE Gamma-aminobutyric acid receptor subunit alpha-4 OS=Mus musculus GN=Gabra4 PE=1 SV=1	170	TRUE	6	6	HexNAc(2)Hex(6)	FALSE	TRUE	FALSE	None	0
GTGTGIENSTESHFHSN[NGlycan_1378.4757]GTTSVTSILR	GTGTGIENSTESHFHSNGTTSVTSILR	N17(NGlycan / 1378.4757)	Q80VX2	>tr|Q80VX2|Q80VX2_MOUSE CD200 antigen OS=Mus musculus GN=Cd200 PE=1 SV=1	190	TRUE	3	3	HexNAc(2)Hex(6)	FALSE	TRUE	FALSE	None	0
ALEISTVTC[Carbamidomethyl]QLN[NGlycan_1378.4757]C[Carbamidomethyl]SDHGHC[Carbamidomethyl]DSFTK	ALEISTVTCQLNCSDHGHCDSFTK	N12(NGlycan / 1378.4757);C9(Carbamidomethyl / 57.0215);C13(Carbamidomethyl / 57.0215);C19(Carbamidomethyl / 57.0215)	Q8K135	>sp|Q8K135|K319L_MOUSE Dyslexia-associated protein KIAA0319-like protein OS=Mus musculus GN=Kiaa0319l PE=1 SV=1	889	TRUE	4	4	HexNAc(2)Hex(6)	TRUE	FALSE	FALSE	None	0
KM[Oxidation]SN[NGlycan_1216.4229]ITFR	KMSNITFR	M2(Oxidation / 15.9949);N4(NGlycan / 1216.4229)	Q9CQF9	>sp|Q9CQF9|PCYOX_MOUSE Prenylcysteine oxidase OS=Mus musculus GN=Pcyox1 PE=1 SV=1	323	TRUE	10	10	HexNAc(2)Hex(5)	FALSE	TRUE	TRUE	Sequence Analysis	255
GSALHEDIYVLHDN[NGlycan_1378.4757]GTLEIPVAQK	GSALHEDIYVLHDNGTLEIPVAQK	N14(NGlycan / 1378.4757)	Q810U4	>sp|Q810U4|NRCAM_MOUSE Neuronal cell adhesion molecule OS=Mus musculus GN=Nrcam PE=1 SV=2	501	TRUE	12	12	HexNAc(2)Hex(6)	FALSE	TRUE	TRUE	Sequence Analysis	255
IYN[NGlycan_1054.37]ASELPVR	IYNASELPVR	N3(NGlycan / 1054.37)	Q6PD26	>sp|Q6PD26|PIGS_MOUSE GPI transamidase component PIG-S OS=Mus musculus GN=Pigs PE=1 SV=3	370	TRUE	6	6	HexNAc(2)Hex(4)	TRUE	FALSE	TRUE	Reported in Literature	269
SVAHN[NGlycan_1378.4757]M[Oxidation]TM[Oxidation]PNKLLR	SVAHNMTMPNKLLR	N5(NGlycan / 1378.4757);M6(Oxidation / 15.9949);M8(Oxidation / 15.9949)	P62812	>sp|P62812|GBRA1_MOUSE Gamma-aminobutyric acid receptor subunit alpha-1 OS=Mus musculus GN=Gabra1 PE=1 SV=1	137	TRUE	9	9	HexNAc(2)Hex(6)	FALSE	TRUE	TRUE	Sequence Analysis	255
KM[Oxidation]SN[NGlycan_1378.4757]ITFR	KMSNITFR	M2(Oxidation / 15.9949);N4(NGlycan / 1378.4757)	Q9CQF9	>sp|Q9CQF9|PCYOX_MOUSE Prenylcysteine oxidase OS=Mus musculus GN=Pcyox1 PE=1 SV=1	323	TRUE	12	12	HexNAc(2)Hex(6)	FALSE	TRUE	TRUE	Sequence Analysis	255
VC[Carbamidomethyl]SNDN[NGlycan_1419.5022]KTFDSSC[Carbamidomethyl]HFFATK	VCSNDNKTFDSSCHFFATK	N6(NGlycan / 1419.5022);C2(Carbamidomethyl / 57.0215);C13(Carbamidomethyl / 57.0215)	P07214	>sp|P07214|SPRC_MOUSE SPARC OS=Mus musculus GN=Sparc PE=1 SV=1	115	TRUE	1	1	HexNAc(3)Hex(5)	FALSE	TRUE	TRUE	Inferred by Curator	305
KVLKDAVNN[NGlycan_1540.5285]ITAK	KVLKDAVNNITAK	N9(NGlycan / 1540.5285)	O08532-4	>sp|O08532-4|CA2D1_MOUSE Isoform 2D of Voltage-dependent calcium channel subunit alpha-2/delta-1 OS=Mus musculus GN=Cacna2d1	324	TRUE	3	3	HexNAc(2)Hex(7)	FALSE	TRUE	FALSE	None	0
N[NGlycan_1378.4757]ISGVVLADHSGSFHNR	NISGVVLADHSGSFHNR	N1(NGlycan / 1378.4757)	P57716	>sp|P57716|NICA_MOUSE Nicastrin OS=Mus musculus GN=Ncstn PE=1 SV=3	434	TRUE	11	11	HexNAc(2)Hex(6)	TRUE	FALSE	TRUE	Sequence Analysis	255
N[NGlycan_1378.4757]HSLAFVGTK	NHSLAFVGTK	N1(NGlycan / 1378.4757)	Q80UG2	>sp|Q80UG2|PLXA4_MOUSE Plexin-A4 OS=Mus musculus GN=Plxna4 PE=1 SV=3	441	TRUE	7	7	HexNAc(2)Hex(6)	TRUE	FALSE	FALSE	None	0
FLEPYN[NGlycan_1540.5285]DSIQAQK	FLEPYNDSIQAQK	N6(NGlycan / 1540.5285)	P14231	>sp|P14231|AT1B2_MOUSE Sodium/potassium-transporting ATPase subunit beta-2 OS=Mus musculus GN=Atp1b2 PE=1 SV=2	118	TRUE	40	40	HexNAc(2)Hex(7)	TRUE	FALSE	TRUE	Reported in Literature	269
IRN[NGlycan_1216.4229]VSDTTKR	IRNVSDTTKR	N3(NGlycan / 1216.4229)	Q6P6I8	>tr|Q6P6I8|Q6P6I8_MOUSE Signal-regulatory protein alpha OS=Mus musculus GN=Sirpa PE=1 SV=1	92	TRUE	62	61	HexNAc(2)Hex(5)	TRUE	FALSE	FALSE	None	0
LNN[NGlycan_1054.37]ITNIGPLDM[Oxidation]K	LNNITNIGPLDMK	N3(NGlycan / 1054.37);M12(Oxidation / 15.9949)	Q80X71	>sp|Q80X71|T106B_MOUSE Transmembrane protein 106B OS=Mus musculus GN=Tmem106b PE=1 SV=1	184	TRUE	16	16	HexNAc(2)Hex(4)	FALSE	TRUE	TRUE	Sequence Analysis	255
WTGHN[NGlycan_1362.4808]VTVVQR	WTGHNVTVVQR	N5(NGlycan / 1362.4808)	Q91ZX7	>sp|Q91ZX7|LRP1_MOUSE Prolow-density lipoprotein receptor-related protein 1 OS=Mus musculus GN=Lrp1 PE=1 SV=1	1512	TRUE	6	6	HexNAc(2)Hex(5)Fuc(1)	FALSE	TRUE	TRUE	Sequence Analysis	255
LDPPC[Carbamidomethyl]TN[NGlycan_1378.4757]TTAPSNYLNNPYVR	LDPPCTNTTAPSNYLNNPYVR	N7(NGlycan / 1378.4757);C5(Carbamidomethyl / 57.0215)	P16675	>sp|P16675|PPGB_MOUSE Lysosomal protective protein OS=Mus musculus GN=Ctsa PE=1 SV=1	327	TRUE	7	7	HexNAc(2)Hex(6)	FALSE	TRUE	TRUE	Reported in Literature	269
VC[Carbamidomethyl]SNDN[NGlycan_1727.613]KTFDSSC[Carbamidomethyl]HFFATK	VCSNDNKTFDSSCHFFATK	N6(NGlycan / 1727.613);C2(Carbamidomethyl / 57.0215);C13(Carbamidomethyl / 57.0215)	P07214	>sp|P07214|SPRC_MOUSE SPARC OS=Mus musculus GN=Sparc PE=1 SV=1	115	TRUE	1	1	HexNAc(3)Hex(6)Fuc(1)	FALSE	TRUE	TRUE	Inferred by Curator	305
RGDLNIN[NGlycan_1216.4229]M[Oxidation]TSPM[Oxidation]GTK	RGDLNINMTSPMGTK	N7(NGlycan / 1216.4229);M8(Oxidation / 15.9949);M12(Oxidation / 15.9949)	P21661	>sp|P21661|NEC2_MOUSE Neuroendocrine convertase 2 OS=Mus musculus GN=Pcsk2 PE=1 SV=1	523	TRUE	17	17	HexNAc(2)Hex(5)	FALSE	TRUE	TRUE	Sequence Analysis	255
YVPFN[NGlycan_1054.37]GTK	YVPFNGTK	N5(NGlycan / 1054.37)	A0A087WPX3	>tr|A0A087WPX3|A0A087WPX3_MOUSE Neurofascin OS=Mus musculus GN=Nfasc PE=1 SV=1	973	TRUE	7	7	HexNAc(2)Hex(4)	FALSE	TRUE	FALSE	None	0
LDPPC[Carbamidomethyl]TN[NGlycan_1216.4229]TTAPSNYLNNPYVR	LDPPCTNTTAPSNYLNNPYVR	N7(NGlycan / 1216.4229);C5(Carbamidomethyl / 57.0215)	P16675	>sp|P16675|PPGB_MOUSE Lysosomal protective protein OS=Mus musculus GN=Ctsa PE=1 SV=1	327	TRUE	10	10	HexNAc(2)Hex(5)	FALSE	TRUE	TRUE	Reported in Literature	269
TN[NGlycan_1378.4757]SSFIQGFVDHVKEDC[Carbamidomethyl]DR	TNSSFIQGFVDHVKEDCDR	N2(NGlycan / 1378.4757);C17(Carbamidomethyl / 57.0215)	Q61207	>sp|Q61207|SAP_MOUSE Prosaposin OS=Mus musculus GN=Psap PE=1 SV=2	214	TRUE	3	3	HexNAc(2)Hex(6)	TRUE	FALSE	TRUE	Sequence Analysis	255
KVLKDAVNN[NGlycan_1702.5813]ITAK	KVLKDAVNNITAK	N9(NGlycan / 1702.5813)	O08532-4	>sp|O08532-4|CA2D1_MOUSE Isoform 2D of Voltage-dependent calcium channel subunit alpha-2/delta-1 OS=Mus musculus GN=Cacna2d1	324	TRUE	6	6	HexNAc(2)Hex(8)	FALSE	TRUE	FALSE	None	0
N[NGlycan_1216.4229]ISGVVLADHSGSFHNR	NISGVVLADHSGSFHNR	N1(NGlycan / 1216.4229)	P57716	>sp|P57716|NICA_MOUSE Nicastrin OS=Mus musculus GN=Ncstn PE=1 SV=3	434	TRUE	6	6	HexNAc(2)Hex(5)	TRUE	FALSE	TRUE	Sequence Analysis	255
NC[Carbamidomethyl]N[NGlycan_1864.6342]LTQIGGLIDSK	NCNLTQIGGLIDSK	N3(NGlycan / 1864.6342);C2(Carbamidomethyl / 57.0215)	P39087	>sp|P39087|GRIK2_MOUSE Glutamate receptor ionotropic, kainate 2 OS=Mus musculus GN=Grik2 PE=1 SV=4	751	TRUE	2	2	HexNAc(2)Hex(9)	FALSE	TRUE	FALSE	None	0
GNYDFVEAM[Oxidation]IVNN[NGlycan_1702.5813]HTSLDVER	GNYDFVEAMIVNNHTSLDVER	M9(Oxidation / 15.9949);N13(NGlycan / 1702.5813)	Q8BLF1	>sp|Q8BLF1|NCEH1_MOUSE Neutral cholesterol ester hydrolase 1 OS=Mus musculus GN=Nceh1 PE=1 SV=1	270	TRUE	15	15	HexNAc(2)Hex(8)	FALSE	TRUE	TRUE	Sequence Analysis	255
SDLNPAN[NGlycan_1458.442]GSYPFQALHQR	SDLNPANGSYPFQALHQR	N7(NGlycan / 1458.442)	Q3TCN2	>sp|Q3TCN2|PLBL2_MOUSE Putative phospholipase B-like 2 OS=Mus musculus GN=Plbd2 PE=1 SV=2	520	TRUE	8	8	HexNAc(2)Hex(6)Phospho(1)	TRUE	FALSE	TRUE	Reported in Literature	269
TAN[NGlycan_1378.4757]ETSAEAYNLLLR	TANETSAEAYNLLLR	N3(NGlycan / 1378.4757)	F8VQJ3	>tr|F8VQJ3|F8VQJ3_MOUSE Laminin subunit gamma-1 OS=Mus musculus GN=Lamc1 PE=1 SV=1	1203	TRUE	2	2	HexNAc(2)Hex(6)	FALSE	TRUE	FALSE	None	0
SLDAYPVLNQAQAM[Oxidation]EN[NGlycan_1378.4757]HTEVHFQK	SLDAYPVLNQAQAMENHTEVHFQK	M14(Oxidation / 15.9949);N16(NGlycan / 1378.4757)	Q62470-2	>sp|Q62470-2|ITA3_MOUSE Isoform 2 of Integrin alpha-3 OS=Mus musculus GN=Itga3	606	TRUE	5	5	HexNAc(2)Hex(6)	FALSE	TRUE	FALSE	None	0
N[NGlycan_1216.4229]STIQAANLAGLK	NSTIQAANLAGLK	N1(NGlycan / 1216.4229)	Q8BM72	>sp|Q8BM72|HSP13_MOUSE Heat shock 70 kDa protein 13 OS=Mus musculus GN=Hspa13 PE=1 SV=1	184	TRUE	6	5	HexNAc(2)Hex(5)	FALSE	TRUE	FALSE	None	0
TN[NGlycan_876.3223]SSFIQGFVDHVKEDC[Carbamidomethyl]DR	TNSSFIQGFVDHVKEDCDR	N2(NGlycan / 876.3223);C17(Carbamidomethyl / 57.0215)	Q61207	>sp|Q61207|SAP_MOUSE Prosaposin OS=Mus musculus GN=Psap PE=1 SV=2	214	TRUE	3	3	HexNAc(2)Hex(2)Fuc(1)	TRUE	FALSE	TRUE	Sequence Analysis	255
ETLVTLFDN[NGlycan_1216.4229]R	ETLVTLFDNR	N9(NGlycan / 1216.4229)	Q9R0A1	>sp|Q9R0A1|CLCN2_MOUSE Chloride channel protein 2 OS=Mus musculus GN=Clcn2 PE=1 SV=2	411	TRUE	6	6	HexNAc(2)Hex(5)	FALSE	TRUE	FALSE	None	0
RGN[NGlycan_1540.5285]M[Oxidation]SSLGFTSK	RGNMSSLGFTSK	N3(NGlycan / 1540.5285);M4(Oxidation / 15.9949)	A2AJ26	>tr|A2AJ26|A2AJ26_MOUSE ATP-binding cassette sub-family A member 2 OS=Mus musculus GN=Abca2 PE=1 SV=1	432	TRUE	7	7	HexNAc(2)Hex(7)	TRUE	FALSE	FALSE	None	0
IRIN[NGlycan_1540.5285]TTSDEKDPTNPFR	IRINTTSDEKDPTNPFR	N4(NGlycan / 1540.5285)	O35598	>sp|O35598|ADA10_MOUSE Disintegrin and metalloproteinase domain-containing protein 10 OS=Mus musculus GN=Adam10 PE=1 SV=2	279	TRUE	2	2	HexNAc(2)Hex(7)	FALSE	TRUE	TRUE	Reported in Literature	269
LVN[NGlycan_892.3172]VSR	LVNVSR	N3(NGlycan / 892.3172)	Q69ZF7	>sp|Q69ZF7|CNNM4_MOUSE Metal transporter CNNM4 OS=Mus musculus GN=Cnnm4 PE=1 SV=2	119	TRUE	2	2	HexNAc(2)Hex(3)	TRUE	FALSE	TRUE	Sequence Analysis	255
LVN[NGlycan_1054.37]VSR	LVNVSR	N3(NGlycan / 1054.37)	Q69ZF7	>sp|Q69ZF7|CNNM4_MOUSE Metal transporter CNNM4 OS=Mus musculus GN=Cnnm4 PE=1 SV=2	119	TRUE	4	4	HexNAc(2)Hex(4)	TRUE	FALSE	TRUE	Sequence Analysis	255
DIILHSTGHN[NGlycan_1216.4229]ISR	DIILHSTGHNISR	N10(NGlycan / 1216.4229)	Q8C129	>sp|Q8C129|LCAP_MOUSE Leucyl-cystinyl aminopeptidase OS=Mus musculus GN=Lnpep PE=1 SV=1	215	TRUE	15	15	HexNAc(2)Hex(5)	TRUE	FALSE	TRUE	Sequence Analysis	255
DIILHSTGHN[NGlycan_1054.37]ISR	DIILHSTGHNISR	N10(NGlycan / 1054.37)	Q8C129	>sp|Q8C129|LCAP_MOUSE Leucyl-cystinyl aminopeptidase OS=Mus musculus GN=Lnpep PE=1 SV=1	215	TRUE	12	12	HexNAc(2)Hex(4)	TRUE	FALSE	TRUE	Sequence Analysis	255
WKLN[NGlycan_892.3172]K	WKLNK	N4(NGlycan / 892.3172)	Q61735	>sp|Q61735|CD47_MOUSE Leukocyte surface antigen CD47 OS=Mus musculus GN=Cd47 PE=1 SV=2	61	TRUE	10	10	HexNAc(2)Hex(3)	TRUE	FALSE	TRUE	Sequence Analysis	255
YVPFN[NGlycan_1216.4229]GTK	YVPFNGTK	N5(NGlycan / 1216.4229)	A0A087WPX3	>tr|A0A087WPX3|A0A087WPX3_MOUSE Neurofascin OS=Mus musculus GN=Nfasc PE=1 SV=1	973	TRUE	9	9	HexNAc(2)Hex(5)	FALSE	TRUE	FALSE	None	0
WKLN[NGlycan_1216.4229]K	WKLNK	N4(NGlycan / 1216.4229)	Q61735	>sp|Q61735|CD47_MOUSE Leukocyte surface antigen CD47 OS=Mus musculus GN=Cd47 PE=1 SV=2	61	TRUE	21	21	HexNAc(2)Hex(5)	TRUE	FALSE	TRUE	Sequence Analysis	255
KMSN[NGlycan_1378.4757]ITFR	KMSNITFR	N4(NGlycan / 1378.4757)	Q9CQF9	>sp|Q9CQF9|PCYOX_MOUSE Prenylcysteine oxidase OS=Mus musculus GN=Pcyox1 PE=1 SV=1	323	TRUE	3	3	HexNAc(2)Hex(6)	FALSE	TRUE	TRUE	Sequence Analysis	255
SSSHLPPSSYFN[NGlycan_892.3172]ASGR	SSSHLPPSSYFNASGR	N12(NGlycan / 892.3172)	O89023	>sp|O89023|TPP1_MOUSE Tripeptidyl-peptidase 1 OS=Mus musculus GN=Tpp1 PE=1 SV=2	442	TRUE	11	11	HexNAc(2)Hex(3)	TRUE	FALSE	TRUE	Sequence Analysis	255
IYN[NGlycan_1378.4757]ASELPVR	IYNASELPVR	N3(NGlycan / 1378.4757)	Q6PD26	>sp|Q6PD26|PIGS_MOUSE GPI transamidase component PIG-S OS=Mus musculus GN=Pigs PE=1 SV=3	370	TRUE	4	4	HexNAc(2)Hex(6)	TRUE	FALSE	TRUE	Reported in Literature	269
GTEWLVN[NGlycan_1216.4229]SSR	GTEWLVNSSR	N7(NGlycan / 1216.4229)	P12960	>sp|P12960|CNTN1_MOUSE Contactin-1 OS=Mus musculus GN=Cntn1 PE=1 SV=1	457	TRUE	4	4	HexNAc(2)Hex(5)	TRUE	FALSE	TRUE	Sequence Analysis	255
ADVGGEAAGTAIN[NGlycan_1864.6342]HSHM[Oxidation]LLQR	ADVGGEAAGTAINHSHMLLQR	N13(NGlycan / 1864.6342);M17(Oxidation / 15.9949)	Q9DB72	>sp|Q9DB72|BTBDH_MOUSE BTB/POZ domain-containing protein 17 OS=Mus musculus GN=Btbd17 PE=1 SV=1	44	TRUE	2	2	HexNAc(2)Hex(9)	TRUE	FALSE	FALSE	None	0
IYN[NGlycan_1216.4229]ASELPVR	IYNASELPVR	N3(NGlycan / 1216.4229)	Q6PD26	>sp|Q6PD26|PIGS_MOUSE GPI transamidase component PIG-S OS=Mus musculus GN=Pigs PE=1 SV=3	370	TRUE	6	6	HexNAc(2)Hex(5)	TRUE	FALSE	TRUE	Reported in Literature	269
LYLN[NGlycan_1216.4229]R	LYLNR	N4(NGlycan / 1216.4229)	Q9R0M0	>sp|Q9R0M0|CELR2_MOUSE Cadherin EGF LAG seven-pass G-type receptor 2 OS=Mus musculus GN=Celsr2 PE=1 SV=2	1213	TRUE	3	3	HexNAc(2)Hex(5)	TRUE	FALSE	TRUE	Sequence Analysis	255
NNIHFPGHN[NGlycan_1702.5813]YTTR	NNIHFPGHNYTTR	N9(NGlycan / 1702.5813)	Q9Z1M0	>sp|Q9Z1M0|P2RX7_MOUSE P2X purinoceptor 7 OS=Mus musculus GN=P2rx7 PE=1 SV=2	202	TRUE	6	6	HexNAc(2)Hex(8)	FALSE	TRUE	TRUE	Sequence Analysis	255
FLEPYN[NGlycan_1378.4757]DSIQAQK	FLEPYNDSIQAQK	N6(NGlycan / 1378.4757)	P14231	>sp|P14231|AT1B2_MOUSE Sodium/potassium-transporting ATPase subunit beta-2 OS=Mus musculus GN=Atp1b2 PE=1 SV=2	118	TRUE	47	47	HexNAc(2)Hex(6)	TRUE	FALSE	TRUE	Reported in Literature	269
ADVGGEAAGTAIN[NGlycan_1702.5813]HSHM[Oxidation]LLQR	ADVGGEAAGTAINHSHMLLQR	N13(NGlycan / 1702.5813);M17(Oxidation / 15.9949)	Q9DB72	>sp|Q9DB72|BTBDH_MOUSE BTB/POZ domain-containing protein 17 OS=Mus musculus GN=Btbd17 PE=1 SV=1	44	TRUE	1	1	HexNAc(2)Hex(8)	TRUE	FALSE	FALSE	None	0
KVLKDAVNN[NGlycan_1864.6342]ITAK	KVLKDAVNNITAK	N9(NGlycan / 1864.6342)	O08532-4	>sp|O08532-4|CA2D1_MOUSE Isoform 2D of Voltage-dependent calcium channel subunit alpha-2/delta-1 OS=Mus musculus GN=Cacna2d1	324	TRUE	4	4	HexNAc(2)Hex(9)	FALSE	TRUE	FALSE	None	0
KLN[NGlycan_1216.4229]YTLK	KLNYTLK	N3(NGlycan / 1216.4229)	P97449	>sp|P97449|AMPN_MOUSE Aminopeptidase N OS=Mus musculus GN=Anpep PE=1 SV=4	128	TRUE	11	11	HexNAc(2)Hex(5)	FALSE	TRUE	TRUE	Reported in Literature	269
HIN[NGlycan_1054.37]FTR	HINFTR	N3(NGlycan / 1054.37)	P15209	>sp|P15209|NTRK2_MOUSE BDNF/NT-3 growth factors receptor OS=Mus musculus GN=Ntrk2 PE=1 SV=1	121	TRUE	18	18	HexNAc(2)Hex(4)	FALSE	TRUE	TRUE	By Similarity	250
HIN[NGlycan_1216.4229]FTR	HINFTR	N3(NGlycan / 1216.4229)	P15209	>sp|P15209|NTRK2_MOUSE BDNF/NT-3 growth factors receptor OS=Mus musculus GN=Ntrk2 PE=1 SV=1	121	TRUE	18	18	HexNAc(2)Hex(5)	FALSE	TRUE	TRUE	By Similarity	250
NNIHFPGHN[NGlycan_1864.6342]YTTR	NNIHFPGHNYTTR	N9(NGlycan / 1864.6342)	Q9Z1M0	>sp|Q9Z1M0|P2RX7_MOUSE P2X purinoceptor 7 OS=Mus musculus GN=P2rx7 PE=1 SV=2	202	TRUE	11	11	HexNAc(2)Hex(9)	FALSE	TRUE	TRUE	Sequence Analysis	255
TFDVSNFQN[NGlycan_1378.4757]SSIK	TFDVSNFQNSSIK	N9(NGlycan / 1378.4757)	P09470	>sp|P09470|ACE_MOUSE Angiotensin-converting enzyme OS=Mus musculus GN=Ace PE=1 SV=3	719	TRUE	1	1	HexNAc(2)Hex(6)	TRUE	FALSE	TRUE	By Similarity	250
SSSHLPPSSYFN[NGlycan_1216.4229]ASGR	SSSHLPPSSYFNASGR	N12(NGlycan / 1216.4229)	O89023	>sp|O89023|TPP1_MOUSE Tripeptidyl-peptidase 1 OS=Mus musculus GN=Tpp1 PE=1 SV=2	442	TRUE	16	16	HexNAc(2)Hex(5)	TRUE	FALSE	TRUE	Sequence Analysis	255
HAVYWN[NGlycan_1216.4229]SSNQHLR	HAVYWNSSNQHLR	N6(NGlycan / 1216.4229)	O08545	>sp|O08545|EFNA3_MOUSE Ephrin-A3 OS=Mus musculus GN=Efna3 PE=1 SV=4	38	TRUE	4	4	HexNAc(2)Hex(5)	TRUE	FALSE	TRUE	Reported in Literature	269
LVTQTIPC[Carbamidomethyl]N[NGlycan_892.3172]K	LVTQTIPCNK	N9(NGlycan / 892.3172);C8(Carbamidomethyl / 57.0215)	P56528	>sp|P56528|CD38_MOUSE ADP-ribosyl cyclase/cyclic ADP-ribose hydrolase 1 OS=Mus musculus GN=Cd38 PE=1 SV=2	124	TRUE	6	6	HexNAc(2)Hex(3)	FALSE	TRUE	TRUE	Sequence Analysis	255
AEVAN[NGlycan_1702.5813]LSAHSASPIQDAVLKR	AEVANLSAHSASPIQDAVLKR	N5(NGlycan / 1702.5813)	Q7TT15	>sp|Q7TT15|GLTL3_MOUSE Putative polypeptide N-acetylgalactosaminyltransferase-like protein 3 OS=Mus musculus GN=Wbscr17 PE=1 SV=1	50	TRUE	1	1	HexNAc(2)Hex(8)	TRUE	FALSE	TRUE	Sequence Analysis	255
N[NGlycan_1054.37]STIQAANLAGLK	NSTIQAANLAGLK	N1(NGlycan / 1054.37)	Q8BM72	>sp|Q8BM72|HSP13_MOUSE Heat shock 70 kDa protein 13 OS=Mus musculus GN=Hspa13 PE=1 SV=1	184	TRUE	3	3	HexNAc(2)Hex(4)	FALSE	TRUE	FALSE	None	0
QSC[Carbamidomethyl]ITEQTQYFFKN[NGlycan_1540.5285]DTK	QSCITEQTQYFFKNDTK	N14(NGlycan / 1540.5285);C3(Carbamidomethyl / 57.0215)	O08532-4	>sp|O08532-4|CA2D1_MOUSE Isoform 2D of Voltage-dependent calcium channel subunit alpha-2/delta-1 OS=Mus musculus GN=Cacna2d1	968	TRUE	3	3	HexNAc(2)Hex(7)	FALSE	TRUE	FALSE	None	0
HAVYWN[NGlycan_1540.5285]SSNQHLR	HAVYWNSSNQHLR	N6(NGlycan / 1540.5285)	O08545	>sp|O08545|EFNA3_MOUSE Ephrin-A3 OS=Mus musculus GN=Efna3 PE=1 SV=4	38	TRUE	5	5	HexNAc(2)Hex(7)	TRUE	FALSE	TRUE	Reported in Literature	269
N[NGlycan_1216.4229]STTLVMHM[Oxidation]K	NSTTLVMHMK	N1(NGlycan / 1216.4229);M9(Oxidation / 15.9949)	Q91ZX7	>sp|Q91ZX7|LRP1_MOUSE Prolow-density lipoprotein receptor-related protein 1 OS=Mus musculus GN=Lrp1 PE=1 SV=1	1826	TRUE	9	9	HexNAc(2)Hex(5)	FALSE	TRUE	TRUE	Sequence Analysis	255
RGN[NGlycan_1702.5813]M[Oxidation]SSLGFTSK	RGNMSSLGFTSK	N3(NGlycan / 1702.5813);M4(Oxidation / 15.9949)	A2AJ26	>tr|A2AJ26|A2AJ26_MOUSE ATP-binding cassette sub-family A member 2 OS=Mus musculus GN=Abca2 PE=1 SV=1	432	TRUE	5	5	HexNAc(2)Hex(8)	TRUE	FALSE	FALSE	None	0
GN[NGlycan_1054.37]YSC[Carbamidomethyl]FVSSPSITK	GNYSCFVSSPSITK	N2(NGlycan / 1054.37);C5(Carbamidomethyl / 57.0215)	P12960	>sp|P12960|CNTN1_MOUSE Contactin-1 OS=Mus musculus GN=Cntn1 PE=1 SV=1	208	TRUE	6	6	HexNAc(2)Hex(4)	TRUE	FALSE	TRUE	Sequence Analysis	255
SLDAYPVLNQAQAM[Oxidation]EN[NGlycan_1540.5285]HTEVHFQK	SLDAYPVLNQAQAMENHTEVHFQK	M14(Oxidation / 15.9949);N16(NGlycan / 1540.5285)	Q62470-2	>sp|Q62470-2|ITA3_MOUSE Isoform 2 of Integrin alpha-3 OS=Mus musculus GN=Itga3	606	TRUE	6	6	HexNAc(2)Hex(7)	FALSE	TRUE	TRUE	Reported in Literature	269
TN[NGlycan_1216.4229]TSALLYDSLR	TNTSALLYDSLR	N2(NGlycan / 1216.4229)	Q6P1D5	>sp|Q6P1D5|SE6L1_MOUSE Seizure 6-like protein OS=Mus musculus GN=Sez6l PE=1 SV=1	454	TRUE	6	6	HexNAc(2)Hex(5)	TRUE	FALSE	TRUE	Sequence Analysis	255
IDGATVDTHHIPVN[NGlycan_1216.4229]VTLR	IDGATVDTHHIPVNVTLR	N14(NGlycan / 1216.4229)	Q7TT36	>sp|Q7TT36|AGRA3_MOUSE Adhesion G protein-coupled receptor A3 OS=Mus musculus GN=Adgra3 PE=2 SV=3	676	TRUE	1	1	HexNAc(2)Hex(5)	FALSE	TRUE	TRUE	Sequence Analysis	255
NIPLAPRPGTN[NGlycan_1702.5813]ASSVPHR	NIPLAPRPGTNASSVPHR	N11(NGlycan / 1702.5813)	Q99MR3	>sp|Q99MR3|S12A9_MOUSE Solute carrier family 12 member 9 OS=Mus musculus GN=Slc12a9 PE=1 SV=2	228	TRUE	1	1	HexNAc(2)Hex(8)	TRUE	FALSE	TRUE	Reported in Literature	269
GDLNIN[NGlycan_1864.6342]MTSPM[Oxidation]GTK	GDLNINMTSPMGTK	N6(NGlycan / 1864.6342);M11(Oxidation / 15.9949)	P21661	>sp|P21661|NEC2_MOUSE Neuroendocrine convertase 2 OS=Mus musculus GN=Pcsk2 PE=1 SV=1	523	TRUE	1	1	HexNAc(2)Hex(9)	FALSE	TRUE	TRUE	Sequence Analysis	255
LVTQTIPC[Carbamidomethyl]N[NGlycan_730.2644]K	LVTQTIPCNK	N9(NGlycan / 730.2644);C8(Carbamidomethyl / 57.0215)	P56528	>sp|P56528|CD38_MOUSE ADP-ribosyl cyclase/cyclic ADP-ribose hydrolase 1 OS=Mus musculus GN=Cd38 PE=1 SV=2	124	TRUE	1	1	HexNAc(2)Hex(2)	FALSE	TRUE	TRUE	Sequence Analysis	255
LTGALAGGGSAAGTSAN[NGlycan_1216.4229]ATK	LTGALAGGGSAAGTSANATK	N17(NGlycan / 1216.4229)	Q8C3Q5	>sp|Q8C3Q5|SHSA7_MOUSE Protein shisa-7 OS=Mus musculus GN=Shisa7 PE=1 SV=3	62	TRUE	2	2	HexNAc(2)Hex(5)	FALSE	TRUE	FALSE	None	0
STNHEPSEM[Oxidation]SN[NGlycan_1702.5813]R	STNHEPSEMSNR	M9(Oxidation / 15.9949);N11(NGlycan / 1702.5813)	Q8BGU2	>sp|Q8BGU2|CBLN2_MOUSE Cerebellin-2 OS=Mus musculus GN=Cbln2 PE=1 SV=1	110	TRUE	6	6	HexNAc(2)Hex(8)	FALSE	TRUE	TRUE	Reported in Literature	269
EIC[Carbamidomethyl]SGN[NGlycan_1216.4229]SSQC[Carbamidomethyl]APNVHK	EICSGNSSQCAPNVHK	N6(NGlycan / 1216.4229);C3(Carbamidomethyl / 57.0215);C10(Carbamidomethyl / 57.0215)	Q9R1V6-11	>sp|Q9R1V6-11|ADA22_MOUSE Isoform 9 of Disintegrin and metalloproteinase domain-containing protein 22 OS=Mus musculus GN=Adam22	517	TRUE	58	58	HexNAc(2)Hex(5)	TRUE	FALSE	TRUE	Sequence Analysis	255
TAN[NGlycan_1540.5285]ETSAEAYNLLLR	TANETSAEAYNLLLR	N3(NGlycan / 1540.5285)	F8VQJ3	>tr|F8VQJ3|F8VQJ3_MOUSE Laminin subunit gamma-1 OS=Mus musculus GN=Lamc1 PE=1 SV=1	1203	TRUE	4	4	HexNAc(2)Hex(7)	FALSE	TRUE	FALSE	None	0
QSEENFNPN[NGlycan_1378.4757]C[Carbamidomethyl]SFWSYSK	QSEENFNPNCSFWSYSK	N9(NGlycan / 1378.4757);C10(Carbamidomethyl / 57.0215)	Q80TS3-2	>sp|Q80TS3-2|AGRL3_MOUSE Isoform 2 of Adhesion G protein-coupled receptor L3 OS=Mus musculus GN=Adgrl3	885	TRUE	2	2	HexNAc(2)Hex(6)	TRUE	FALSE	FALSE	None	0
IDGATVDTHHIPVN[NGlycan_1378.4757]VTLR	IDGATVDTHHIPVNVTLR	N14(NGlycan / 1378.4757)	Q7TT36	>sp|Q7TT36|AGRA3_MOUSE Adhesion G protein-coupled receptor A3 OS=Mus musculus GN=Adgra3 PE=2 SV=3	676	TRUE	1	1	HexNAc(2)Hex(6)	FALSE	TRUE	TRUE	Sequence Analysis	255
KIDGDTIIFSNVQESSSAVYQC[Carbamidomethyl]N[NGlycan_1704.6347]ASNK	KIDGDTIIFSNVQESSSAVYQCNASNK	N23(NGlycan / 1704.6347);C22(Carbamidomethyl / 57.0215)	Q810U4	>sp|Q810U4|NRCAM_MOUSE Neuronal cell adhesion molecule OS=Mus musculus GN=Nrcam PE=1 SV=2	427	TRUE	6	6	HexNAc(6)Hex(3)	TRUE	FALSE	TRUE	Sequence Analysis	255
LDKEHLVN[NGlycan_1216.4229]ISGGPM[Oxidation]TYSHR	LDKEHLVNISGGPMTYSHR	N8(NGlycan / 1216.4229);M14(Oxidation / 15.9949)	P61215	>sp|P61215|CAH10_MOUSE Carbonic anhydrase-related protein 10 OS=Mus musculus GN=Ca10 PE=1 SV=1	116	TRUE	11	11	HexNAc(2)Hex(5)	TRUE	FALSE	FALSE	None	0
DLEILTLNNNN[NGlycan_1216.4229]ISR	DLEILTLNNNNISR	N11(NGlycan / 1216.4229)	Q9WVB4	>sp|Q9WVB4|SLIT3_MOUSE Slit homolog 3 protein OS=Mus musculus GN=Slit3 PE=2 SV=2	192	TRUE	8	8	HexNAc(2)Hex(5)	TRUE	FALSE	TRUE	Sequence Analysis	255
M[Oxidation]YSEGSDIVPQSN[NGlycan_1378.4757]ETALHYFKK	MYSEGSDIVPQSNETALHYFKK	M1(Oxidation / 15.9949);N13(NGlycan / 1378.4757)	J3QJX3	>tr|J3QJX3|J3QJX3_MOUSE Protein sel-1 homolog 1 OS=Mus musculus GN=Sel1l PE=1 SV=1	377	TRUE	7	7	HexNAc(2)Hex(6)	FALSE	TRUE	FALSE	None	0
GDLNIN[NGlycan_1702.5813]M[Oxidation]TSPMGTK	GDLNINMTSPMGTK	N6(NGlycan / 1702.5813);M7(Oxidation / 15.9949)	P21661	>sp|P21661|NEC2_MOUSE Neuroendocrine convertase 2 OS=Mus musculus GN=Pcsk2 PE=1 SV=1	523	TRUE	4	2	HexNAc(2)Hex(8)	FALSE	TRUE	TRUE	Sequence Analysis	255
VTVEGMEYVFYN[NGlycan_1216.4229]DTK	VTVEGMEYVFYNDTK	N12(NGlycan / 1216.4229)	B2RXS4	>sp|B2RXS4|PLXB2_MOUSE Plexin-B2 OS=Mus musculus GN=Plxnb2 PE=1 SV=1	1053	TRUE	3	3	HexNAc(2)Hex(5)	FALSE	TRUE	TRUE	Sequence Analysis	255
GTVLC[Carbamidomethyl]GPPPAVEN[NGlycan_1216.4229]ASLVGVR	GTVLCGPPPAVENASLVGVR	N13(NGlycan / 1216.4229);C5(Carbamidomethyl / 57.0215)	P55066	>sp|P55066|NCAN_MOUSE Neurocan core protein OS=Mus musculus GN=Ncan PE=1 SV=1	1175	TRUE	2	2	HexNAc(2)Hex(5)	TRUE	FALSE	TRUE	Sequence Analysis	255
NC[Carbamidomethyl]N[NGlycan_1540.5285]LTQIGGLIDSK	NCNLTQIGGLIDSK	N3(NGlycan / 1540.5285);C2(Carbamidomethyl / 57.0215)	P39087	>sp|P39087|GRIK2_MOUSE Glutamate receptor ionotropic, kainate 2 OS=Mus musculus GN=Grik2 PE=1 SV=4	751	TRUE	2	2	HexNAc(2)Hex(7)	FALSE	TRUE	FALSE	None	0
RAC[Carbamidomethyl]QFN[NGlycan_1216.4229]R	RACQFNR	N6(NGlycan / 1216.4229);C3(Carbamidomethyl / 57.0215)	P14231	>sp|P14231|AT1B2_MOUSE Sodium/potassium-transporting ATPase subunit beta-2 OS=Mus musculus GN=Atp1b2 PE=1 SV=2	153	TRUE	44	44	HexNAc(2)Hex(5)	FALSE	TRUE	TRUE	Sequence Analysis	255
HGHFTGFN[NGlycan_1216.4229]GSTLR	HGHFTGFNGSTLR	N8(NGlycan / 1216.4229)	Q99MR3	>sp|Q99MR3|S12A9_MOUSE Solute carrier family 12 member 9 OS=Mus musculus GN=Slc12a9 PE=1 SV=2	243	TRUE	13	13	HexNAc(2)Hex(5)	TRUE	FALSE	TRUE	Reported in Literature	269
NFAEEPIYC[Carbamidomethyl]YTPHN[NGlycan_1216.4229]FTR	NFAEEPIYCYTPHNFTR	N14(NGlycan / 1216.4229);C9(Carbamidomethyl / 57.0215)	Q6IMP4	>sp|Q6IMP4|PANX2_MOUSE Pannexin-2 OS=Mus musculus GN=Panx2 PE=1 SV=2	86	TRUE	2	2	HexNAc(2)Hex(5)	FALSE	TRUE	TRUE	Sequence Analysis	255
TVVTEAGNLLKDN[NGlycan_1054.37]ATQEEILHYLEK	TVVTEAGNLLKDNATQEEILHYLEK	N13(NGlycan / 1054.37)	Q61207	>sp|Q61207|SAP_MOUSE Prosaposin OS=Mus musculus GN=Psap PE=1 SV=2	80	TRUE	5	5	HexNAc(2)Hex(4)	FALSE	TRUE	TRUE	Sequence Analysis	255
TN[NGlycan_1200.4279]SSFIQGFVDHVKEDC[Carbamidomethyl]DR	TNSSFIQGFVDHVKEDCDR	N2(NGlycan / 1200.4279);C17(Carbamidomethyl / 57.0215)	Q61207	>sp|Q61207|SAP_MOUSE Prosaposin OS=Mus musculus GN=Psap PE=1 SV=2	214	TRUE	3	3	HexNAc(2)Hex(4)Fuc(1)	TRUE	FALSE	TRUE	Sequence Analysis	255
IETILLN[NGlycan_1241.4545]GTDRK	IETILLNGTDRK	N7(NGlycan / 1241.4545)	Q91ZX7	>sp|Q91ZX7|LRP1_MOUSE Prolow-density lipoprotein receptor-related protein 1 OS=Mus musculus GN=Lrp1 PE=1 SV=1	730	TRUE	1	1	HexNAc(3)Hex(3)Fuc(1)	FALSE	TRUE	TRUE	Reported in Literature	269
N[NGlycan_1216.4229]STTLVM[Oxidation]HM[Oxidation]K	NSTTLVMHMK	N1(NGlycan / 1216.4229);M7(Oxidation / 15.9949);M9(Oxidation / 15.9949)	Q91ZX7	>sp|Q91ZX7|LRP1_MOUSE Prolow-density lipoprotein receptor-related protein 1 OS=Mus musculus GN=Lrp1 PE=1 SV=1	1826	TRUE	17	15	HexNAc(2)Hex(5)	FALSE	TRUE	TRUE	Sequence Analysis	255
N[NGlycan_1216.4229]STTLVM[Oxidation]HMK	NSTTLVMHMK	N1(NGlycan / 1216.4229);M7(Oxidation / 15.9949)	Q91ZX7	>sp|Q91ZX7|LRP1_MOUSE Prolow-density lipoprotein receptor-related protein 1 OS=Mus musculus GN=Lrp1 PE=1 SV=1	1826	TRUE	10	9	HexNAc(2)Hex(5)	FALSE	TRUE	TRUE	Sequence Analysis	255
N[NGlycan_1054.37]STTLVM[Oxidation]HM[Oxidation]K	NSTTLVMHMK	N1(NGlycan / 1054.37);M7(Oxidation / 15.9949);M9(Oxidation / 15.9949)	Q91ZX7	>sp|Q91ZX7|LRP1_MOUSE Prolow-density lipoprotein receptor-related protein 1 OS=Mus musculus GN=Lrp1 PE=1 SV=1	1826	TRUE	7	7	HexNAc(2)Hex(4)	FALSE	TRUE	TRUE	Sequence Analysis	255
M[Oxidation]HLN[NGlycan_1897.6821]GSNVQVLHR	MHLNGSNVQVLHR	M1(Oxidation / 15.9949);N4(NGlycan / 1897.6821)	Q91ZX7	>sp|Q91ZX7|LRP1_MOUSE Prolow-density lipoprotein receptor-related protein 1 OS=Mus musculus GN=Lrp1 PE=1 SV=1	3090	TRUE	11	11	HexNAc(4)Hex(4)Fuc(1)NeuAc(1)	TRUE	FALSE	TRUE	Sequence Analysis	255
M[Oxidation]HLN[NGlycan_1752.6446]GSNVQVLHR	MHLNGSNVQVLHR	M1(Oxidation / 15.9949);N4(NGlycan / 1752.6446)	Q91ZX7	>sp|Q91ZX7|LRP1_MOUSE Prolow-density lipoprotein receptor-related protein 1 OS=Mus musculus GN=Lrp1 PE=1 SV=1	3090	TRUE	6	6	HexNAc(4)Hex(4)Fuc(2)	TRUE	FALSE	TRUE	Sequence Analysis	255
YIDKGN[NGlycan_1216.4229]R	YIDKGNR	N6(NGlycan / 1216.4229)	O08532-4	>sp|O08532-4|CA2D1_MOUSE Isoform 2D of Voltage-dependent calcium channel subunit alpha-2/delta-1 OS=Mus musculus GN=Cacna2d1	580	TRUE	16	16	HexNAc(2)Hex(5)	FALSE	TRUE	FALSE	None	0
Q[Gln->pyro-Glu]SC[Carbamidomethyl]ITEQTQYFFKN[NGlycan_1540.5285]DTK	QSCITEQTQYFFKNDTK	Q1(Gln->pyro-Glu / -17.0265);N14(NGlycan / 1540.5285);C3(Carbamidomethyl / 57.0215)	O08532-4	>sp|O08532-4|CA2D1_MOUSE Isoform 2D of Voltage-dependent calcium channel subunit alpha-2/delta-1 OS=Mus musculus GN=Cacna2d1	968	TRUE	1	1	HexNAc(2)Hex(7)	FALSE	TRUE	FALSE	None	0
Q[Gln->pyro-Glu]SC[Carbamidomethyl]ITEQTQYFFKN[NGlycan_1216.4229]DTK	QSCITEQTQYFFKNDTK	Q1(Gln->pyro-Glu / -17.0265);N14(NGlycan / 1216.4229);C3(Carbamidomethyl / 57.0215)	O08532-4	>sp|O08532-4|CA2D1_MOUSE Isoform 2D of Voltage-dependent calcium channel subunit alpha-2/delta-1 OS=Mus musculus GN=Cacna2d1	968	TRUE	3	3	HexNAc(2)Hex(5)	FALSE	TRUE	FALSE	None	0
QSC[Carbamidomethyl]ITEQTQYFFKN[NGlycan_1054.37]DTK	QSCITEQTQYFFKNDTK	N14(NGlycan / 1054.37);C3(Carbamidomethyl / 57.0215)	O08532-4	>sp|O08532-4|CA2D1_MOUSE Isoform 2D of Voltage-dependent calcium channel subunit alpha-2/delta-1 OS=Mus musculus GN=Cacna2d1	968	TRUE	3	3	HexNAc(2)Hex(4)	FALSE	TRUE	FALSE	None	0
YVPFN[NGlycan_1768.6395]GTK	YVPFNGTK	N5(NGlycan / 1768.6395)	A0A087WPX3	>tr|A0A087WPX3|A0A087WPX3_MOUSE Neurofascin OS=Mus musculus GN=Nfasc PE=1 SV=1	973	TRUE	5	5	HexNAc(4)Hex(5)Fuc(1)	FALSE	TRUE	FALSE	None	0
YVPFN[NGlycan_1419.5022]GTK	YVPFNGTK	N5(NGlycan / 1419.5022)	A0A087WPX3	>tr|A0A087WPX3|A0A087WPX3_MOUSE Neurofascin OS=Mus musculus GN=Nfasc PE=1 SV=1	973	TRUE	4	4	HexNAc(3)Hex(5)	FALSE	TRUE	FALSE	None	0
YVPFN[NGlycan_892.3172]GTK	YVPFNGTK	N5(NGlycan / 892.3172)	A0A087WPX3	>tr|A0A087WPX3|A0A087WPX3_MOUSE Neurofascin OS=Mus musculus GN=Nfasc PE=1 SV=1	973	TRUE	6	6	HexNAc(2)Hex(3)	FALSE	TRUE	FALSE	None	0
YVPFN[NGlycan_730.2644]GTK	YVPFNGTK	N5(NGlycan / 730.2644)	A0A087WPX3	>tr|A0A087WPX3|A0A087WPX3_MOUSE Neurofascin OS=Mus musculus GN=Nfasc PE=1 SV=1	973	TRUE	2	2	HexNAc(2)Hex(2)	FALSE	TRUE	FALSE	None	0
HNFRPGTDFVVEYIDSN[NGlycan_2076.7502]HTK	HNFRPGTDFVVEYIDSNHTK	N17(NGlycan / 2076.7502)	A0A087WPX3	>tr|A0A087WPX3|A0A087WPX3_MOUSE Neurofascin OS=Mus musculus GN=Nfasc PE=1 SV=1	1154	TRUE	4	4	HexNAc(4)Hex(6)Fuc(2)	FALSE	TRUE	FALSE	None	0
HNFRPGTDFVVEYIDSN[NGlycan_1216.4229]HTK	HNFRPGTDFVVEYIDSNHTK	N17(NGlycan / 1216.4229)	A0A087WPX3	>tr|A0A087WPX3|A0A087WPX3_MOUSE Neurofascin OS=Mus musculus GN=Nfasc PE=1 SV=1	1154	TRUE	5	5	HexNAc(2)Hex(5)	FALSE	TRUE	FALSE	None	0
GTGTGIENSTESHFHSN[NGlycan_1702.5813]GTTSVTSILR	GTGTGIENSTESHFHSNGTTSVTSILR	N17(NGlycan / 1702.5813)	Q80VX2	>tr|Q80VX2|Q80VX2_MOUSE CD200 antigen OS=Mus musculus GN=Cd200 PE=1 SV=1	190	TRUE	2	2	HexNAc(2)Hex(8)	FALSE	TRUE	FALSE	None	0
GTGTGIENSTESHFHSN[NGlycan_1216.4229]GTTSVTSILR	GTGTGIENSTESHFHSNGTTSVTSILR	N17(NGlycan / 1216.4229)	Q80VX2	>tr|Q80VX2|Q80VX2_MOUSE CD200 antigen OS=Mus musculus GN=Cd200 PE=1 SV=1	190	TRUE	1	1	HexNAc(2)Hex(5)	FALSE	TRUE	FALSE	None	0
IRN[NGlycan_1054.37]VSDTTKR	IRNVSDTTKR	N3(NGlycan / 1054.37)	Q6P6I8	>tr|Q6P6I8|Q6P6I8_MOUSE Signal-regulatory protein alpha OS=Mus musculus GN=Sirpa PE=1 SV=1	92	TRUE	35	35	HexNAc(2)Hex(4)	TRUE	FALSE	FALSE	None	0
ATQLFTN[NGlycan_1362.4808]QTDIPNM[Oxidation]EDVYAVK	ATQLFTNQTDIPNMEDVYAVK	N7(NGlycan / 1362.4808);M14(Oxidation / 15.9949)	Q9JIA1	>sp|Q9JIA1|LGI1_MOUSE Leucine-rich glioma-inactivated protein 1 OS=Mus musculus GN=Lgi1 PE=1 SV=1	422	TRUE	6	6	HexNAc(2)Hex(5)Fuc(1)	FALSE	TRUE	TRUE	Sequence Analysis	255
ATQLFTN[NGlycan_1362.4808]QTDIPNMEDVYAVK	ATQLFTNQTDIPNMEDVYAVK	N7(NGlycan / 1362.4808)	Q9JIA1	>sp|Q9JIA1|LGI1_MOUSE Leucine-rich glioma-inactivated protein 1 OS=Mus musculus GN=Lgi1 PE=1 SV=1	422	TRUE	4	4	HexNAc(2)Hex(5)Fuc(1)	FALSE	TRUE	TRUE	Sequence Analysis	255
N[NGlycan_1702.5813]HSLAFVGTK	NHSLAFVGTK	N1(NGlycan / 1702.5813)	Q80UG2	>sp|Q80UG2|PLXA4_MOUSE Plexin-A4 OS=Mus musculus GN=Plxna4 PE=1 SV=3	441	TRUE	2	2	HexNAc(2)Hex(8)	TRUE	FALSE	FALSE	None	0
N[NGlycan_568.2116]HSLAFVGTK	NHSLAFVGTK	N1(NGlycan / 568.2116)	Q80UG2	>sp|Q80UG2|PLXA4_MOUSE Plexin-A4 OS=Mus musculus GN=Plxna4 PE=1 SV=3	441	TRUE	3	3	HexNAc(2)Hex(1)	TRUE	FALSE	FALSE	None	0
HDYILLPEGALTN[NGlycan_1540.5285]TTR	HDYILLPEGALTNTTR	N13(NGlycan / 1540.5285)	Q60841	>sp|Q60841|RELN_MOUSE Reelin OS=Mus musculus GN=Reln PE=1 SV=3	3016	TRUE	1	1	HexNAc(2)Hex(7)	FALSE	TRUE	TRUE	Sequence Analysis	255
HDYILLPEGALTN[NGlycan_1378.4757]TTR	HDYILLPEGALTNTTR	N13(NGlycan / 1378.4757)	Q60841	>sp|Q60841|RELN_MOUSE Reelin OS=Mus musculus GN=Reln PE=1 SV=3	3016	TRUE	4	4	HexNAc(2)Hex(6)	FALSE	TRUE	TRUE	Sequence Analysis	255
AN[NGlycan_1872.6505]HSGAVVLLKR	ANHSGAVVLLKR	N2(NGlycan / 1872.6505)	Q61739	>sp|Q61739|ITA6_MOUSE Integrin alpha-6 OS=Mus musculus GN=Itga6 PE=1 SV=3	284	TRUE	2	2	HexNAc(3)Hex(6)NeuAc(1)	TRUE	FALSE	TRUE	Reported in Literature	269
AN[NGlycan_1216.4229]HSGAVVLLKR	ANHSGAVVLLKR	N2(NGlycan / 1216.4229)	Q61739	>sp|Q61739|ITA6_MOUSE Integrin alpha-6 OS=Mus musculus GN=Itga6 PE=1 SV=3	284	TRUE	9	9	HexNAc(2)Hex(5)	TRUE	FALSE	TRUE	Reported in Literature	269
EKLLLPAKN[NGlycan_1241.4545]TTHLK	EKLLLPAKNTTHLK	N9(NGlycan / 1241.4545)	O35136	>sp|O35136|NCAM2_MOUSE Neural cell adhesion molecule 2 OS=Mus musculus GN=Ncam2 PE=1 SV=1	445	TRUE	3	3	HexNAc(3)Hex(3)Fuc(1)	FALSE	TRUE	TRUE	Sequence Analysis	255
EKLLLPAKN[NGlycan_1038.3751]TTHLK	EKLLLPAKNTTHLK	N9(NGlycan / 1038.3751)	O35136	>sp|O35136|NCAM2_MOUSE Neural cell adhesion molecule 2 OS=Mus musculus GN=Ncam2 PE=1 SV=1	445	TRUE	4	4	HexNAc(2)Hex(3)Fuc(1)	FALSE	TRUE	TRUE	Sequence Analysis	255
IYN[NGlycan_1702.5813]ASELPVR	IYNASELPVR	N3(NGlycan / 1702.5813)	Q6PD26	>sp|Q6PD26|PIGS_MOUSE GPI transamidase component PIG-S OS=Mus musculus GN=Pigs PE=1 SV=3	370	TRUE	2	2	HexNAc(2)Hex(8)	TRUE	FALSE	TRUE	Reported in Literature	269
IYN[NGlycan_892.3172]ASELPVR	IYNASELPVR	N3(NGlycan / 892.3172)	Q6PD26	>sp|Q6PD26|PIGS_MOUSE GPI transamidase component PIG-S OS=Mus musculus GN=Pigs PE=1 SV=3	370	TRUE	1	1	HexNAc(2)Hex(3)	TRUE	FALSE	TRUE	Reported in Literature	269
N[NGlycan_1378.4757]STIQAANLAGLK	NSTIQAANLAGLK	N1(NGlycan / 1378.4757)	Q8BM72	>sp|Q8BM72|HSP13_MOUSE Heat shock 70 kDa protein 13 OS=Mus musculus GN=Hspa13 PE=1 SV=1	184	TRUE	5	5	HexNAc(2)Hex(6)	FALSE	TRUE	FALSE	None	0
LVGGPVAGGDPN[NGlycan_1378.4757]QTIQGQYC[Carbamidomethyl]DIC[Carbamidomethyl]TAANSNK	LVGGPVAGGDPNQTIQGQYCDICTAANSNK	N12(NGlycan / 1378.4757);C20(Carbamidomethyl / 57.0215);C23(Carbamidomethyl / 57.0215)	Q61001	>sp|Q61001|LAMA5_MOUSE Laminin subunit alpha-5 OS=Mus musculus GN=Lama5 PE=1 SV=4	100	TRUE	5	5	HexNAc(2)Hex(6)	FALSE	TRUE	TRUE	Sequence Analysis	255
LVGGPVAGGDPN[NGlycan_1216.4229]QTIQGQYC[Carbamidomethyl]DIC[Carbamidomethyl]TAANSNK	LVGGPVAGGDPNQTIQGQYCDICTAANSNK	N12(NGlycan / 1216.4229);C20(Carbamidomethyl / 57.0215);C23(Carbamidomethyl / 57.0215)	Q61001	>sp|Q61001|LAMA5_MOUSE Laminin subunit alpha-5 OS=Mus musculus GN=Lama5 PE=1 SV=4	100	TRUE	6	6	HexNAc(2)Hex(5)	FALSE	TRUE	TRUE	Sequence Analysis	255
HEN[NGlycan_1054.37]NTKDNSIQHEFSLTR	HENNTKDNSIQHEFSLTR	N3(NGlycan / 1054.37)	P01831	>sp|P01831|THY1_MOUSE Thy-1 membrane glycoprotein OS=Mus musculus GN=Thy1 PE=1 SV=1	42	TRUE	67	67	HexNAc(2)Hex(4)	FALSE	TRUE	TRUE	Reported in Literature	269
YYHGELSYLN[NGlycan_1694.6027]VTR	YYHGELSYLNVTR	N10(NGlycan / 1694.6027)	P18242	>sp|P18242|CATD_MOUSE Cathepsin D OS=Mus musculus GN=Ctsd PE=1 SV=1	261	TRUE	6	6	HexNAc(3)Hex(4)Fuc(1)NeuAc(1)	FALSE	TRUE	TRUE	Reported in Literature	269
ALEISTVTC[Carbamidomethyl]QLN[NGlycan_1378.4757]C[Carbamidomethyl]SDHGHC[Carbamidomethyl]DSFTKR	ALEISTVTCQLNCSDHGHCDSFTKR	N12(NGlycan / 1378.4757);C9(Carbamidomethyl / 57.0215);C13(Carbamidomethyl / 57.0215);C19(Carbamidomethyl / 57.0215)	Q8K135-2	>sp|Q8K135-2|K319L_MOUSE Isoform 2 of Dyslexia-associated protein KIAA0319-like protein OS=Mus musculus GN=Kiaa0319l	889	TRUE	1	1	HexNAc(2)Hex(6)	TRUE	FALSE	FALSE	None	0
ESGANVTGFQLVN[NGlycan_2756.9891]YTDTIPAR	ESGANVTGFQLVNYTDTIPAR	N13(NGlycan / 2756.9891)	P23818	>sp|P23818|GRIA1_MOUSE Glutamate receptor 1 OS=Mus musculus GN=Gria1 PE=1 SV=1	257	TRUE	1	1	HexNAc(6)Hex(5)Fuc(1)NeuAc(2)	FALSE	TRUE	TRUE	Sequence Analysis	255
GVFITN[NGlycan_1458.442]ETGQPLIGK	GVFITNETGQPLIGK	N6(NGlycan / 1458.442)	P70699	>sp|P70699|LYAG_MOUSE Lysosomal alpha-glucosidase OS=Mus musculus GN=Gaa PE=1 SV=2	470	TRUE	8	8	HexNAc(2)Hex(6)Phospho(1)	FALSE	TRUE	TRUE	Reported in Literature	269
HAVYWN[NGlycan_1054.37]SSNQHLR	HAVYWNSSNQHLR	N6(NGlycan / 1054.37)	O08545	>sp|O08545|EFNA3_MOUSE Ephrin-A3 OS=Mus musculus GN=Efna3 PE=1 SV=4	38	TRUE	5	5	HexNAc(2)Hex(4)	TRUE	FALSE	TRUE	Reported in Literature	269
NC[Carbamidomethyl]N[NGlycan_1702.5813]LTQIGGLIDSK	NCNLTQIGGLIDSK	N3(NGlycan / 1702.5813);C2(Carbamidomethyl / 57.0215)	P39087	>sp|P39087|GRIK2_MOUSE Glutamate receptor ionotropic, kainate 2 OS=Mus musculus GN=Grik2 PE=1 SV=4	751	TRUE	5	5	HexNAc(2)Hex(8)	FALSE	TRUE	FALSE	None	0
KGTVLC[Carbamidomethyl]GPPPAVEN[NGlycan_1913.677]ASLVGVR	KGTVLCGPPPAVENASLVGVR	N14(NGlycan / 1913.677);C6(Carbamidomethyl / 57.0215)	P55066	>sp|P55066|NCAN_MOUSE Neurocan core protein OS=Mus musculus GN=Ncan PE=1 SV=1	1175	TRUE	1	1	HexNAc(4)Hex(5)NeuAc(1)	TRUE	FALSE	TRUE	Sequence Analysis	255
KPGSFAN[NGlycan_1216.4229]VTIDM[Oxidation]C[Carbamidomethyl]AIIDR	KPGSFANVTIDMCAIIDR	N7(NGlycan / 1216.4229);M12(Oxidation / 15.9949);C13(Carbamidomethyl / 57.0215)	E9QNF7	>tr|E9QNF7|E9QNF7_MOUSE Contactin-associated protein-like 2 OS=Mus musculus GN=Cntnap2 PE=1 SV=1	546	TRUE	2	2	HexNAc(2)Hex(5)	FALSE	TRUE	FALSE	None	0
N[NGlycan_1216.4229]C[Carbamidomethyl]TDPK	NCTDPK	N1(NGlycan / 1216.4229);C2(Carbamidomethyl / 57.0215)	E9QNF7	>tr|E9QNF7|E9QNF7_MOUSE Contactin-associated protein-like 2 OS=Mus musculus GN=Cntnap2 PE=1 SV=1	735	TRUE	4	4	HexNAc(2)Hex(5)	FALSE	TRUE	FALSE	None	0
LYRDQAGN[NGlycan_1216.4229]C[Carbamidomethyl]TEPVSLAPPARPR	LYRDQAGNCTEPVSLAPPARPR	N8(NGlycan / 1216.4229);C9(Carbamidomethyl / 57.0215)	Q9QZC2	>sp|Q9QZC2|PLXC1_MOUSE Plexin-C1 OS=Mus musculus GN=Plxnc1 PE=1 SV=1	86	TRUE	1	1	HexNAc(2)Hex(5)	FALSE	TRUE	TRUE	Sequence Analysis	255
HLYTTTGGETDFTN[NGlycan_1864.6342]VTSLR	HLYTTTGGETDFTNVTSLR	N14(NGlycan / 1864.6342)	Q6PHU5	>sp|Q6PHU5|SORT_MOUSE Sortilin OS=Mus musculus GN=Sort1 PE=1 SV=1	404	TRUE	10	10	HexNAc(2)Hex(9)	FALSE	TRUE	TRUE	Sequence Analysis	255
LVTQTIPC[Carbamidomethyl]N[NGlycan_1095.3966]K	LVTQTIPCNK	N9(NGlycan / 1095.3966);C8(Carbamidomethyl / 57.0215)	P56528	>sp|P56528|CD38_MOUSE ADP-ribosyl cyclase/cyclic ADP-ribose hydrolase 1 OS=Mus musculus GN=Cd38 PE=1 SV=2	124	TRUE	4	4	HexNAc(3)Hex(3)	FALSE	TRUE	TRUE	Sequence Analysis	255
WKLN[NGlycan_1378.4757]K	WKLNK	N4(NGlycan / 1378.4757)	Q61735	>sp|Q61735|CD47_MOUSE Leukocyte surface antigen CD47 OS=Mus musculus GN=Cd47 PE=1 SV=2	61	TRUE	10	10	HexNAc(2)Hex(6)	TRUE	FALSE	TRUE	Sequence Analysis	255
QHVVPEKFEEPC[Carbamidomethyl]LVN[NGlycan_1216.4229]SSHLLM[Oxidation]C[Carbamidomethyl]R	QHVVPEKFEEPCLVNSSHLLMCR	N15(NGlycan / 1216.4229);M21(Oxidation / 15.9949);C12(Carbamidomethyl / 57.0215);C22(Carbamidomethyl / 57.0215)	Q8CJH3	>sp|Q8CJH3|PLXB1_MOUSE Plexin-B1 OS=Mus musculus GN=Plxnb1 PE=1 SV=2	1314	TRUE	6	6	HexNAc(2)Hex(5)	TRUE	FALSE	TRUE	Sequence Analysis	255
N[NGlycan_1216.4229]VTALLM[Oxidation]EAR	NVTALLMEAR	N1(NGlycan / 1216.4229);M7(Oxidation / 15.9949)	P35438	>sp|P35438|NMDZ1_MOUSE Glutamate receptor ionotropic, NMDA 1 OS=Mus musculus GN=Grin1 PE=1 SV=1	203	TRUE	14	13	HexNAc(2)Hex(5)	FALSE	TRUE	TRUE	Sequence Analysis	255
N[NGlycan_1054.37]VTALLM[Oxidation]EAR	NVTALLMEAR	N1(NGlycan / 1054.37);M7(Oxidation / 15.9949)	P35438	>sp|P35438|NMDZ1_MOUSE Glutamate receptor ionotropic, NMDA 1 OS=Mus musculus GN=Grin1 PE=1 SV=1	203	TRUE	7	7	HexNAc(2)Hex(4)	FALSE	TRUE	TRUE	Sequence Analysis	255
TEAGVFEYVADPTFEN[NGlycan_1216.4229]FTGGVK	TEAGVFEYVADPTFENFTGGVK	N16(NGlycan / 1216.4229)	B2RXS4	>sp|B2RXS4|PLXB2_MOUSE Plexin-B2 OS=Mus musculus GN=Plxnb2 PE=1 SV=1	1103	TRUE	1	1	HexNAc(2)Hex(5)	FALSE	TRUE	FALSE	None	0
N[NGlycan_1702.5813]ATLAEQAKLPATEKPVLLSK	NATLAEQAKLPATEKPVLLSK	N1(NGlycan / 1702.5813)	Q9JKR6	>sp|Q9JKR6|HYOU1_MOUSE Hypoxia up-regulated protein 1 OS=Mus musculus GN=Hyou1 PE=1 SV=1	869	TRUE	1	1	HexNAc(2)Hex(8)	FALSE	TRUE	TRUE	Sequence Analysis	255
NAERLDLDRNN[NGlycan_1216.4229]ITR	NAERLDLDRNNITR	N11(NGlycan / 1216.4229)	Q9WVB4	>sp|Q9WVB4|SLIT3_MOUSE Slit homolog 3 protein OS=Mus musculus GN=Slit3 PE=2 SV=2	72	TRUE	1	1	HexNAc(2)Hex(5)	FALSE	TRUE	TRUE	Sequence Analysis	255
IEQELPARGN[NGlycan_1702.5813]LSSAPAPAM[Oxidation]PTALHSK	IEQELPARGNLSSAPAPAMPTALHSK	N10(NGlycan / 1702.5813);M19(Oxidation / 15.9949)	Q99J85	>sp|Q99J85|NPTXR_MOUSE Neuronal pentraxin receptor OS=Mus musculus GN=Nptxr PE=1 SV=1	211	TRUE	1	1	HexNAc(2)Hex(8)	TRUE	FALSE	TRUE	Sequence Analysis	255
GN[NGlycan_1216.4229]LSSAPAPAM[Oxidation]PTALHSK	GNLSSAPAPAMPTALHSK	N2(NGlycan / 1216.4229);M11(Oxidation / 15.9949)	Q99J85	>sp|Q99J85|NPTXR_MOUSE Neuronal pentraxin receptor OS=Mus musculus GN=Nptxr PE=1 SV=1	211	TRUE	3	3	HexNAc(2)Hex(5)	TRUE	FALSE	TRUE	Sequence Analysis	255
N[NGlycan_1458.442]YSIFLADINQER	NYSIFLADINQER	N1(NGlycan / 1458.442)	O88531	>sp|O88531|PPT1_MOUSE Palmitoyl-protein thioesterase 1 OS=Mus musculus GN=Ppt1 PE=1 SV=2	197	TRUE	6	6	HexNAc(2)Hex(6)Phospho(1)	TRUE	FALSE	TRUE	Sequence Analysis	255
HSIEHFNN[NGlycan_2237.7827]NTDHSHLFTLR	HSIEHFNNNTDHSHLFTLR	N8(NGlycan / 2237.7827)	O08677	>sp|O08677|KNG1_MOUSE Kininogen-1 OS=Mus musculus GN=Kng1 PE=1 SV=1	168	TRUE	2	2	HexNAc(4)Hex(7)NeuAc(1)	FALSE	TRUE	TRUE	Reported in Literature	269
N[NGlycan_1702.5813]LTLM[Oxidation]ATTSQFPK	NLTLMATTSQFPK	N1(NGlycan / 1702.5813);M5(Oxidation / 15.9949)	P24638	>sp|P24638|PPAL_MOUSE Lysosomal acid phosphatase OS=Mus musculus GN=Acp2 PE=1 SV=2	267	TRUE	3	3	HexNAc(2)Hex(8)	FALSE	TRUE	TRUE	Sequence Analysis	255
WKIN[NGlycan_1216.4229]GTDVDIGM[Oxidation]DFR	WKINGTDVDIGMDFR	N4(NGlycan / 1216.4229);M12(Oxidation / 15.9949)	Q69Z26	>sp|Q69Z26|CNTN4_MOUSE Contactin-4 OS=Mus musculus GN=Cntn4 PE=1 SV=2	65	TRUE	6	6	HexNAc(2)Hex(5)	FALSE	TRUE	TRUE	Reported in Literature	269
TGN[NGlycan_1216.4229]GSSVQTTGR	TGNGSSVQTTGR	N3(NGlycan / 1216.4229)	Q6KAS7	>sp|Q6KAS7|ZN521_MOUSE Zinc finger protein 521 OS=Mus musculus GN=Znf521 PE=1 SV=2	1048	TRUE	1	1	HexNAc(2)Hex(5)	TRUE	FALSE	FALSE	None	0
TGN[NGlycan_892.3172]GSSVQTTGR	TGNGSSVQTTGR	N3(NGlycan / 892.3172)	Q6KAS7	>sp|Q6KAS7|ZN521_MOUSE Zinc finger protein 521 OS=Mus musculus GN=Znf521 PE=1 SV=2	1048	TRUE	2	2	HexNAc(2)Hex(3)	TRUE	FALSE	FALSE	None	0
E[Glu->pyro-Glu]LVPDAN[NGlycan_1419.5022]STQLK	ELVPDANSTQLK	E1(Glu->pyro-Glu / -18.0106);N7(NGlycan / 1419.5022)	Q6KAS7	>sp|Q6KAS7|ZN521_MOUSE Zinc finger protein 521 OS=Mus musculus GN=Znf521 PE=1 SV=2	1169	TRUE	1	1	HexNAc(3)Hex(5)	FALSE	TRUE	FALSE	None	0
SPHRPILQAGLPAN[NGlycan_2018.7084]K	SPHRPILQAGLPANK	N14(NGlycan / 2018.7084)	P16092	>sp|P16092|FGFR1_MOUSE Fibroblast growth factor receptor 1 OS=Mus musculus GN=Fgfr1 PE=1 SV=2	264	TRUE	1	1	HexNAc(3)Hex(6)Fuc(1)NeuAc(1)	FALSE	TRUE	TRUE	Sequence Analysis	255
DC[Carbamidomethyl]YPVQETFIRN[NGlycan_1458.442]YTVVM[Oxidation]STR	DCYPVQETFIRNYTVVMSTR	N12(NGlycan / 1458.442);M17(Oxidation / 15.9949);C2(Carbamidomethyl / 57.0215)	Q99M71	>sp|Q99M71|EPDR1_MOUSE Mammalian ependymin-related protein 1 OS=Mus musculus GN=Epdr1 PE=1 SV=1	182	TRUE	1	1	HexNAc(2)Hex(6)Phospho(1)	FALSE	TRUE	TRUE	Sequence Analysis	255
TVEIN[NGlycan_1216.4229]LTNDYYLSGGLSEK	TVEINLTNDYYLSGGLSEK	N5(NGlycan / 1216.4229)	B9EKR1	>sp|B9EKR1|PRPTZ_MOUSE Receptor-type tyrosine-protein phosphatase zeta OS=Mus musculus GN=Ptprz1 PE=1 SV=1	105	TRUE	2	2	HexNAc(2)Hex(5)	FALSE	TRUE	TRUE	Sequence Analysis	255
EC[Carbamidomethyl]HTIQN[NGlycan_1458.442]YTLWR	ECHTIQNYTLWR	N7(NGlycan / 1458.442);C2(Carbamidomethyl / 57.0215)	Q9WUU7	>sp|Q9WUU7|CATZ_MOUSE Cathepsin Z OS=Mus musculus GN=Ctsz PE=1 SV=1	186	TRUE	6	6	HexNAc(2)Hex(6)Phospho(1)	FALSE	TRUE	TRUE	Sequence Analysis	255
LPM[Oxidation]NPN[NGlycan_1540.5285]FTLKDNEDNTASILTR	LPMNPNFTLKDNEDNTASILTR	M3(Oxidation / 15.9949);N6(NGlycan / 1540.5285)	E9Q9Q6	>tr|E9Q9Q6|E9Q9Q6_MOUSE Protein Cdh18 OS=Mus musculus GN=Cdh18 PE=1 SV=1	536	TRUE	1	1	HexNAc(2)Hex(7)	FALSE	TRUE	FALSE	None	0
YADTIYN[NGlycan_1216.4229]ISM[Oxidation]K	YADTIYNISMK	N7(NGlycan / 1216.4229);M10(Oxidation / 15.9949)	O35409	>sp|O35409|FOLH1_MOUSE Glutamate carboxypeptidase 2 OS=Mus musculus GN=Folh1 PE=1 SV=2	615	TRUE	1	1	HexNAc(2)Hex(5)	TRUE	FALSE	TRUE	Sequence Analysis	255
FTPLHN[NGlycan_1864.6342]R	FTPLHNR	N6(NGlycan / 1864.6342)	O70472	>sp|O70472|TM131_MOUSE Transmembrane protein 131 OS=Mus musculus GN=Tmem131 PE=2 SV=2	945	TRUE	3	3	HexNAc(2)Hex(9)	FALSE	TRUE	FALSE	None	0
FVKN[NGlycan_1216.4229]ITTWNEMK	FVKNITTWNEMK	N4(NGlycan / 1216.4229)	Q8R3H7	>sp|Q8R3H7|HS2ST_MOUSE Heparan sulfate 2-O-sulfotransferase 1 OS=Mus musculus GN=Hs2st1 PE=1 SV=2	127	TRUE	1	1	HexNAc(2)Hex(5)	FALSE	TRUE	TRUE	Sequence Analysis	255
N[NGlycan_1378.4757]WTITR	NWTITR	N1(NGlycan / 1378.4757)	P39038	>sp|P39038|CADH4_MOUSE Cadherin-4 OS=Mus musculus GN=Cdh4 PE=2 SV=1	658	TRUE	10	10	HexNAc(2)Hex(6)	FALSE	TRUE	TRUE	Sequence Analysis	255
YVPFN[NGlycan_1378.4757]GTK	YVPFNGTK	N5(NGlycan / 1378.4757)	A0A087WPX3	>tr|A0A087WPX3|A0A087WPX3_MOUSE Neurofascin OS=Mus musculus GN=Nfasc PE=1 SV=1	973	TRUE	3	3	HexNAc(2)Hex(6)	FALSE	TRUE	FALSE	None	0
LVN[NGlycan_1540.5285]VSR	LVNVSR	N3(NGlycan / 1540.5285)	Q69ZF7	>sp|Q69ZF7|CNNM4_MOUSE Metal transporter CNNM4 OS=Mus musculus GN=Cnnm4 PE=1 SV=2	119	TRUE	3	3	HexNAc(2)Hex(7)	TRUE	FALSE	TRUE	Sequence Analysis	255
LYLN[NGlycan_1702.5813]R	LYLNR	N4(NGlycan / 1702.5813)	Q9R0M0	>sp|Q9R0M0|CELR2_MOUSE Cadherin EGF LAG seven-pass G-type receptor 2 OS=Mus musculus GN=Celsr2 PE=1 SV=2	1213	TRUE	2	2	HexNAc(2)Hex(8)	TRUE	FALSE	TRUE	Sequence Analysis	255
VVWN[NGlycan_1540.5285]GSR	VVWNGSR	N4(NGlycan / 1540.5285)	P97952	>sp|P97952|SCN1B_MOUSE Sodium channel subunit beta-1 OS=Mus musculus GN=Scn1b PE=1 SV=1	93	TRUE	3	3	HexNAc(2)Hex(7)	TRUE	FALSE	TRUE	Sequence Analysis	255
EKTNN[NGlycan_1702.5813]ISILLSDLEFSDTGR	EKTNNISILLSDLEFSDTGR	N5(NGlycan / 1702.5813)	Q7M729	>sp|Q7M729|SCN4B_MOUSE Sodium channel subunit beta-4 OS=Mus musculus GN=Scn4b PE=2 SV=1	113	TRUE	4	4	HexNAc(2)Hex(8)	TRUE	FALSE	TRUE	Sequence Analysis	255
EKTNN[NGlycan_1540.5285]ISILLSDLEFSDTGR	EKTNNISILLSDLEFSDTGR	N5(NGlycan / 1540.5285)	Q7M729	>sp|Q7M729|SCN4B_MOUSE Sodium channel subunit beta-4 OS=Mus musculus GN=Scn4b PE=2 SV=1	113	TRUE	7	7	HexNAc(2)Hex(7)	TRUE	FALSE	TRUE	Sequence Analysis	255
EKTNN[NGlycan_1378.4757]ISILLSDLEFSDTGR	EKTNNISILLSDLEFSDTGR	N5(NGlycan / 1378.4757)	Q7M729	>sp|Q7M729|SCN4B_MOUSE Sodium channel subunit beta-4 OS=Mus musculus GN=Scn4b PE=2 SV=1	113	TRUE	8	8	HexNAc(2)Hex(6)	TRUE	FALSE	TRUE	Sequence Analysis	255
EKTNN[NGlycan_1216.4229]ISILLSDLEFSDTGR	EKTNNISILLSDLEFSDTGR	N5(NGlycan / 1216.4229)	Q7M729	>sp|Q7M729|SCN4B_MOUSE Sodium channel subunit beta-4 OS=Mus musculus GN=Scn4b PE=2 SV=1	113	TRUE	5	5	HexNAc(2)Hex(5)	TRUE	FALSE	TRUE	Sequence Analysis	255
TNN[NGlycan_1702.5813]ISILLSDLEFSDTGR	TNNISILLSDLEFSDTGR	N3(NGlycan / 1702.5813)	Q7M729	>sp|Q7M729|SCN4B_MOUSE Sodium channel subunit beta-4 OS=Mus musculus GN=Scn4b PE=2 SV=1	113	TRUE	2	2	HexNAc(2)Hex(8)	TRUE	FALSE	TRUE	Sequence Analysis	255
TNN[NGlycan_1540.5285]ISILLSDLEFSDTGR	TNNISILLSDLEFSDTGR	N3(NGlycan / 1540.5285)	Q7M729	>sp|Q7M729|SCN4B_MOUSE Sodium channel subunit beta-4 OS=Mus musculus GN=Scn4b PE=2 SV=1	113	TRUE	10	10	HexNAc(2)Hex(7)	TRUE	FALSE	TRUE	Sequence Analysis	255
TNN[NGlycan_1378.4757]ISILLSDLEFSDTGR	TNNISILLSDLEFSDTGR	N3(NGlycan / 1378.4757)	Q7M729	>sp|Q7M729|SCN4B_MOUSE Sodium channel subunit beta-4 OS=Mus musculus GN=Scn4b PE=2 SV=1	113	TRUE	12	12	HexNAc(2)Hex(6)	TRUE	FALSE	TRUE	Sequence Analysis	255
TNN[NGlycan_1216.4229]ISILLSDLEFSDTGR	TNNISILLSDLEFSDTGR	N3(NGlycan / 1216.4229)	Q7M729	>sp|Q7M729|SCN4B_MOUSE Sodium channel subunit beta-4 OS=Mus musculus GN=Scn4b PE=2 SV=1	113	TRUE	11	11	HexNAc(2)Hex(5)	TRUE	FALSE	TRUE	Sequence Analysis	255
N[NGlycan_1702.5813]GTHFDIDKDPLVTM[Oxidation]KPGSGTLVINIM[Oxidation]SEGK	NGTHFDIDKDPLVTMKPGSGTLVINIMSEGK	N1(NGlycan / 1702.5813);M15(Oxidation / 15.9949);M27(Oxidation / 15.9949)	Q810U4	>sp|Q810U4|NRCAM_MOUSE Neuronal cell adhesion molecule OS=Mus musculus GN=Nrcam PE=1 SV=2	77	TRUE	2	2	HexNAc(2)Hex(8)	FALSE	TRUE	TRUE	Sequence Analysis	255
N[NGlycan_1216.4229]GTHFDIDKDPLVTM[Oxidation]KPGSGTLVINIM[Oxidation]SEGK	NGTHFDIDKDPLVTMKPGSGTLVINIMSEGK	N1(NGlycan / 1216.4229);M15(Oxidation / 15.9949);M27(Oxidation / 15.9949)	Q810U4	>sp|Q810U4|NRCAM_MOUSE Neuronal cell adhesion molecule OS=Mus musculus GN=Nrcam PE=1 SV=2	77	TRUE	26	26	HexNAc(2)Hex(5)	FALSE	TRUE	TRUE	Sequence Analysis	255
EDGM[Oxidation]LPAN[NGlycan_1768.6395]R	EDGMLPANR	M4(Oxidation / 15.9949);N8(NGlycan / 1768.6395)	Q810U4	>sp|Q810U4|NRCAM_MOUSE Neuronal cell adhesion molecule OS=Mus musculus GN=Nrcam PE=1 SV=2	308	TRUE	3	3	HexNAc(4)Hex(5)Fuc(1)	FALSE	TRUE	TRUE	Sequence Analysis	255
EDGM[Oxidation]LPAN[NGlycan_1216.4229]R	EDGMLPANR	M4(Oxidation / 15.9949);N8(NGlycan / 1216.4229)	Q810U4	>sp|Q810U4|NRCAM_MOUSE Neuronal cell adhesion molecule OS=Mus musculus GN=Nrcam PE=1 SV=2	308	TRUE	15	15	HexNAc(2)Hex(5)	FALSE	TRUE	TRUE	Sequence Analysis	255
EDGM[Oxidation]LPAN[NGlycan_1054.37]R	EDGMLPANR	M4(Oxidation / 15.9949);N8(NGlycan / 1054.37)	Q810U4	>sp|Q810U4|NRCAM_MOUSE Neuronal cell adhesion molecule OS=Mus musculus GN=Nrcam PE=1 SV=2	308	TRUE	7	7	HexNAc(2)Hex(4)	FALSE	TRUE	TRUE	Sequence Analysis	255
EDGM[Oxidation]LPAN[NGlycan_892.3172]R	EDGMLPANR	M4(Oxidation / 15.9949);N8(NGlycan / 892.3172)	Q810U4	>sp|Q810U4|NRCAM_MOUSE Neuronal cell adhesion molecule OS=Mus musculus GN=Nrcam PE=1 SV=2	308	TRUE	2	2	HexNAc(2)Hex(3)	FALSE	TRUE	TRUE	Sequence Analysis	255
VSVVN[NGlycan_1768.6395]STLAEVHWDPVPPK	VSVVNSTLAEVHWDPVPPK	N5(NGlycan / 1768.6395)	Q810U4	>sp|Q810U4|NRCAM_MOUSE Neuronal cell adhesion molecule OS=Mus musculus GN=Nrcam PE=1 SV=2	852	TRUE	5	5	HexNAc(4)Hex(5)Fuc(1)	FALSE	TRUE	TRUE	Sequence Analysis	255
VSVVN[NGlycan_1524.5336]STLAEVHWDPVPPK	VSVVNSTLAEVHWDPVPPK	N5(NGlycan / 1524.5336)	Q810U4	>sp|Q810U4|NRCAM_MOUSE Neuronal cell adhesion molecule OS=Mus musculus GN=Nrcam PE=1 SV=2	852	TRUE	1	1	HexNAc(2)Hex(6)Fuc(1)	FALSE	TRUE	TRUE	Sequence Analysis	255
VSVVN[NGlycan_1241.4545]STLAEVHWDPVPPK	VSVVNSTLAEVHWDPVPPK	N5(NGlycan / 1241.4545)	Q810U4	>sp|Q810U4|NRCAM_MOUSE Neuronal cell adhesion molecule OS=Mus musculus GN=Nrcam PE=1 SV=2	852	TRUE	6	6	HexNAc(3)Hex(3)Fuc(1)	FALSE	TRUE	TRUE	Sequence Analysis	255
VSVVN[NGlycan_1216.4229]STLAEVHWDPVPPK	VSVVNSTLAEVHWDPVPPK	N5(NGlycan / 1216.4229)	Q810U4	>sp|Q810U4|NRCAM_MOUSE Neuronal cell adhesion molecule OS=Mus musculus GN=Nrcam PE=1 SV=2	852	TRUE	7	7	HexNAc(2)Hex(5)	FALSE	TRUE	TRUE	Sequence Analysis	255
VSVVN[NGlycan_1038.3751]STLAEVHWDPVPPK	VSVVNSTLAEVHWDPVPPK	N5(NGlycan / 1038.3751)	Q810U4	>sp|Q810U4|NRCAM_MOUSE Neuronal cell adhesion molecule OS=Mus musculus GN=Nrcam PE=1 SV=2	852	TRUE	5	5	HexNAc(2)Hex(3)Fuc(1)	FALSE	TRUE	TRUE	Sequence Analysis	255
ARN[NGlycan_1702.5813]ISGVVLADHSGSFHNR	ARNISGVVLADHSGSFHNR	N3(NGlycan / 1702.5813)	P57716	>sp|P57716|NICA_MOUSE Nicastrin OS=Mus musculus GN=Ncstn PE=1 SV=3	434	TRUE	4	4	HexNAc(2)Hex(8)	TRUE	FALSE	TRUE	Sequence Analysis	255
ARN[NGlycan_1540.5285]ISGVVLADHSGSFHNR	ARNISGVVLADHSGSFHNR	N3(NGlycan / 1540.5285)	P57716	>sp|P57716|NICA_MOUSE Nicastrin OS=Mus musculus GN=Ncstn PE=1 SV=3	434	TRUE	3	3	HexNAc(2)Hex(7)	TRUE	FALSE	TRUE	Sequence Analysis	255
N[NGlycan_1866.6875]ISGVVLADHSGSFHNR	NISGVVLADHSGSFHNR	N1(NGlycan / 1866.6875)	P57716	>sp|P57716|NICA_MOUSE Nicastrin OS=Mus musculus GN=Ncstn PE=1 SV=3	434	TRUE	1	1	HexNAc(6)Hex(4)	TRUE	FALSE	TRUE	Sequence Analysis	255
N[NGlycan_1054.37]ISGVVLADHSGSFHNR	NISGVVLADHSGSFHNR	N1(NGlycan / 1054.37)	P57716	>sp|P57716|NICA_MOUSE Nicastrin OS=Mus musculus GN=Ncstn PE=1 SV=3	434	TRUE	1	1	HexNAc(2)Hex(4)	TRUE	FALSE	TRUE	Sequence Analysis	255
GKAN[NGlycan_1241.4545]STGTLVITNPTR	GKANSTGTLVITNPTR	N4(NGlycan / 1241.4545)	P12960	>sp|P12960|CNTN1_MOUSE Contactin-1 OS=Mus musculus GN=Cntn1 PE=1 SV=1	494	TRUE	25	25	HexNAc(3)Hex(3)Fuc(1)	FALSE	TRUE	TRUE	Sequence Analysis	255
GKAN[NGlycan_1216.4229]STGTLVITNPTR	GKANSTGTLVITNPTR	N4(NGlycan / 1216.4229)	P12960	>sp|P12960|CNTN1_MOUSE Contactin-1 OS=Mus musculus GN=Cntn1 PE=1 SV=1	494	TRUE	22	22	HexNAc(2)Hex(5)	FALSE	TRUE	TRUE	Sequence Analysis	255
DVGSGTTN[NGlycan_1458.442]NSQAC[Carbamidomethyl]AQFLEQYFHNSDLTEFM[Oxidation]R	DVGSGTTNNSQACAQFLEQYFHNSDLTEFMR	N8(NGlycan / 1458.442);M30(Oxidation / 15.9949);C13(Carbamidomethyl / 57.0215)	O89023	>sp|O89023|TPP1_MOUSE Tripeptidyl-peptidase 1 OS=Mus musculus GN=Tpp1 PE=1 SV=2	221	TRUE	2	2	HexNAc(2)Hex(6)Phospho(1)	TRUE	FALSE	TRUE	Reported in Literature	269
DVGSGTTN[NGlycan_1378.4757]NSQAC[Carbamidomethyl]AQFLEQYFHNSDLTEFM[Oxidation]R	DVGSGTTNNSQACAQFLEQYFHNSDLTEFMR	N8(NGlycan / 1378.4757);M30(Oxidation / 15.9949);C13(Carbamidomethyl / 57.0215)	O89023	>sp|O89023|TPP1_MOUSE Tripeptidyl-peptidase 1 OS=Mus musculus GN=Tpp1 PE=1 SV=2	221	TRUE	4	4	HexNAc(2)Hex(6)	TRUE	FALSE	TRUE	Reported in Literature	269
DVGSGTTN[NGlycan_1216.4229]NSQAC[Carbamidomethyl]AQFLEQYFHNSDLTEFM[Oxidation]R	DVGSGTTNNSQACAQFLEQYFHNSDLTEFMR	N8(NGlycan / 1216.4229);M30(Oxidation / 15.9949);C13(Carbamidomethyl / 57.0215)	O89023	>sp|O89023|TPP1_MOUSE Tripeptidyl-peptidase 1 OS=Mus musculus GN=Tpp1 PE=1 SV=2	221	TRUE	6	6	HexNAc(2)Hex(5)	TRUE	FALSE	TRUE	Reported in Literature	269
SSSHLPPSSYFN[NGlycan_1054.37]ASGR	SSSHLPPSSYFNASGR	N12(NGlycan / 1054.37)	O89023	>sp|O89023|TPP1_MOUSE Tripeptidyl-peptidase 1 OS=Mus musculus GN=Tpp1 PE=1 SV=2	442	TRUE	8	8	HexNAc(2)Hex(4)	TRUE	FALSE	TRUE	Sequence Analysis	255
SSSHLPPSSYFN[NGlycan_1038.3751]ASGR	SSSHLPPSSYFNASGR	N12(NGlycan / 1038.3751)	O89023	>sp|O89023|TPP1_MOUSE Tripeptidyl-peptidase 1 OS=Mus musculus GN=Tpp1 PE=1 SV=2	442	TRUE	4	4	HexNAc(2)Hex(3)Fuc(1)	TRUE	FALSE	TRUE	Sequence Analysis	255
GKESQEQPVSDSHQQPN[NGlycan_1702.5813]ESSK	GKESQEQPVSDSHQQPNESSK	N17(NGlycan / 1702.5813)	P70663	>sp|P70663|SPRL1_MOUSE SPARC-like protein 1 OS=Mus musculus GN=Sparcl1 PE=1 SV=3	168	TRUE	2	2	HexNAc(2)Hex(8)	TRUE	FALSE	TRUE	Sequence Analysis	255
ILDQAC[Carbamidomethyl]GTDN[NGlycan_1864.6342]QTYASSC[Carbamidomethyl]HLFATK	ILDQACGTDNQTYASSCHLFATK	N10(NGlycan / 1864.6342);C6(Carbamidomethyl / 57.0215);C17(Carbamidomethyl / 57.0215)	P70663	>sp|P70663|SPRL1_MOUSE SPARC-like protein 1 OS=Mus musculus GN=Sparcl1 PE=1 SV=3	462	TRUE	6	6	HexNAc(2)Hex(9)	FALSE	TRUE	TRUE	Sequence Analysis	255
ILDQAC[Carbamidomethyl]GTDN[NGlycan_1768.6395]QTYASSC[Carbamidomethyl]HLFATK	ILDQACGTDNQTYASSCHLFATK	N10(NGlycan / 1768.6395);C6(Carbamidomethyl / 57.0215);C17(Carbamidomethyl / 57.0215)	P70663	>sp|P70663|SPRL1_MOUSE SPARC-like protein 1 OS=Mus musculus GN=Sparcl1 PE=1 SV=3	462	TRUE	1	1	HexNAc(4)Hex(5)Fuc(1)	FALSE	TRUE	TRUE	Sequence Analysis	255
ILDQAC[Carbamidomethyl]GTDN[NGlycan_1702.5813]QTYASSC[Carbamidomethyl]HLFATK	ILDQACGTDNQTYASSCHLFATK	N10(NGlycan / 1702.5813);C6(Carbamidomethyl / 57.0215);C17(Carbamidomethyl / 57.0215)	P70663	>sp|P70663|SPRL1_MOUSE SPARC-like protein 1 OS=Mus musculus GN=Sparcl1 PE=1 SV=3	462	TRUE	4	4	HexNAc(2)Hex(8)	FALSE	TRUE	TRUE	Sequence Analysis	255
ILDQAC[Carbamidomethyl]GTDN[NGlycan_1622.5816]QTYASSC[Carbamidomethyl]HLFATK	ILDQACGTDNQTYASSCHLFATK	N10(NGlycan / 1622.5816);C6(Carbamidomethyl / 57.0215);C17(Carbamidomethyl / 57.0215)	P70663	>sp|P70663|SPRL1_MOUSE SPARC-like protein 1 OS=Mus musculus GN=Sparcl1 PE=1 SV=3	462	TRUE	2	2	HexNAc(4)Hex(5)	FALSE	TRUE	TRUE	Sequence Analysis	255
ILDQAC[Carbamidomethyl]GTDN[NGlycan_1540.5285]QTYASSC[Carbamidomethyl]HLFATK	ILDQACGTDNQTYASSCHLFATK	N10(NGlycan / 1540.5285);C6(Carbamidomethyl / 57.0215);C17(Carbamidomethyl / 57.0215)	P70663	>sp|P70663|SPRL1_MOUSE SPARC-like protein 1 OS=Mus musculus GN=Sparcl1 PE=1 SV=3	462	TRUE	5	5	HexNAc(2)Hex(7)	FALSE	TRUE	TRUE	Sequence Analysis	255
ILDQAC[Carbamidomethyl]GTDN[NGlycan_1216.4229]QTYASSC[Carbamidomethyl]HLFATK	ILDQACGTDNQTYASSCHLFATK	N10(NGlycan / 1216.4229);C6(Carbamidomethyl / 57.0215);C17(Carbamidomethyl / 57.0215)	P70663	>sp|P70663|SPRL1_MOUSE SPARC-like protein 1 OS=Mus musculus GN=Sparcl1 PE=1 SV=3	462	TRUE	12	12	HexNAc(2)Hex(5)	FALSE	TRUE	TRUE	Sequence Analysis	255
QTTAM[Oxidation]DFSYAN[NGlycan_1216.4229]ETVC[Carbamidomethyl]WVHVGDSAAQTQLK	QTTAMDFSYANETVCWVHVGDSAAQTQLK	M5(Oxidation / 15.9949);N11(NGlycan / 1216.4229);C15(Carbamidomethyl / 57.0215)	Q91ZX7	>sp|Q91ZX7|LRP1_MOUSE Prolow-density lipoprotein receptor-related protein 1 OS=Mus musculus GN=Lrp1 PE=1 SV=1	240	TRUE	19	19	HexNAc(2)Hex(5)	FALSE	TRUE	TRUE	Sequence Analysis	255
VDIPQQPM[Oxidation]GIIAVAN[NGlycan_1216.4229]DTNSC[Carbamidomethyl]ELSPC[Carbamidomethyl]R	VDIPQQPMGIIAVANDTNSCELSPCR	M8(Oxidation / 15.9949);N15(NGlycan / 1216.4229);C20(Carbamidomethyl / 57.0215);C25(Carbamidomethyl / 57.0215)	Q91ZX7	>sp|Q91ZX7|LRP1_MOUSE Prolow-density lipoprotein receptor-related protein 1 OS=Mus musculus GN=Lrp1 PE=1 SV=1	2473	TRUE	16	16	HexNAc(2)Hex(5)	FALSE	TRUE	TRUE	Sequence Analysis	255
MHLN[NGlycan_1864.6342]GSNVQVLHR	MHLNGSNVQVLHR	N4(NGlycan / 1864.6342)	Q91ZX7	>sp|Q91ZX7|LRP1_MOUSE Prolow-density lipoprotein receptor-related protein 1 OS=Mus musculus GN=Lrp1 PE=1 SV=1	3090	TRUE	1	1	HexNAc(2)Hex(9)	TRUE	FALSE	TRUE	Sequence Analysis	255
M[Oxidation]HLN[NGlycan_1702.5813]GSNVQVLHR	MHLNGSNVQVLHR	M1(Oxidation / 15.9949);N4(NGlycan / 1702.5813)	Q91ZX7	>sp|Q91ZX7|LRP1_MOUSE Prolow-density lipoprotein receptor-related protein 1 OS=Mus musculus GN=Lrp1 PE=1 SV=1	3090	TRUE	3	3	HexNAc(2)Hex(8)	TRUE	FALSE	TRUE	Sequence Analysis	255
M[Oxidation]HLN[NGlycan_1216.4229]GSNVQVLHR	MHLNGSNVQVLHR	M1(Oxidation / 15.9949);N4(NGlycan / 1216.4229)	Q91ZX7	>sp|Q91ZX7|LRP1_MOUSE Prolow-density lipoprotein receptor-related protein 1 OS=Mus musculus GN=Lrp1 PE=1 SV=1	3090	TRUE	5	5	HexNAc(2)Hex(5)	TRUE	FALSE	TRUE	Sequence Analysis	255
MHLN[NGlycan_1038.3751]GSNVQVLHR	MHLNGSNVQVLHR	N4(NGlycan / 1038.3751)	Q91ZX7	>sp|Q91ZX7|LRP1_MOUSE Prolow-density lipoprotein receptor-related protein 1 OS=Mus musculus GN=Lrp1 PE=1 SV=1	3090	TRUE	2	2	HexNAc(2)Hex(3)Fuc(1)	TRUE	FALSE	TRUE	Sequence Analysis	255
GVTHLN[NGlycan_2059.7349]ISGLK	GVTHLNISGLK	N6(NGlycan / 2059.7349)	Q91ZX7	>sp|Q91ZX7|LRP1_MOUSE Prolow-density lipoprotein receptor-related protein 1 OS=Mus musculus GN=Lrp1 PE=1 SV=1	3954	TRUE	1	1	HexNAc(4)Hex(5)Fuc(1)NeuAc(1)	TRUE	FALSE	TRUE	Sequence Analysis	255
QTGDVTC[Carbamidomethyl]N[NGlycan_1038.3751]C[Carbamidomethyl]TDGR	QTGDVTCNCTDGR	N8(NGlycan / 1038.3751);C7(Carbamidomethyl / 57.0215);C9(Carbamidomethyl / 57.0215)	Q91ZX7	>sp|Q91ZX7|LRP1_MOUSE Prolow-density lipoprotein receptor-related protein 1 OS=Mus musculus GN=Lrp1 PE=1 SV=1	4365	TRUE	9	9	HexNAc(2)Hex(3)Fuc(1)	FALSE	TRUE	TRUE	Sequence Analysis	255
ISN[NGlycan_1241.4545]VTPADAGIYYC[Carbamidomethyl]VK	ISNVTPADAGIYYCVK	N3(NGlycan / 1241.4545);C14(Carbamidomethyl / 57.0215)	Q6P6I8	>tr|Q6P6I8|Q6P6I8_MOUSE Signal-regulatory protein alpha OS=Mus musculus GN=Sirpa PE=1 SV=1	110	TRUE	2	2	HexNAc(3)Hex(3)Fuc(1)	FALSE	TRUE	FALSE	None	0
ISN[NGlycan_1038.3751]VTPADAGIYYC[Carbamidomethyl]VK	ISNVTPADAGIYYCVK	N3(NGlycan / 1038.3751);C14(Carbamidomethyl / 57.0215)	Q6P6I8	>tr|Q6P6I8|Q6P6I8_MOUSE Signal-regulatory protein alpha OS=Mus musculus GN=Sirpa PE=1 SV=1	110	TRUE	6	6	HexNAc(2)Hex(3)Fuc(1)	FALSE	TRUE	FALSE	None	0
ISN[NGlycan_568.2116]VTPADAGIYYC[Carbamidomethyl]VK	ISNVTPADAGIYYCVK	N3(NGlycan / 568.2116);C14(Carbamidomethyl / 57.0215)	Q6P6I8	>tr|Q6P6I8|Q6P6I8_MOUSE Signal-regulatory protein alpha OS=Mus musculus GN=Sirpa PE=1 SV=1	110	TRUE	4	4	HexNAc(2)Hex(1)	FALSE	TRUE	FALSE	None	0
GIPDQKVN[NGlycan_1216.4229]FTC[Carbamidomethyl]K	GIPDQKVNFTCK	N8(NGlycan / 1216.4229);C11(Carbamidomethyl / 57.0215)	Q6P6I8	>tr|Q6P6I8|Q6P6I8_MOUSE Signal-regulatory protein alpha OS=Mus musculus GN=Sirpa PE=1 SV=1	168	TRUE	41	41	HexNAc(2)Hex(5)	FALSE	TRUE	FALSE	None	0
VTQQSPTSM[Oxidation]NQVN[NGlycan_1216.4229]LTC[Carbamidomethyl]R	VTQQSPTSMNQVNLTCR	M9(Oxidation / 15.9949);N13(NGlycan / 1216.4229);C16(Carbamidomethyl / 57.0215)	Q6P6I8	>tr|Q6P6I8|Q6P6I8_MOUSE Signal-regulatory protein alpha OS=Mus musculus GN=Sirpa PE=1 SV=1	271	TRUE	61	61	HexNAc(2)Hex(5)	FALSE	TRUE	FALSE	None	0
VILYN[NGlycan_1540.5285]R	VILYNR	N5(NGlycan / 1540.5285)	A0A087WPX3	>tr|A0A087WPX3|A0A087WPX3_MOUSE Neurofascin OS=Mus musculus GN=Nfasc PE=1 SV=1	446	TRUE	3	3	HexNAc(2)Hex(7)	FALSE	TRUE	FALSE	None	0
VILYN[NGlycan_1216.4229]R	VILYNR	N5(NGlycan / 1216.4229)	E9PW06	>tr|E9PW06|E9PW06_MOUSE Neurofascin OS=Mus musculus GN=Nfasc PE=1 SV=1	457	TRUE	23	23	HexNAc(2)Hex(5)	FALSE	TRUE	FALSE	None	0
ETWNN[NGlycan_1241.4545]VTVWGSR	ETWNNVTVWGSR	N5(NGlycan / 1241.4545)	A0A087WPX3	>tr|A0A087WPX3|A0A087WPX3_MOUSE Neurofascin OS=Mus musculus GN=Nfasc PE=1 SV=1	778	TRUE	3	3	HexNAc(3)Hex(3)Fuc(1)	FALSE	TRUE	FALSE	None	0
ETWNN[NGlycan_1038.3751]VTVWGSR	ETWNNVTVWGSR	N5(NGlycan / 1038.3751)	A0A087WPX3	>tr|A0A087WPX3|A0A087WPX3_MOUSE Neurofascin OS=Mus musculus GN=Nfasc PE=1 SV=1	778	TRUE	6	6	HexNAc(2)Hex(3)Fuc(1)	FALSE	TRUE	FALSE	None	0
LGKQM[Oxidation]VENFSPN[NGlycan_1444.5339]QTKFSVQR	LGKQMVENFSPNQTKFSVQR	M5(Oxidation / 15.9949);N12(NGlycan / 1444.5339)	A0A087WPX3	>tr|A0A087WPX3|A0A087WPX3_MOUSE Neurofascin OS=Mus musculus GN=Nfasc PE=1 SV=1	988	TRUE	1	1	HexNAc(4)Hex(3)Fuc(1)	FALSE	TRUE	FALSE	None	0
HNFRPGTDFVVEYIDSN[NGlycan_1768.6395]HTKK	HNFRPGTDFVVEYIDSNHTKK	N17(NGlycan / 1768.6395)	A0A087WPX3	>tr|A0A087WPX3|A0A087WPX3_MOUSE Neurofascin OS=Mus musculus GN=Nfasc PE=1 SV=1	1154	TRUE	4	4	HexNAc(4)Hex(5)Fuc(1)	FALSE	TRUE	FALSE	None	0
HNFRPGTDFVVEYIDSN[NGlycan_1216.4229]HTKK	HNFRPGTDFVVEYIDSNHTKK	N17(NGlycan / 1216.4229)	A0A087WPX3	>tr|A0A087WPX3|A0A087WPX3_MOUSE Neurofascin OS=Mus musculus GN=Nfasc PE=1 SV=1	1154	TRUE	9	9	HexNAc(2)Hex(5)	FALSE	TRUE	FALSE	None	0
DDLDPERN[NGlycan_1864.6342]ESEPGSQR	DDLDPERNESEPGSQR	N8(NGlycan / 1864.6342)	O08532-4	>sp|O08532-4|CA2D1_MOUSE Isoform 2D of Voltage-dependent calcium channel subunit alpha-2/delta-1 OS=Mus musculus GN=Cacna2d1	136	TRUE	2	2	HexNAc(2)Hex(9)	TRUE	FALSE	FALSE	None	0
DDLDPERN[NGlycan_1540.5285]ESEPGSQR	DDLDPERNESEPGSQR	N8(NGlycan / 1540.5285)	O08532-4	>sp|O08532-4|CA2D1_MOUSE Isoform 2D of Voltage-dependent calcium channel subunit alpha-2/delta-1 OS=Mus musculus GN=Cacna2d1	136	TRUE	3	3	HexNAc(2)Hex(7)	TRUE	FALSE	FALSE	None	0
DDLDPERN[NGlycan_1216.4229]ESEPGSQR	DDLDPERNESEPGSQR	N8(NGlycan / 1216.4229)	O08532-4	>sp|O08532-4|CA2D1_MOUSE Isoform 2D of Voltage-dependent calcium channel subunit alpha-2/delta-1 OS=Mus musculus GN=Cacna2d1	136	TRUE	3	3	HexNAc(2)Hex(5)	TRUE	FALSE	FALSE	None	0
VLKDAVNN[NGlycan_1864.6342]ITAK	VLKDAVNNITAK	N8(NGlycan / 1864.6342)	O08532-4	>sp|O08532-4|CA2D1_MOUSE Isoform 2D of Voltage-dependent calcium channel subunit alpha-2/delta-1 OS=Mus musculus GN=Cacna2d1	324	TRUE	17	16	HexNAc(2)Hex(9)	FALSE	TRUE	FALSE	None	0
VLKDAVNN[NGlycan_1702.5813]ITAK	VLKDAVNNITAK	N8(NGlycan / 1702.5813)	O08532-4	>sp|O08532-4|CA2D1_MOUSE Isoform 2D of Voltage-dependent calcium channel subunit alpha-2/delta-1 OS=Mus musculus GN=Cacna2d1	324	TRUE	21	16	HexNAc(2)Hex(8)	FALSE	TRUE	FALSE	None	0
VLKDAVNN[NGlycan_1565.5601]ITAK	VLKDAVNNITAK	N8(NGlycan / 1565.5601)	O08532-4	>sp|O08532-4|CA2D1_MOUSE Isoform 2D of Voltage-dependent calcium channel subunit alpha-2/delta-1 OS=Mus musculus GN=Cacna2d1	324	TRUE	2	1	HexNAc(3)Hex(5)Fuc(1)	FALSE	TRUE	FALSE	None	0
VLKDAVNN[NGlycan_1540.5285]ITAK	VLKDAVNNITAK	N8(NGlycan / 1540.5285)	O08532-4	>sp|O08532-4|CA2D1_MOUSE Isoform 2D of Voltage-dependent calcium channel subunit alpha-2/delta-1 OS=Mus musculus GN=Cacna2d1	324	TRUE	5	4	HexNAc(2)Hex(7)	FALSE	TRUE	FALSE	None	0
VLKDAVNN[NGlycan_1378.4757]ITAK	VLKDAVNNITAK	N8(NGlycan / 1378.4757)	O08532-4	>sp|O08532-4|CA2D1_MOUSE Isoform 2D of Voltage-dependent calcium channel subunit alpha-2/delta-1 OS=Mus musculus GN=Cacna2d1	324	TRUE	6	6	HexNAc(2)Hex(6)	FALSE	TRUE	FALSE	None	0
VLKDAVNN[NGlycan_1216.4229]ITAK	VLKDAVNNITAK	N8(NGlycan / 1216.4229)	O08532-4	>sp|O08532-4|CA2D1_MOUSE Isoform 2D of Voltage-dependent calcium channel subunit alpha-2/delta-1 OS=Mus musculus GN=Cacna2d1	324	TRUE	7	7	HexNAc(2)Hex(5)	FALSE	TRUE	FALSE	None	0
VLKDAVNN[NGlycan_1054.37]ITAK	VLKDAVNNITAK	N8(NGlycan / 1054.37)	O08532-4	>sp|O08532-4|CA2D1_MOUSE Isoform 2D of Voltage-dependent calcium channel subunit alpha-2/delta-1 OS=Mus musculus GN=Cacna2d1	324	TRUE	4	4	HexNAc(2)Hex(4)	FALSE	TRUE	FALSE	None	0
SLDNDNYVFTAPYFN[NGlycan_1216.4229]K	SLDNDNYVFTAPYFNK	N15(NGlycan / 1216.4229)	O08532-4	>sp|O08532-4|CA2D1_MOUSE Isoform 2D of Voltage-dependent calcium channel subunit alpha-2/delta-1 OS=Mus musculus GN=Cacna2d1	764	TRUE	5	5	HexNAc(2)Hex(5)	TRUE	FALSE	FALSE	None	0
NN[NGlycan_1864.6342]VTEIQGIPGAASGLIK	NNVTEIQGIPGAASGLIK	N2(NGlycan / 1864.6342)	Q91V14	>sp|Q91V14|S12A5_MOUSE Solute carrier family 12 member 5 OS=Mus musculus GN=Slc12a5 PE=1 SV=2	362	TRUE	4	4	HexNAc(2)Hex(9)	FALSE	TRUE	FALSE	None	0
NN[NGlycan_1702.5813]VTEIQGIPGAASGLIK	NNVTEIQGIPGAASGLIK	N2(NGlycan / 1702.5813)	Q91V14	>sp|Q91V14|S12A5_MOUSE Solute carrier family 12 member 5 OS=Mus musculus GN=Slc12a5 PE=1 SV=2	362	TRUE	2	2	HexNAc(2)Hex(8)	FALSE	TRUE	FALSE	None	0
NN[NGlycan_1540.5285]VTEIQGIPGAASGLIK	NNVTEIQGIPGAASGLIK	N2(NGlycan / 1540.5285)	Q91V14	>sp|Q91V14|S12A5_MOUSE Solute carrier family 12 member 5 OS=Mus musculus GN=Slc12a5 PE=1 SV=2	362	TRUE	2	2	HexNAc(2)Hex(7)	FALSE	TRUE	FALSE	None	0
NN[NGlycan_1362.4808]VTEIQGIPGAASGLIK	NNVTEIQGIPGAASGLIK	N2(NGlycan / 1362.4808)	Q91V14	>sp|Q91V14|S12A5_MOUSE Solute carrier family 12 member 5 OS=Mus musculus GN=Slc12a5 PE=1 SV=2	362	TRUE	2	2	HexNAc(2)Hex(5)Fuc(1)	FALSE	TRUE	FALSE	None	0
VVAVSPAN[NGlycan_1784.6344]ISR	VVAVSPANISR	N8(NGlycan / 1784.6344)	Q8CJH3	>sp|Q8CJH3|PLXB1_MOUSE Plexin-B1 OS=Mus musculus GN=Plxnb1 PE=1 SV=2	543	TRUE	1	1	HexNAc(4)Hex(6)	TRUE	FALSE	TRUE	Reported in Literature	269
VVAVSPAN[NGlycan_1622.5816]ISR	VVAVSPANISR	N8(NGlycan / 1622.5816)	Q8CJH3	>sp|Q8CJH3|PLXB1_MOUSE Plexin-B1 OS=Mus musculus GN=Plxnb1 PE=1 SV=2	543	TRUE	1	1	HexNAc(4)Hex(5)	TRUE	FALSE	TRUE	Reported in Literature	269
VVAVSPAN[NGlycan_1216.4229]ISR	VVAVSPANISR	N8(NGlycan / 1216.4229)	Q8CJH3	>sp|Q8CJH3|PLXB1_MOUSE Plexin-B1 OS=Mus musculus GN=Plxnb1 PE=1 SV=2	543	TRUE	1	1	HexNAc(2)Hex(5)	TRUE	FALSE	TRUE	Reported in Literature	269
VVAVSPAN[NGlycan_1054.37]ISR	VVAVSPANISR	N8(NGlycan / 1054.37)	Q8CJH3	>sp|Q8CJH3|PLXB1_MOUSE Plexin-B1 OS=Mus musculus GN=Plxnb1 PE=1 SV=2	543	TRUE	4	4	HexNAc(2)Hex(4)	TRUE	FALSE	TRUE	Reported in Literature	269
Q[Gln->pyro-Glu]HVVPEKFEEPC[Carbamidomethyl]LVN[NGlycan_1216.4229]SSHLLM[Oxidation]C[Carbamidomethyl]R	QHVVPEKFEEPCLVNSSHLLMCR	Q1(Gln->pyro-Glu / -17.0265);N15(NGlycan / 1216.4229);M21(Oxidation / 15.9949);C12(Carbamidomethyl / 57.0215);C22(Carbamidomethyl / 57.0215)	Q8CJH3	>sp|Q8CJH3|PLXB1_MOUSE Plexin-B1 OS=Mus musculus GN=Plxnb1 PE=1 SV=2	1314	TRUE	2	2	HexNAc(2)Hex(5)	TRUE	FALSE	TRUE	Sequence Analysis	255
GLM[Oxidation]VGN[NGlycan_1702.5813]GSVLGVVQAVDAETGK	GLMVGNGSVLGVVQAVDAETGK	M3(Oxidation / 15.9949);N6(NGlycan / 1702.5813)	Q9QY81	>sp|Q9QY81|PO210_MOUSE Nuclear pore membrane glycoprotein 210 OS=Mus musculus GN=Nup210 PE=1 SV=2	1135	TRUE	4	4	HexNAc(2)Hex(8)	TRUE	FALSE	TRUE	Sequence Analysis	255
GLM[Oxidation]VGN[NGlycan_1540.5285]GSVLGVVQAVDAETGK	GLMVGNGSVLGVVQAVDAETGK	M3(Oxidation / 15.9949);N6(NGlycan / 1540.5285)	Q9QY81	>sp|Q9QY81|PO210_MOUSE Nuclear pore membrane glycoprotein 210 OS=Mus musculus GN=Nup210 PE=1 SV=2	1135	TRUE	2	2	HexNAc(2)Hex(7)	TRUE	FALSE	TRUE	Sequence Analysis	255
GLM[Oxidation]VGN[NGlycan_1378.4757]GSVLGVVQAVDAETGK	GLMVGNGSVLGVVQAVDAETGK	M3(Oxidation / 15.9949);N6(NGlycan / 1378.4757)	Q9QY81	>sp|Q9QY81|PO210_MOUSE Nuclear pore membrane glycoprotein 210 OS=Mus musculus GN=Nup210 PE=1 SV=2	1135	TRUE	6	6	HexNAc(2)Hex(6)	TRUE	FALSE	TRUE	Sequence Analysis	255
GLM[Oxidation]VGN[NGlycan_1216.4229]GSVLGVVQAVDAETGK	GLMVGNGSVLGVVQAVDAETGK	M3(Oxidation / 15.9949);N6(NGlycan / 1216.4229)	Q9QY81	>sp|Q9QY81|PO210_MOUSE Nuclear pore membrane glycoprotein 210 OS=Mus musculus GN=Nup210 PE=1 SV=2	1135	TRUE	6	6	HexNAc(2)Hex(5)	TRUE	FALSE	TRUE	Sequence Analysis	255
EN[NGlycan_1378.4757]GTDAVQEEEESPAEGSK	ENGTDAVQEEEESPAEGSK	N2(NGlycan / 1378.4757)	Q9JKR6	>sp|Q9JKR6|HYOU1_MOUSE Hypoxia up-regulated protein 1 OS=Mus musculus GN=Hyou1 PE=1 SV=1	596	TRUE	4	4	HexNAc(2)Hex(6)	FALSE	TRUE	TRUE	Sequence Analysis	255
EN[NGlycan_1216.4229]GTDAVQEEEESPAEGSK	ENGTDAVQEEEESPAEGSK	N2(NGlycan / 1216.4229)	Q9JKR6	>sp|Q9JKR6|HYOU1_MOUSE Hypoxia up-regulated protein 1 OS=Mus musculus GN=Hyou1 PE=1 SV=1	596	TRUE	6	6	HexNAc(2)Hex(5)	FALSE	TRUE	TRUE	Sequence Analysis	255
AEPPLN[NGlycan_1702.5813]ASAGDQEEK	AEPPLNASAGDQEEK	N6(NGlycan / 1702.5813)	Q9JKR6	>sp|Q9JKR6|HYOU1_MOUSE Hypoxia up-regulated protein 1 OS=Mus musculus GN=Hyou1 PE=1 SV=1	931	TRUE	12	12	HexNAc(2)Hex(8)	TRUE	FALSE	TRUE	Sequence Analysis	255
AEPPLN[NGlycan_1378.4757]ASAGDQEEK	AEPPLNASAGDQEEK	N6(NGlycan / 1378.4757)	Q9JKR6	>sp|Q9JKR6|HYOU1_MOUSE Hypoxia up-regulated protein 1 OS=Mus musculus GN=Hyou1 PE=1 SV=1	931	TRUE	15	15	HexNAc(2)Hex(6)	TRUE	FALSE	TRUE	Sequence Analysis	255
AEPPLN[NGlycan_1216.4229]ASAGDQEEK	AEPPLNASAGDQEEK	N6(NGlycan / 1216.4229)	Q9JKR6	>sp|Q9JKR6|HYOU1_MOUSE Hypoxia up-regulated protein 1 OS=Mus musculus GN=Hyou1 PE=1 SV=1	931	TRUE	15	15	HexNAc(2)Hex(5)	TRUE	FALSE	TRUE	Sequence Analysis	255
AEPPLN[NGlycan_1054.37]ASAGDQEEK	AEPPLNASAGDQEEK	N6(NGlycan / 1054.37)	Q9JKR6	>sp|Q9JKR6|HYOU1_MOUSE Hypoxia up-regulated protein 1 OS=Mus musculus GN=Hyou1 PE=1 SV=1	931	TRUE	10	10	HexNAc(2)Hex(4)	TRUE	FALSE	TRUE	Sequence Analysis	255
N[NGlycan_1038.3751]ISSEEK	NISSEEK	N1(NGlycan / 1038.3751)	P13595	>sp|P13595|NCAM1_MOUSE Neural cell adhesion molecule 1 OS=Mus musculus GN=Ncam1 PE=1 SV=3	348	TRUE	5	5	HexNAc(2)Hex(3)Fuc(1)	TRUE	FALSE	TRUE	Reported in Literature	269
AGPN[NGlycan_1702.5813]GTLFVVDAYK	AGPNGTLFVVDAYK	N4(NGlycan / 1702.5813)	Q9D7N9	>sp|Q9D7N9|APMAP_MOUSE Adipocyte plasma membrane-associated protein OS=Mus musculus GN=Apmap PE=1 SV=1	159	TRUE	4	4	HexNAc(2)Hex(8)	FALSE	TRUE	TRUE	Sequence Analysis	255
AGPN[NGlycan_1378.4757]GTLFVVDAYK	AGPNGTLFVVDAYK	N4(NGlycan / 1378.4757)	Q9D7N9	>sp|Q9D7N9|APMAP_MOUSE Adipocyte plasma membrane-associated protein OS=Mus musculus GN=Apmap PE=1 SV=1	159	TRUE	2	2	HexNAc(2)Hex(6)	FALSE	TRUE	TRUE	Sequence Analysis	255
AGPN[NGlycan_1216.4229]GTLFVVDAYK	AGPNGTLFVVDAYK	N4(NGlycan / 1216.4229)	Q9D7N9	>sp|Q9D7N9|APMAP_MOUSE Adipocyte plasma membrane-associated protein OS=Mus musculus GN=Apmap PE=1 SV=1	159	TRUE	6	6	HexNAc(2)Hex(5)	FALSE	TRUE	TRUE	Sequence Analysis	255
AGPN[NGlycan_1054.37]GTLFVVDAYK	AGPNGTLFVVDAYK	N4(NGlycan / 1054.37)	Q9D7N9	>sp|Q9D7N9|APMAP_MOUSE Adipocyte plasma membrane-associated protein OS=Mus musculus GN=Apmap PE=1 SV=1	159	TRUE	6	6	HexNAc(2)Hex(4)	FALSE	TRUE	TRUE	Sequence Analysis	255
AGPN[NGlycan_892.3172]GTLFVVDAYK	AGPNGTLFVVDAYK	N4(NGlycan / 892.3172)	Q9D7N9	>sp|Q9D7N9|APMAP_MOUSE Adipocyte plasma membrane-associated protein OS=Mus musculus GN=Apmap PE=1 SV=1	159	TRUE	8	8	HexNAc(2)Hex(3)	FALSE	TRUE	TRUE	Sequence Analysis	255
ANYNLPIM[Oxidation]VTDSGKPPM[Oxidation]TN[NGlycan_1378.4757]ITDLR	ANYNLPIMVTDSGKPPMTNITDLR	M8(Oxidation / 15.9949);M17(Oxidation / 15.9949);N19(NGlycan / 1378.4757)	Q9WTR5	>sp|Q9WTR5|CAD13_MOUSE Cadherin-13 OS=Mus musculus GN=Cdh13 PE=1 SV=2	671	TRUE	20	20	HexNAc(2)Hex(6)	FALSE	TRUE	TRUE	Sequence Analysis	255
ANYNLPIM[Oxidation]VTDSGKPPM[Oxidation]TN[NGlycan_1216.4229]ITDLR	ANYNLPIMVTDSGKPPMTNITDLR	M8(Oxidation / 15.9949);M17(Oxidation / 15.9949);N19(NGlycan / 1216.4229)	Q9WTR5	>sp|Q9WTR5|CAD13_MOUSE Cadherin-13 OS=Mus musculus GN=Cdh13 PE=1 SV=2	671	TRUE	18	18	HexNAc(2)Hex(5)	FALSE	TRUE	TRUE	Sequence Analysis	255
ANYNLPIM[Oxidation]VTDSGKPPM[Oxidation]TN[NGlycan_1054.37]ITDLR	ANYNLPIMVTDSGKPPMTNITDLR	M8(Oxidation / 15.9949);M17(Oxidation / 15.9949);N19(NGlycan / 1054.37)	Q9WTR5	>sp|Q9WTR5|CAD13_MOUSE Cadherin-13 OS=Mus musculus GN=Cdh13 PE=1 SV=2	671	TRUE	4	4	HexNAc(2)Hex(4)	FALSE	TRUE	TRUE	Sequence Analysis	255
LNKFLEPYN[NGlycan_1378.4757]DSIQAQK	LNKFLEPYNDSIQAQK	N9(NGlycan / 1378.4757)	P14231	>sp|P14231|AT1B2_MOUSE Sodium/potassium-transporting ATPase subunit beta-2 OS=Mus musculus GN=Atp1b2 PE=1 SV=2	118	TRUE	1	1	HexNAc(2)Hex(6)	TRUE	FALSE	TRUE	Reported in Literature	269
FLEPYN[NGlycan_1216.4229]DSIQAQKNDVC[Carbamidomethyl]RPGR	FLEPYNDSIQAQKNDVCRPGR	N6(NGlycan / 1216.4229);C17(Carbamidomethyl / 57.0215)	P14231	>sp|P14231|AT1B2_MOUSE Sodium/potassium-transporting ATPase subunit beta-2 OS=Mus musculus GN=Atp1b2 PE=1 SV=2	118	TRUE	6	6	HexNAc(2)Hex(5)	TRUE	FALSE	TRUE	Reported in Literature	269
FLEPYN[NGlycan_203.0794]DSIQAQK	FLEPYNDSIQAQK	N6(NGlycan / 203.0794)	P14231	>sp|P14231|AT1B2_MOUSE Sodium/potassium-transporting ATPase subunit beta-2 OS=Mus musculus GN=Atp1b2 PE=1 SV=2	118	TRUE	3	3	HexNAc(1)	TRUE	FALSE	TRUE	Reported in Literature	269
KN[NGlycan_2076.7502]ASNM[Oxidation]EYR	KNASNMEYR	N2(NGlycan / 2076.7502);M6(Oxidation / 15.9949)	P97300	>sp|P97300|NPTN_MOUSE Neuroplastin OS=Mus musculus GN=Nptn PE=1 SV=3	196	TRUE	11	11	HexNAc(4)Hex(6)Fuc(2)	TRUE	FALSE	TRUE	Reported in Literature	269
KN[NGlycan_2018.7084]ASNM[Oxidation]EYR	KNASNMEYR	N2(NGlycan / 2018.7084);M6(Oxidation / 15.9949)	P97300	>sp|P97300|NPTN_MOUSE Neuroplastin OS=Mus musculus GN=Nptn PE=1 SV=3	196	TRUE	6	6	HexNAc(3)Hex(6)Fuc(1)NeuAc(1)	TRUE	FALSE	TRUE	Reported in Literature	269
KN[NGlycan_1930.6923]ASNM[Oxidation]EYR	KNASNMEYR	N2(NGlycan / 1930.6923);M6(Oxidation / 15.9949)	P97300	>sp|P97300|NPTN_MOUSE Neuroplastin OS=Mus musculus GN=Nptn PE=1 SV=3	196	TRUE	8	8	HexNAc(4)Hex(6)Fuc(1)	TRUE	FALSE	TRUE	Reported in Literature	269
KN[NGlycan_1872.6505]ASNM[Oxidation]EYR	KNASNMEYR	N2(NGlycan / 1872.6505);M6(Oxidation / 15.9949)	P97300	>sp|P97300|NPTN_MOUSE Neuroplastin OS=Mus musculus GN=Nptn PE=1 SV=3	196	TRUE	1	1	HexNAc(3)Hex(6)NeuAc(1)	TRUE	FALSE	TRUE	Reported in Literature	269
KN[NGlycan_1768.6395]ASNM[Oxidation]EYR	KNASNMEYR	N2(NGlycan / 1768.6395);M6(Oxidation / 15.9949)	P97300	>sp|P97300|NPTN_MOUSE Neuroplastin OS=Mus musculus GN=Nptn PE=1 SV=3	196	TRUE	12	12	HexNAc(4)Hex(5)Fuc(1)	TRUE	FALSE	TRUE	Reported in Literature	269
KN[NGlycan_1702.5813]ASNM[Oxidation]EYR	KNASNMEYR	N2(NGlycan / 1702.5813);M6(Oxidation / 15.9949)	P97300	>sp|P97300|NPTN_MOUSE Neuroplastin OS=Mus musculus GN=Nptn PE=1 SV=3	196	TRUE	3	2	HexNAc(2)Hex(8)	TRUE	FALSE	TRUE	Reported in Literature	269
KN[NGlycan_1540.5285]ASNM[Oxidation]EYR	KNASNMEYR	N2(NGlycan / 1540.5285);M6(Oxidation / 15.9949)	P97300	>sp|P97300|NPTN_MOUSE Neuroplastin OS=Mus musculus GN=Nptn PE=1 SV=3	196	TRUE	3	3	HexNAc(2)Hex(7)	TRUE	FALSE	TRUE	Reported in Literature	269
KN[NGlycan_1378.4757]ASNM[Oxidation]EYR	KNASNMEYR	N2(NGlycan / 1378.4757);M6(Oxidation / 15.9949)	P97300	>sp|P97300|NPTN_MOUSE Neuroplastin OS=Mus musculus GN=Nptn PE=1 SV=3	196	TRUE	4	4	HexNAc(2)Hex(6)	TRUE	FALSE	TRUE	Reported in Literature	269
KN[NGlycan_1216.4229]ASNM[Oxidation]EYR	KNASNMEYR	N2(NGlycan / 1216.4229);M6(Oxidation / 15.9949)	P97300	>sp|P97300|NPTN_MOUSE Neuroplastin OS=Mus musculus GN=Nptn PE=1 SV=3	196	TRUE	28	28	HexNAc(2)Hex(5)	TRUE	FALSE	TRUE	Reported in Literature	269
KN[NGlycan_1054.37]ASNM[Oxidation]EYR	KNASNMEYR	N2(NGlycan / 1054.37);M6(Oxidation / 15.9949)	P97300	>sp|P97300|NPTN_MOUSE Neuroplastin OS=Mus musculus GN=Nptn PE=1 SV=3	196	TRUE	11	11	HexNAc(2)Hex(4)	TRUE	FALSE	TRUE	Reported in Literature	269
N[NGlycan_2076.7502]ASNM[Oxidation]EYR	NASNMEYR	N1(NGlycan / 2076.7502);M5(Oxidation / 15.9949)	P97300	>sp|P97300|NPTN_MOUSE Neuroplastin OS=Mus musculus GN=Nptn PE=1 SV=3	196	TRUE	6	6	HexNAc(4)Hex(6)Fuc(2)	TRUE	FALSE	TRUE	Reported in Literature	269
N[NGlycan_2018.7084]ASNM[Oxidation]EYR	NASNMEYR	N1(NGlycan / 2018.7084);M5(Oxidation / 15.9949)	P97300	>sp|P97300|NPTN_MOUSE Neuroplastin OS=Mus musculus GN=Nptn PE=1 SV=3	196	TRUE	6	6	HexNAc(3)Hex(6)Fuc(1)NeuAc(1)	TRUE	FALSE	TRUE	Reported in Literature	269
N[NGlycan_1930.6923]ASNM[Oxidation]EYR	NASNMEYR	N1(NGlycan / 1930.6923);M5(Oxidation / 15.9949)	P97300	>sp|P97300|NPTN_MOUSE Neuroplastin OS=Mus musculus GN=Nptn PE=1 SV=3	196	TRUE	2	2	HexNAc(4)Hex(6)Fuc(1)	TRUE	FALSE	TRUE	Reported in Literature	269
N[NGlycan_1768.6395]ASNM[Oxidation]EYR	NASNMEYR	N1(NGlycan / 1768.6395);M5(Oxidation / 15.9949)	P97300	>sp|P97300|NPTN_MOUSE Neuroplastin OS=Mus musculus GN=Nptn PE=1 SV=3	196	TRUE	4	4	HexNAc(4)Hex(5)Fuc(1)	TRUE	FALSE	TRUE	Reported in Literature	269
N[NGlycan_1622.5816]ASNM[Oxidation]EYR	NASNMEYR	N1(NGlycan / 1622.5816);M5(Oxidation / 15.9949)	P97300	>sp|P97300|NPTN_MOUSE Neuroplastin OS=Mus musculus GN=Nptn PE=1 SV=3	196	TRUE	2	2	HexNAc(4)Hex(5)	TRUE	FALSE	TRUE	Reported in Literature	269
N[NGlycan_1540.5285]ASNM[Oxidation]EYR	NASNMEYR	N1(NGlycan / 1540.5285);M5(Oxidation / 15.9949)	P97300	>sp|P97300|NPTN_MOUSE Neuroplastin OS=Mus musculus GN=Nptn PE=1 SV=3	196	TRUE	3	3	HexNAc(2)Hex(7)	TRUE	FALSE	TRUE	Reported in Literature	269
N[NGlycan_1216.4229]ASNM[Oxidation]EYR	NASNMEYR	N1(NGlycan / 1216.4229);M5(Oxidation / 15.9949)	P97300	>sp|P97300|NPTN_MOUSE Neuroplastin OS=Mus musculus GN=Nptn PE=1 SV=3	196	TRUE	8	8	HexNAc(2)Hex(5)	TRUE	FALSE	TRUE	Reported in Literature	269
N[NGlycan_1054.37]ASNM[Oxidation]EYR	NASNMEYR	N1(NGlycan / 1054.37);M5(Oxidation / 15.9949)	P97300	>sp|P97300|NPTN_MOUSE Neuroplastin OS=Mus musculus GN=Nptn PE=1 SV=3	196	TRUE	4	4	HexNAc(2)Hex(4)	TRUE	FALSE	TRUE	Reported in Literature	269
GVFITN[NGlycan_1540.5285]ETGQPLIGK	GVFITNETGQPLIGK	N6(NGlycan / 1540.5285)	P70699	>sp|P70699|LYAG_MOUSE Lysosomal alpha-glucosidase OS=Mus musculus GN=Gaa PE=1 SV=2	470	TRUE	6	6	HexNAc(2)Hex(7)	FALSE	TRUE	TRUE	Reported in Literature	269
GVFITN[NGlycan_1378.4757]ETGQPLIGK	GVFITNETGQPLIGK	N6(NGlycan / 1378.4757)	P70699	>sp|P70699|LYAG_MOUSE Lysosomal alpha-glucosidase OS=Mus musculus GN=Gaa PE=1 SV=2	470	TRUE	6	6	HexNAc(2)Hex(6)	FALSE	TRUE	TRUE	Reported in Literature	269
GVFITN[NGlycan_1216.4229]ETGQPLIGK	GVFITNETGQPLIGK	N6(NGlycan / 1216.4229)	P70699	>sp|P70699|LYAG_MOUSE Lysosomal alpha-glucosidase OS=Mus musculus GN=Gaa PE=1 SV=2	470	TRUE	4	4	HexNAc(2)Hex(5)	FALSE	TRUE	TRUE	Reported in Literature	269
QTVEEEGGASSYN[NGlycan_1702.5813]TSSK	QTVEEEGGASSYNTSSK	N13(NGlycan / 1702.5813)	Q8BYI9	>sp|Q8BYI9|TENR_MOUSE Tenascin-R OS=Mus musculus GN=Tnr PE=1 SV=2	55	TRUE	1	1	HexNAc(2)Hex(8)	TRUE	FALSE	TRUE	Sequence Analysis	255
QTVEEEGGASSYN[NGlycan_1038.3751]TSSK	QTVEEEGGASSYNTSSK	N13(NGlycan / 1038.3751)	Q8BYI9	>sp|Q8BYI9|TENR_MOUSE Tenascin-R OS=Mus musculus GN=Tnr PE=1 SV=2	55	TRUE	6	6	HexNAc(2)Hex(3)Fuc(1)	TRUE	FALSE	TRUE	Sequence Analysis	255
TSDTGEEEAITN[NGlycan_2018.7084]STEANGK	TSDTGEEEAITNSTEANGK	N12(NGlycan / 2018.7084)	P18572	>sp|P18572|BASI_MOUSE Basigin OS=Mus musculus GN=Bsg PE=1 SV=2	270	TRUE	2	2	HexNAc(3)Hex(6)Fuc(1)NeuAc(1)	FALSE	TRUE	TRUE	Reported in Literature	269
TSDTGEEEAITN[NGlycan_1540.5285]STEANGK	TSDTGEEEAITNSTEANGK	N12(NGlycan / 1540.5285)	P18572	>sp|P18572|BASI_MOUSE Basigin OS=Mus musculus GN=Bsg PE=1 SV=2	270	TRUE	6	6	HexNAc(2)Hex(7)	FALSE	TRUE	TRUE	Reported in Literature	269
TSDTGEEEAITN[NGlycan_1378.4757]STEANGK	TSDTGEEEAITNSTEANGK	N12(NGlycan / 1378.4757)	P18572	>sp|P18572|BASI_MOUSE Basigin OS=Mus musculus GN=Bsg PE=1 SV=2	270	TRUE	6	6	HexNAc(2)Hex(6)	FALSE	TRUE	TRUE	Reported in Literature	269
TSDTGEEEAITN[NGlycan_1216.4229]STEANGK	TSDTGEEEAITNSTEANGK	N12(NGlycan / 1216.4229)	P18572	>sp|P18572|BASI_MOUSE Basigin OS=Mus musculus GN=Bsg PE=1 SV=2	270	TRUE	6	6	HexNAc(2)Hex(5)	FALSE	TRUE	TRUE	Reported in Literature	269
HEN[NGlycan_1540.5285]NTKDNSIQHEFSLTR	HENNTKDNSIQHEFSLTR	N3(NGlycan / 1540.5285)	P01831	>sp|P01831|THY1_MOUSE Thy-1 membrane glycoprotein OS=Mus musculus GN=Thy1 PE=1 SV=1	42	TRUE	45	45	HexNAc(2)Hex(7)	FALSE	TRUE	TRUE	Reported in Literature	269
HEN[NGlycan_1378.4757]NTKDNSIQHEFSLTR	HENNTKDNSIQHEFSLTR	N3(NGlycan / 1378.4757)	P01831	>sp|P01831|THY1_MOUSE Thy-1 membrane glycoprotein OS=Mus musculus GN=Thy1 PE=1 SV=1	42	TRUE	100	100	HexNAc(2)Hex(6)	FALSE	TRUE	TRUE	Reported in Literature	269
ELGVVM[Oxidation]YN[NGlycan_1038.3751]C[Carbamidomethyl]SC[Carbamidomethyl]LAR	ELGVVMYNCSCLAR	M6(Oxidation / 15.9949);N8(NGlycan / 1038.3751);C9(Carbamidomethyl / 57.0215);C11(Carbamidomethyl / 57.0215)	O35405	>sp|O35405|PLD3_MOUSE Phospholipase D3 OS=Mus musculus GN=Pld3 PE=1 SV=1	234	TRUE	12	12	HexNAc(2)Hex(3)Fuc(1)	TRUE	FALSE	FALSE	None	0
ELGVVMYN[NGlycan_1038.3751]C[Carbamidomethyl]SC[Carbamidomethyl]LAR	ELGVVMYNCSCLAR	N8(NGlycan / 1038.3751);C9(Carbamidomethyl / 57.0215);C11(Carbamidomethyl / 57.0215)	O35405	>sp|O35405|PLD3_MOUSE Phospholipase D3 OS=Mus musculus GN=Pld3 PE=1 SV=1	234	TRUE	6	6	HexNAc(2)Hex(3)Fuc(1)	TRUE	FALSE	FALSE	None	0
ELGVVM[Oxidation]YN[NGlycan_892.3172]C[Carbamidomethyl]SC[Carbamidomethyl]LAR	ELGVVMYNCSCLAR	M6(Oxidation / 15.9949);N8(NGlycan / 892.3172);C9(Carbamidomethyl / 57.0215);C11(Carbamidomethyl / 57.0215)	O35405	>sp|O35405|PLD3_MOUSE Phospholipase D3 OS=Mus musculus GN=Pld3 PE=1 SV=1	234	TRUE	11	11	HexNAc(2)Hex(3)	TRUE	FALSE	FALSE	None	0
ELGVVMYN[NGlycan_892.3172]C[Carbamidomethyl]SC[Carbamidomethyl]LAR	ELGVVMYNCSCLAR	N8(NGlycan / 892.3172);C9(Carbamidomethyl / 57.0215);C11(Carbamidomethyl / 57.0215)	O35405	>sp|O35405|PLD3_MOUSE Phospholipase D3 OS=Mus musculus GN=Pld3 PE=1 SV=1	234	TRUE	6	6	HexNAc(2)Hex(3)	TRUE	FALSE	FALSE	None	0
ELGVVM[Oxidation]YN[NGlycan_730.2644]C[Carbamidomethyl]SC[Carbamidomethyl]LAR	ELGVVMYNCSCLAR	M6(Oxidation / 15.9949);N8(NGlycan / 730.2644);C9(Carbamidomethyl / 57.0215);C11(Carbamidomethyl / 57.0215)	O35405	>sp|O35405|PLD3_MOUSE Phospholipase D3 OS=Mus musculus GN=Pld3 PE=1 SV=1	234	TRUE	1	1	HexNAc(2)Hex(2)	TRUE	FALSE	FALSE	None	0
VSASRPEALAAPVTTVATLVPHN[NGlycan_1704.6347]ATEPASPGEGKEDAFSK	VSASRPEALAAPVTTVATLVPHNATEPASPGEGKEDAFSK	N23(NGlycan / 1704.6347)	P46096	>sp|P46096|SYT1_MOUSE Synaptotagmin-1 OS=Mus musculus GN=Syt1 PE=1 SV=1	24	TRUE	2	2	HexNAc(6)Hex(3)	FALSE	TRUE	TRUE	By Similarity	250
WGC[Carbamidomethyl]HSN[NGlycan_1702.5813]QTAFHGC[Carbamidomethyl]M[Oxidation]ELLK	WGCHSNQTAFHGCMELLK	N6(NGlycan / 1702.5813);M14(Oxidation / 15.9949);C3(Carbamidomethyl / 57.0215);C13(Carbamidomethyl / 57.0215)	O54991	>sp|O54991|CNTP1_MOUSE Contactin-associated protein 1 OS=Mus musculus GN=Cntnap1 PE=1 SV=2	500	TRUE	1	1	HexNAc(2)Hex(8)	FALSE	TRUE	TRUE	Sequence Analysis	255
WGC[Carbamidomethyl]HSN[NGlycan_1216.4229]QTAFHGC[Carbamidomethyl]M[Oxidation]ELLK	WGCHSNQTAFHGCMELLK	N6(NGlycan / 1216.4229);M14(Oxidation / 15.9949);C3(Carbamidomethyl / 57.0215);C13(Carbamidomethyl / 57.0215)	O54991	>sp|O54991|CNTP1_MOUSE Contactin-associated protein 1 OS=Mus musculus GN=Cntnap1 PE=1 SV=2	500	TRUE	8	8	HexNAc(2)Hex(5)	FALSE	TRUE	TRUE	Sequence Analysis	255
QTGLAPGQEYEISLHIVKN[NGlycan_1216.4229]NTR	QTGLAPGQEYEISLHIVKNNTR	N19(NGlycan / 1216.4229)	Q80YX1	>sp|Q80YX1|TENA_MOUSE Tenascin OS=Mus musculus GN=Tnc PE=1 SV=1	788	TRUE	1	1	HexNAc(2)Hex(5)	FALSE	TRUE	TRUE	Sequence Analysis	255
EEFWLGLDN[NGlycan_1216.4229]LSK	EEFWLGLDNLSK	N9(NGlycan / 1216.4229)	Q80YX1	>sp|Q80YX1|TENA_MOUSE Tenascin OS=Mus musculus GN=Tnc PE=1 SV=1	1969	TRUE	5	5	HexNAc(2)Hex(5)	TRUE	FALSE	TRUE	Sequence Analysis	255
AQN[NGlycan_1216.4229]VSILTLC[Carbamidomethyl]DATTGVC[Carbamidomethyl]TK	AQNVSILTLCDATTGVCTK	N3(NGlycan / 1216.4229);C10(Carbamidomethyl / 57.0215);C17(Carbamidomethyl / 57.0215)	E9PWX1	>tr|E9PWX1|E9PWX1_MOUSE Dipeptidyl aminopeptidase-like protein 6 OS=Mus musculus GN=Dpp6 PE=1 SV=1	398	TRUE	6	6	HexNAc(2)Hex(5)	TRUE	FALSE	FALSE	None	0
AQN[NGlycan_730.2644]VSILTLC[Carbamidomethyl]DATTGVC[Carbamidomethyl]TK	AQNVSILTLCDATTGVCTK	N3(NGlycan / 730.2644);C10(Carbamidomethyl / 57.0215);C17(Carbamidomethyl / 57.0215)	E9PWX1	>tr|E9PWX1|E9PWX1_MOUSE Dipeptidyl aminopeptidase-like protein 6 OS=Mus musculus GN=Dpp6 PE=1 SV=1	398	TRUE	4	4	HexNAc(2)Hex(2)	TRUE	FALSE	FALSE	None	0
EGKFDEVYDALAGAHPN[NGlycan_1864.6342]LTVYK	EGKFDEVYDALAGAHPNLTVYK	N17(NGlycan / 1864.6342)	Q9EQG7	>sp|Q9EQG7|ENPP5_MOUSE Ectonucleotide pyrophosphatase/phosphodiesterase family member 5 OS=Mus musculus GN=Enpp5 PE=1 SV=3	292	TRUE	3	3	HexNAc(2)Hex(9)	FALSE	TRUE	TRUE	Sequence Analysis	255
EGKFDEVYDALAGAHPN[NGlycan_892.3172]LTVYK	EGKFDEVYDALAGAHPNLTVYK	N17(NGlycan / 892.3172)	Q9EQG7	>sp|Q9EQG7|ENPP5_MOUSE Ectonucleotide pyrophosphatase/phosphodiesterase family member 5 OS=Mus musculus GN=Enpp5 PE=1 SV=3	292	TRUE	5	5	HexNAc(2)Hex(3)	FALSE	TRUE	TRUE	Sequence Analysis	255
VETGEN[NGlycan_1419.5022]C[Carbamidomethyl]TSPAPK	VETGENCTSPAPK	N6(NGlycan / 1419.5022);C7(Carbamidomethyl / 57.0215)	P11881-3	>sp|P11881-3|ITPR1_MOUSE Isoform 3 of Inositol 1,4,5-trisphosphate receptor type 1 OS=Mus musculus GN=Itpr1	2502	TRUE	4	3	HexNAc(3)Hex(5)	FALSE	TRUE	FALSE	None	0
AN[NGlycan_1378.4757]HSGAVVLLKR	ANHSGAVVLLKR	N2(NGlycan / 1378.4757)	Q61739	>sp|Q61739|ITA6_MOUSE Integrin alpha-6 OS=Mus musculus GN=Itga6 PE=1 SV=3	284	TRUE	11	11	HexNAc(2)Hex(6)	TRUE	FALSE	TRUE	Reported in Literature	269
AN[NGlycan_1054.37]HSGAVVLLKR	ANHSGAVVLLKR	N2(NGlycan / 1054.37)	Q61739	>sp|Q61739|ITA6_MOUSE Integrin alpha-6 OS=Mus musculus GN=Itga6 PE=1 SV=3	284	TRUE	8	8	HexNAc(2)Hex(4)	TRUE	FALSE	TRUE	Reported in Literature	269
AN[NGlycan_892.3172]HSGAVVLLKR	ANHSGAVVLLKR	N2(NGlycan / 892.3172)	Q61739	>sp|Q61739|ITA6_MOUSE Integrin alpha-6 OS=Mus musculus GN=Itga6 PE=1 SV=3	284	TRUE	6	6	HexNAc(2)Hex(3)	TRUE	FALSE	TRUE	Reported in Literature	269
AN[NGlycan_730.2644]HSGAVVLLKR	ANHSGAVVLLKR	N2(NGlycan / 730.2644)	Q61739	>sp|Q61739|ITA6_MOUSE Integrin alpha-6 OS=Mus musculus GN=Itga6 PE=1 SV=3	284	TRUE	4	4	HexNAc(2)Hex(2)	TRUE	FALSE	TRUE	Reported in Literature	269
ISPGKN[NGlycan_1930.6923]ATGM[Oxidation]EVGWYR	ISPGKNATGMEVGWYR	N6(NGlycan / 1930.6923);M10(Oxidation / 15.9949)	Q29ZQ5	>tr|Q29ZQ5|Q29ZQ5_MOUSE Myelin-oligodendrocyte glycoprotein OS=Mus musculus GN=Mog PE=1 SV=1	60	TRUE	4	4	HexNAc(4)Hex(6)Fuc(1)	FALSE	TRUE	FALSE	None	0
YTGN[NGlycan_2237.7827]ASALLILPDQGR	YTGNASALLILPDQGR	N4(NGlycan / 2237.7827)	A0A0R4J0I1	>tr|A0A0R4J0I1|A0A0R4J0I1_MOUSE MCG1051009 OS=Mus musculus GN=Serpina3k PE=1 SV=1	270	TRUE	3	3	HexNAc(4)Hex(7)NeuAc(1)	TRUE	FALSE	FALSE	None	0
STNHEPSEMSN[NGlycan_1793.6712]R	STNHEPSEMSNR	N11(NGlycan / 1793.6712)	Q8BGU2	>sp|Q8BGU2|CBLN2_MOUSE Cerebellin-2 OS=Mus musculus GN=Cbln2 PE=1 SV=1	110	TRUE	1	1	HexNAc(5)Hex(3)Fuc(2)	FALSE	TRUE	TRUE	Reported in Literature	269
STNHEPSEM[Oxidation]SN[NGlycan_1768.6395]R	STNHEPSEMSNR	M9(Oxidation / 15.9949);N11(NGlycan / 1768.6395)	Q8BGU2	>sp|Q8BGU2|CBLN2_MOUSE Cerebellin-2 OS=Mus musculus GN=Cbln2 PE=1 SV=1	110	TRUE	2	2	HexNAc(4)Hex(5)Fuc(1)	FALSE	TRUE	TRUE	Reported in Literature	269
STNHEPSEMSN[NGlycan_1702.5813]R	STNHEPSEMSNR	N11(NGlycan / 1702.5813)	Q8BGU2	>sp|Q8BGU2|CBLN2_MOUSE Cerebellin-2 OS=Mus musculus GN=Cbln2 PE=1 SV=1	110	TRUE	5	5	HexNAc(2)Hex(8)	FALSE	TRUE	TRUE	Reported in Literature	269
STNHEPSEMSN[NGlycan_1378.4757]R	STNHEPSEMSNR	N11(NGlycan / 1378.4757)	Q8BGU2	>sp|Q8BGU2|CBLN2_MOUSE Cerebellin-2 OS=Mus musculus GN=Cbln2 PE=1 SV=1	110	TRUE	4	4	HexNAc(2)Hex(6)	FALSE	TRUE	TRUE	Reported in Literature	269
STNHEPSEM[Oxidation]SN[NGlycan_1216.4229]R	STNHEPSEMSNR	M9(Oxidation / 15.9949);N11(NGlycan / 1216.4229)	Q8BGU2	>sp|Q8BGU2|CBLN2_MOUSE Cerebellin-2 OS=Mus musculus GN=Cbln2 PE=1 SV=1	110	TRUE	2	2	HexNAc(2)Hex(5)	FALSE	TRUE	TRUE	Reported in Literature	269
STNHEPSEMSN[NGlycan_1216.4229]R	STNHEPSEMSNR	N11(NGlycan / 1216.4229)	Q8BGU2	>sp|Q8BGU2|CBLN2_MOUSE Cerebellin-2 OS=Mus musculus GN=Cbln2 PE=1 SV=1	110	TRUE	4	4	HexNAc(2)Hex(5)	FALSE	TRUE	TRUE	Reported in Literature	269
STNHEPSEM[Oxidation]SN[NGlycan_1038.3751]R	STNHEPSEMSNR	M9(Oxidation / 15.9949);N11(NGlycan / 1038.3751)	Q8BGU2	>sp|Q8BGU2|CBLN2_MOUSE Cerebellin-2 OS=Mus musculus GN=Cbln2 PE=1 SV=1	110	TRUE	5	5	HexNAc(2)Hex(3)Fuc(1)	FALSE	TRUE	TRUE	Reported in Literature	269
IVASDSGKPSLN[NGlycan_1622.5816]QTALVR	IVASDSGKPSLNQTALVR	N12(NGlycan / 1622.5816)	A0A0A6YY09	>tr|A0A0A6YY09|A0A0A6YY09_MOUSE Protein Pcdh9 OS=Mus musculus GN=Pcdh9 PE=1 SV=1	450	TRUE	3	3	HexNAc(4)Hex(5)	FALSE	TRUE	FALSE	None	0
IVASDSGKPSLN[NGlycan_1216.4229]QTALVR	IVASDSGKPSLNQTALVR	N12(NGlycan / 1216.4229)	A0A0A6YY09	>tr|A0A0A6YY09|A0A0A6YY09_MOUSE Protein Pcdh9 OS=Mus musculus GN=Pcdh9 PE=1 SV=1	450	TRUE	9	9	HexNAc(2)Hex(5)	FALSE	TRUE	FALSE	None	0
VTINVM[Oxidation]DVNDNSPVVISPPSN[NGlycan_1216.4229]TSFK	VTINVMDVNDNSPVVISPPSNTSFK	M6(Oxidation / 15.9949);N21(NGlycan / 1216.4229)	A0A0A6YY09	>tr|A0A0A6YY09|A0A0A6YY09_MOUSE Protein Pcdh9 OS=Mus musculus GN=Pcdh9 PE=1 SV=1	681	TRUE	4	4	HexNAc(2)Hex(5)	TRUE	FALSE	FALSE	None	0
FSELIVNN[NGlycan_1702.5813]ATEELLVK	FSELIVNNATEELLVK	N8(NGlycan / 1702.5813)	Q61207	>sp|Q61207|SAP_MOUSE Prosaposin OS=Mus musculus GN=Psap PE=1 SV=2	334	TRUE	6	6	HexNAc(2)Hex(8)	FALSE	TRUE	TRUE	Sequence Analysis	255
QLLQTQVASPAIHPPVSYN[NGlycan_1864.6342]DTAPR	QLLQTQVASPAIHPPVSYNDTAPR	N19(NGlycan / 1864.6342)	Q9R1Q9	>sp|Q9R1Q9|VAS1_MOUSE V-type proton ATPase subunit S1 OS=Mus musculus GN=Atp6ap1 PE=1 SV=1	255	TRUE	4	4	HexNAc(2)Hex(9)	FALSE	TRUE	TRUE	Reported in Literature	269
QLLQTQVASPAIHPPVSYN[NGlycan_1702.5813]DTAPR	QLLQTQVASPAIHPPVSYNDTAPR	N19(NGlycan / 1702.5813)	Q9R1Q9	>sp|Q9R1Q9|VAS1_MOUSE V-type proton ATPase subunit S1 OS=Mus musculus GN=Atp6ap1 PE=1 SV=1	255	TRUE	4	4	HexNAc(2)Hex(8)	FALSE	TRUE	TRUE	Reported in Literature	269
GN[NGlycan_1913.677]ETIVNLIHSTR	GNETIVNLIHSTR	N2(NGlycan / 1913.677)	Q00493	>sp|Q00493|CBPE_MOUSE Carboxypeptidase E OS=Mus musculus GN=Cpe PE=1 SV=2	139	TRUE	3	3	HexNAc(4)Hex(5)NeuAc(1)	FALSE	TRUE	TRUE	Sequence Analysis	255
GN[NGlycan_1872.6505]ETIVNLIHSTR	GNETIVNLIHSTR	N2(NGlycan / 1872.6505)	Q00493	>sp|Q00493|CBPE_MOUSE Carboxypeptidase E OS=Mus musculus GN=Cpe PE=1 SV=2	139	TRUE	4	4	HexNAc(3)Hex(6)NeuAc(1)	FALSE	TRUE	TRUE	Sequence Analysis	255
GN[NGlycan_1702.5813]ETIVNLIHSTR	GNETIVNLIHSTR	N2(NGlycan / 1702.5813)	Q00493	>sp|Q00493|CBPE_MOUSE Carboxypeptidase E OS=Mus musculus GN=Cpe PE=1 SV=2	139	TRUE	2	2	HexNAc(2)Hex(8)	FALSE	TRUE	TRUE	Sequence Analysis	255
GN[NGlycan_1216.4229]ETIVNLIHSTR	GNETIVNLIHSTR	N2(NGlycan / 1216.4229)	Q00493	>sp|Q00493|CBPE_MOUSE Carboxypeptidase E OS=Mus musculus GN=Cpe PE=1 SV=2	139	TRUE	22	21	HexNAc(2)Hex(5)	FALSE	TRUE	TRUE	Sequence Analysis	255
NQKDEIN[NGlycan_1241.4545]ETDLK	NQKDEINETDLK	N7(NGlycan / 1241.4545)	P10852	>sp|P10852|4F2_MOUSE 4F2 cell-surface antigen heavy chain OS=Mus musculus GN=Slc3a2 PE=1 SV=1	166	TRUE	6	6	HexNAc(3)Hex(3)Fuc(1)	FALSE	TRUE	TRUE	Reported in Literature	269
NQKDEIN[NGlycan_1038.3751]ETDLK	NQKDEINETDLK	N7(NGlycan / 1038.3751)	P10852	>sp|P10852|4F2_MOUSE 4F2 cell-surface antigen heavy chain OS=Mus musculus GN=Slc3a2 PE=1 SV=1	166	TRUE	6	6	HexNAc(2)Hex(3)Fuc(1)	FALSE	TRUE	TRUE	Reported in Literature	269
N[NGlycan_2018.7084]LSEDR	NLSEDR	N1(NGlycan / 2018.7084)	P10852	>sp|P10852|4F2_MOUSE 4F2 cell-surface antigen heavy chain OS=Mus musculus GN=Slc3a2 PE=1 SV=1	263	TRUE	3	3	HexNAc(3)Hex(6)Fuc(1)NeuAc(1)	TRUE	FALSE	TRUE	Sequence Analysis	255
N[NGlycan_1872.6505]LSEDR	NLSEDR	N1(NGlycan / 1872.6505)	P10852	>sp|P10852|4F2_MOUSE 4F2 cell-surface antigen heavy chain OS=Mus musculus GN=Slc3a2 PE=1 SV=1	263	TRUE	4	4	HexNAc(3)Hex(6)NeuAc(1)	TRUE	FALSE	TRUE	Sequence Analysis	255
N[NGlycan_1727.613]LSEDR	NLSEDR	N1(NGlycan / 1727.613)	P10852	>sp|P10852|4F2_MOUSE 4F2 cell-surface antigen heavy chain OS=Mus musculus GN=Slc3a2 PE=1 SV=1	263	TRUE	2	2	HexNAc(3)Hex(6)Fuc(1)	TRUE	FALSE	TRUE	Sequence Analysis	255
N[NGlycan_1216.4229]LSEDR	NLSEDR	N1(NGlycan / 1216.4229)	P10852	>sp|P10852|4F2_MOUSE 4F2 cell-surface antigen heavy chain OS=Mus musculus GN=Slc3a2 PE=1 SV=1	263	TRUE	7	7	HexNAc(2)Hex(5)	TRUE	FALSE	TRUE	Sequence Analysis	255
N[NGlycan_1054.37]LSEDR	NLSEDR	N1(NGlycan / 1054.37)	P10852	>sp|P10852|4F2_MOUSE 4F2 cell-surface antigen heavy chain OS=Mus musculus GN=Slc3a2 PE=1 SV=1	263	TRUE	1	1	HexNAc(2)Hex(4)	TRUE	FALSE	TRUE	Sequence Analysis	255
TNVDAAAQC[Carbamidomethyl]QN[NGlycan_1378.4757]WTITLGNR	TNVDAAAQCQNWTITLGNR	N11(NGlycan / 1378.4757);C9(Carbamidomethyl / 57.0215)	Q6DFY8	>sp|Q6DFY8|BRNP2_MOUSE BMP/retinoic acid-inducible neural-specific protein 2 OS=Mus musculus GN=Brinp2 PE=1 SV=1	626	TRUE	4	4	HexNAc(2)Hex(6)	FALSE	TRUE	TRUE	Sequence Analysis	255
TNVDAAAQC[Carbamidomethyl]QN[NGlycan_1216.4229]WTITLGNR	TNVDAAAQCQNWTITLGNR	N11(NGlycan / 1216.4229);C9(Carbamidomethyl / 57.0215)	Q6DFY8	>sp|Q6DFY8|BRNP2_MOUSE BMP/retinoic acid-inducible neural-specific protein 2 OS=Mus musculus GN=Brinp2 PE=1 SV=1	626	TRUE	3	3	HexNAc(2)Hex(5)	FALSE	TRUE	TRUE	Sequence Analysis	255
LTWSNAN[NGlycan_1216.4229]GTASYR	LTWSNANGTASYR	N7(NGlycan / 1216.4229)	Q64455	>sp|Q64455|PTPRJ_MOUSE Receptor-type tyrosine-protein phosphatase eta OS=Mus musculus GN=Ptprj PE=1 SV=2	145	TRUE	3	3	HexNAc(2)Hex(5)	FALSE	TRUE	TRUE	Reported in Literature	269
N[NGlycan_1216.4229]ASTGNQSYM[Oxidation]VEDLKPGTSYHFEIIPR	NASTGNQSYMVEDLKPGTSYHFEIIPR	N1(NGlycan / 1216.4229);M10(Oxidation / 15.9949)	Q64455	>sp|Q64455|PTPRJ_MOUSE Receptor-type tyrosine-protein phosphatase eta OS=Mus musculus GN=Ptprj PE=1 SV=2	398	TRUE	7	7	HexNAc(2)Hex(5)	TRUE	FALSE	TRUE	Sequence Analysis	255
TM[Oxidation]N[NGlycan_1216.4229]FTYEVHLVADGK	TMNFTYEVHLVADGK	M2(Oxidation / 15.9949);N3(NGlycan / 1216.4229)	P35438	>sp|P35438|NMDZ1_MOUSE Glutamate receptor ionotropic, NMDA 1 OS=Mus musculus GN=Grin1 PE=1 SV=1	471	TRUE	29	29	HexNAc(2)Hex(5)	FALSE	TRUE	TRUE	Sequence Analysis	255
QN[NGlycan_1702.5813]VSLSILK	QNVSLSILK	N2(NGlycan / 1702.5813)	P35438	>sp|P35438|NMDZ1_MOUSE Glutamate receptor ionotropic, NMDA 1 OS=Mus musculus GN=Grin1 PE=1 SV=1	771	TRUE	3	3	HexNAc(2)Hex(8)	TRUE	FALSE	FALSE	None	0
QN[NGlycan_1540.5285]VSLSILK	QNVSLSILK	N2(NGlycan / 1540.5285)	P35438	>sp|P35438|NMDZ1_MOUSE Glutamate receptor ionotropic, NMDA 1 OS=Mus musculus GN=Grin1 PE=1 SV=1	771	TRUE	4	4	HexNAc(2)Hex(7)	TRUE	FALSE	FALSE	None	0
QN[NGlycan_1378.4757]VSLSILK	QNVSLSILK	N2(NGlycan / 1378.4757)	P35438	>sp|P35438|NMDZ1_MOUSE Glutamate receptor ionotropic, NMDA 1 OS=Mus musculus GN=Grin1 PE=1 SV=1	771	TRUE	5	5	HexNAc(2)Hex(6)	TRUE	FALSE	FALSE	None	0
FLTDVERN[NGlycan_1378.4757]ETALYHVEAFK	FLTDVERNETALYHVEAFK	N8(NGlycan / 1378.4757)	Q9Z2L6	>sp|Q9Z2L6|MINP1_MOUSE Multiple inositol polyphosphate phosphatase 1 OS=Mus musculus GN=Minpp1 PE=1 SV=3	236	TRUE	10	10	HexNAc(2)Hex(6)	FALSE	TRUE	TRUE	Sequence Analysis	255
FLTDVERN[NGlycan_1216.4229]ETALYHVEAFK	FLTDVERNETALYHVEAFK	N8(NGlycan / 1216.4229)	Q9Z2L6	>sp|Q9Z2L6|MINP1_MOUSE Multiple inositol polyphosphate phosphatase 1 OS=Mus musculus GN=Minpp1 PE=1 SV=3	236	TRUE	4	4	HexNAc(2)Hex(5)	FALSE	TRUE	TRUE	Sequence Analysis	255
VHVN[NGlycan_1702.5813]SSSDNLDYPVLVVVR	VHVNSSSDNLDYPVLVVVR	N4(NGlycan / 1702.5813)	Q6AXF6	>sp|Q6AXF6|SIDT1_MOUSE SID1 transmembrane family member 1 OS=Mus musculus GN=Sidt1 PE=1 SV=1	83	TRUE	9	9	HexNAc(2)Hex(8)	TRUE	FALSE	TRUE	Sequence Analysis	255
VHVN[NGlycan_1540.5285]SSSDNLDYPVLVVVR	VHVNSSSDNLDYPVLVVVR	N4(NGlycan / 1540.5285)	Q6AXF6	>sp|Q6AXF6|SIDT1_MOUSE SID1 transmembrane family member 1 OS=Mus musculus GN=Sidt1 PE=1 SV=1	83	TRUE	10	10	HexNAc(2)Hex(7)	TRUE	FALSE	TRUE	Sequence Analysis	255
VHVN[NGlycan_1378.4757]SSSDNLDYPVLVVVR	VHVNSSSDNLDYPVLVVVR	N4(NGlycan / 1378.4757)	Q6AXF6	>sp|Q6AXF6|SIDT1_MOUSE SID1 transmembrane family member 1 OS=Mus musculus GN=Sidt1 PE=1 SV=1	83	TRUE	7	7	HexNAc(2)Hex(6)	TRUE	FALSE	TRUE	Sequence Analysis	255
LINKFN[NGlycan_1540.5285]SSSSSLEEK	LINKFNSSSSSLEEK	N6(NGlycan / 1540.5285)	Q9EPK6	>sp|Q9EPK6|SIL1_MOUSE Nucleotide exchange factor SIL1 OS=Mus musculus GN=Sil1 PE=1 SV=2	197	TRUE	3	3	HexNAc(2)Hex(7)	TRUE	FALSE	TRUE	Sequence Analysis	255
LINKFN[NGlycan_1216.4229]SSSSSLEEK	LINKFNSSSSSLEEK	N6(NGlycan / 1216.4229)	Q9EPK6	>sp|Q9EPK6|SIL1_MOUSE Nucleotide exchange factor SIL1 OS=Mus musculus GN=Sil1 PE=1 SV=2	197	TRUE	6	6	HexNAc(2)Hex(5)	TRUE	FALSE	TRUE	Sequence Analysis	255
YYHGELSYLN[NGlycan_1727.613]VTR	YYHGELSYLNVTR	N10(NGlycan / 1727.613)	F8WIR1	>tr|F8WIR1|F8WIR1_MOUSE Cathepsin D OS=Mus musculus GN=Ctsd PE=1 SV=1	261	TRUE	2	2	HexNAc(3)Hex(6)Fuc(1)	FALSE	TRUE	FALSE	None	0
YYHGELSYLN[NGlycan_1458.442]VTRK	YYHGELSYLNVTRK	N10(NGlycan / 1458.442)	F8WIR1	>tr|F8WIR1|F8WIR1_MOUSE Cathepsin D OS=Mus musculus GN=Ctsd PE=1 SV=1	261	TRUE	3	3	HexNAc(2)Hex(6)Phospho(1)	FALSE	TRUE	FALSE	None	0
YYHGELSYLN[NGlycan_1378.4757]VTR	YYHGELSYLNVTR	N10(NGlycan / 1378.4757)	F8WIR1	>tr|F8WIR1|F8WIR1_MOUSE Cathepsin D OS=Mus musculus GN=Ctsd PE=1 SV=1	261	TRUE	10	10	HexNAc(2)Hex(6)	FALSE	TRUE	TRUE	Reported in Literature	269
YYHGELSYLN[NGlycan_1362.4808]VTR	YYHGELSYLNVTR	N10(NGlycan / 1362.4808)	P18242	>sp|P18242|CATD_MOUSE Cathepsin D OS=Mus musculus GN=Ctsd PE=1 SV=1	261	TRUE	8	8	HexNAc(2)Hex(5)Fuc(1)	FALSE	TRUE	TRUE	Reported in Literature	269
VYM[Oxidation]KN[NGlycan_1768.6395]VTVVLR	VYMKNVTVVLR	M3(Oxidation / 15.9949);N5(NGlycan / 1768.6395)	P11438	>sp|P11438|LAMP1_MOUSE Lysosome-associated membrane glycoprotein 1 OS=Mus musculus GN=Lamp1 PE=1 SV=2	159	TRUE	1	1	HexNAc(4)Hex(5)Fuc(1)	FALSE	TRUE	TRUE	Reported in Literature	269
VYM[Oxidation]KN[NGlycan_1565.5601]VTVVLR	VYMKNVTVVLR	M3(Oxidation / 15.9949);N5(NGlycan / 1565.5601)	P11438	>sp|P11438|LAMP1_MOUSE Lysosome-associated membrane glycoprotein 1 OS=Mus musculus GN=Lamp1 PE=1 SV=2	159	TRUE	2	2	HexNAc(3)Hex(5)Fuc(1)	FALSE	TRUE	TRUE	Reported in Literature	269
VYM[Oxidation]KN[NGlycan_1378.4757]VTVVLR	VYMKNVTVVLR	M3(Oxidation / 15.9949);N5(NGlycan / 1378.4757)	P11438	>sp|P11438|LAMP1_MOUSE Lysosome-associated membrane glycoprotein 1 OS=Mus musculus GN=Lamp1 PE=1 SV=2	159	TRUE	4	4	HexNAc(2)Hex(6)	FALSE	TRUE	TRUE	Reported in Literature	269
VYM[Oxidation]KN[NGlycan_1216.4229]VTVVLR	VYMKNVTVVLR	M3(Oxidation / 15.9949);N5(NGlycan / 1216.4229)	P11438	>sp|P11438|LAMP1_MOUSE Lysosome-associated membrane glycoprotein 1 OS=Mus musculus GN=Lamp1 PE=1 SV=2	159	TRUE	30	29	HexNAc(2)Hex(5)	FALSE	TRUE	TRUE	Reported in Literature	269
VYM[Oxidation]KN[NGlycan_1038.3751]VTVVLR	VYMKNVTVVLR	M3(Oxidation / 15.9949);N5(NGlycan / 1038.3751)	P11438	>sp|P11438|LAMP1_MOUSE Lysosome-associated membrane glycoprotein 1 OS=Mus musculus GN=Lamp1 PE=1 SV=2	159	TRUE	36	36	HexNAc(2)Hex(3)Fuc(1)	FALSE	TRUE	TRUE	Reported in Literature	269
LVDN[NGlycan_1378.4757]GTLLYTM[Oxidation]R	LVDNGTLLYTMR	N4(NGlycan / 1378.4757);M11(Oxidation / 15.9949)	P26049	>sp|P26049|GBRA3_MOUSE Gamma-aminobutyric acid receptor subunit alpha-3 OS=Mus musculus GN=Gabra3 PE=1 SV=1	176	TRUE	4	4	HexNAc(2)Hex(6)	FALSE	TRUE	TRUE	Sequence Analysis	255
LVDN[NGlycan_1216.4229]GTLLYTM[Oxidation]R	LVDNGTLLYTMR	N4(NGlycan / 1216.4229);M11(Oxidation / 15.9949)	P26049	>sp|P26049|GBRA3_MOUSE Gamma-aminobutyric acid receptor subunit alpha-3 OS=Mus musculus GN=Gabra3 PE=1 SV=1	176	TRUE	13	13	HexNAc(2)Hex(5)	FALSE	TRUE	TRUE	Sequence Analysis	255
LVDN[NGlycan_1054.37]GTLLYTM[Oxidation]R	LVDNGTLLYTMR	N4(NGlycan / 1054.37);M11(Oxidation / 15.9949)	P26049	>sp|P26049|GBRA3_MOUSE Gamma-aminobutyric acid receptor subunit alpha-3 OS=Mus musculus GN=Gabra3 PE=1 SV=1	176	TRUE	4	4	HexNAc(2)Hex(4)	FALSE	TRUE	TRUE	Sequence Analysis	255
AKTFDVSNFQN[NGlycan_1540.5285]SSIKR	AKTFDVSNFQNSSIKR	N11(NGlycan / 1540.5285)	P09470	>sp|P09470|ACE_MOUSE Angiotensin-converting enzyme OS=Mus musculus GN=Ace PE=1 SV=3	719	TRUE	2	2	HexNAc(2)Hex(7)	TRUE	FALSE	TRUE	By Similarity	250
TFDVSNFQN[NGlycan_1378.4757]SSIKR	TFDVSNFQNSSIKR	N9(NGlycan / 1378.4757)	P09470	>sp|P09470|ACE_MOUSE Angiotensin-converting enzyme OS=Mus musculus GN=Ace PE=1 SV=3	719	TRUE	2	2	HexNAc(2)Hex(6)	TRUE	FALSE	TRUE	By Similarity	250
TFDVSNFQN[NGlycan_1216.4229]SSIKR	TFDVSNFQNSSIKR	N9(NGlycan / 1216.4229)	P09470	>sp|P09470|ACE_MOUSE Angiotensin-converting enzyme OS=Mus musculus GN=Ace PE=1 SV=3	719	TRUE	5	5	HexNAc(2)Hex(5)	TRUE	FALSE	TRUE	By Similarity	250
TFDVSNFQN[NGlycan_1216.4229]SSIK	TFDVSNFQNSSIK	N9(NGlycan / 1216.4229)	P09470	>sp|P09470|ACE_MOUSE Angiotensin-converting enzyme OS=Mus musculus GN=Ace PE=1 SV=3	719	TRUE	2	2	HexNAc(2)Hex(5)	TRUE	FALSE	TRUE	By Similarity	250
C[Carbamidomethyl]LN[NGlycan_1216.4229]ASLC[Carbamidomethyl]VGGVAR	CLNASLCVGGVAR	N3(NGlycan / 1216.4229);C1(Carbamidomethyl / 57.0215);C7(Carbamidomethyl / 57.0215)	Q61503	>sp|Q61503|5NTD_MOUSE 5'-nucleotidase OS=Mus musculus GN=Nt5e PE=1 SV=2	55	TRUE	2	2	HexNAc(2)Hex(5)	TRUE	FALSE	TRUE	Sequence Analysis	255
VEFDDKGNVITSYGNPILLN[NGlycan_1216.4229]SSIPEDATIK	VEFDDKGNVITSYGNPILLNSSIPEDATIK	N20(NGlycan / 1216.4229)	Q61503	>sp|Q61503|5NTD_MOUSE 5'-nucleotidase OS=Mus musculus GN=Nt5e PE=1 SV=2	313	TRUE	5	5	HexNAc(2)Hex(5)	TRUE	FALSE	TRUE	Reported in Literature	269
N[NGlycan_1864.6342]STLC[Carbamidomethyl]DLC[Carbamidomethyl]IGPLK	NSTLCDLCIGPLK	N1(NGlycan / 1864.6342);C5(Carbamidomethyl / 57.0215);C8(Carbamidomethyl / 57.0215)	E9Q035	>tr|E9Q035|E9Q035_MOUSE Protein Gm20425 OS=Mus musculus GN=Gm20425 PE=4 SV=1	499	TRUE	1	1	HexNAc(2)Hex(9)	FALSE	TRUE	FALSE	None	0
N[NGlycan_1702.5813]STLC[Carbamidomethyl]DLC[Carbamidomethyl]IGPLK	NSTLCDLCIGPLK	N1(NGlycan / 1702.5813);C5(Carbamidomethyl / 57.0215);C8(Carbamidomethyl / 57.0215)	E9Q035	>tr|E9Q035|E9Q035_MOUSE Protein Gm20425 OS=Mus musculus GN=Gm20425 PE=4 SV=1	499	TRUE	2	2	HexNAc(2)Hex(8)	FALSE	TRUE	FALSE	None	0
N[NGlycan_1216.4229]STLC[Carbamidomethyl]DLC[Carbamidomethyl]IGPLK	NSTLCDLCIGPLK	N1(NGlycan / 1216.4229);C5(Carbamidomethyl / 57.0215);C8(Carbamidomethyl / 57.0215)	E9Q035	>tr|E9Q035|E9Q035_MOUSE Protein Gm20425 OS=Mus musculus GN=Gm20425 PE=4 SV=1	499	TRUE	3	3	HexNAc(2)Hex(5)	FALSE	TRUE	FALSE	None	0
YN[NGlycan_1702.5813]GSLTTPNC[Carbamidomethyl]DETVIWTVYK	YNGSLTTPNCDETVIWTVYK	N2(NGlycan / 1702.5813);C10(Carbamidomethyl / 57.0215)	Q64444	>sp|Q64444|CAH4_MOUSE Carbonic anhydrase 4 OS=Mus musculus GN=Ca4 PE=1 SV=1	214	TRUE	2	2	HexNAc(2)Hex(8)	TRUE	FALSE	TRUE	Sequence Analysis	255
YN[NGlycan_1540.5285]GSLTTPNC[Carbamidomethyl]DETVIWTVYK	YNGSLTTPNCDETVIWTVYK	N2(NGlycan / 1540.5285);C10(Carbamidomethyl / 57.0215)	Q64444	>sp|Q64444|CAH4_MOUSE Carbonic anhydrase 4 OS=Mus musculus GN=Ca4 PE=1 SV=1	214	TRUE	3	3	HexNAc(2)Hex(7)	TRUE	FALSE	TRUE	Sequence Analysis	255
FN[NGlycan_1216.4229]GTDIHSIIK	FNGTDIHSIIK	N2(NGlycan / 1216.4229)	Q9JI18	>sp|Q9JI18|LRP1B_MOUSE Low-density lipoprotein receptor-related protein 1B OS=Mus musculus GN=Lrp1b PE=1 SV=1	443	TRUE	12	12	HexNAc(2)Hex(5)	FALSE	TRUE	TRUE	Sequence Analysis	255
GPC[Carbamidomethyl]SHLC[Carbamidomethyl]LINHN[NGlycan_1216.4229]R	GPCSHLCLINHNR	N12(NGlycan / 1216.4229);C3(Carbamidomethyl / 57.0215);C7(Carbamidomethyl / 57.0215)	Q9JI18	>sp|Q9JI18|LRP1B_MOUSE Low-density lipoprotein receptor-related protein 1B OS=Mus musculus GN=Lrp1b PE=1 SV=1	1549	TRUE	15	15	HexNAc(2)Hex(5)	TRUE	FALSE	TRUE	Sequence Analysis	255
YSINVGQLNGPN[NGlycan_1216.4229]C[Carbamidomethyl]TR	YSINVGQLNGPNCTR	N12(NGlycan / 1216.4229);C13(Carbamidomethyl / 57.0215)	Q9JI18	>sp|Q9JI18|LRP1B_MOUSE Low-density lipoprotein receptor-related protein 1B OS=Mus musculus GN=Lrp1b PE=1 SV=1	4017	TRUE	5	5	HexNAc(2)Hex(5)	FALSE	TRUE	TRUE	Sequence Analysis	255
EGSLQC[Carbamidomethyl]EC[Carbamidomethyl]EHN[NGlycan_1378.4757]TTGPDC[Carbamidomethyl]GR	EGSLQCECEHNTTGPDCGR	N11(NGlycan / 1378.4757);C6(Carbamidomethyl / 57.0215);C8(Carbamidomethyl / 57.0215);C17(Carbamidomethyl / 57.0215)	Q8R4F1	>sp|Q8R4F1|NTNG2_MOUSE Netrin-G2 OS=Mus musculus GN=Ntng2 PE=1 SV=2	310	TRUE	7	7	HexNAc(2)Hex(6)	FALSE	TRUE	TRUE	Sequence Analysis	255
EGSLQC[Carbamidomethyl]EC[Carbamidomethyl]EHN[NGlycan_1216.4229]TTGPDC[Carbamidomethyl]GR	EGSLQCECEHNTTGPDCGR	N11(NGlycan / 1216.4229);C6(Carbamidomethyl / 57.0215);C8(Carbamidomethyl / 57.0215);C17(Carbamidomethyl / 57.0215)	Q8R4F1	>sp|Q8R4F1|NTNG2_MOUSE Netrin-G2 OS=Mus musculus GN=Ntng2 PE=1 SV=2	310	TRUE	13	13	HexNAc(2)Hex(5)	FALSE	TRUE	TRUE	Sequence Analysis	255
GGSLWLN[NGlycan_1216.4229]C[Carbamidomethyl]STNC[Carbamidomethyl]PRPER	GGSLWLNCSTNCPRPER	N7(NGlycan / 1216.4229);C8(Carbamidomethyl / 57.0215);C12(Carbamidomethyl / 57.0215)	Q60625	>sp|Q60625|ICAM5_MOUSE Intercellular adhesion molecule 5 OS=Mus musculus GN=Icam5 PE=1 SV=2	54	TRUE	4	4	HexNAc(2)Hex(5)	TRUE	FALSE	TRUE	Reported in Literature	269
GGSLWLN[NGlycan_1054.37]C[Carbamidomethyl]STNC[Carbamidomethyl]PRPER	GGSLWLNCSTNCPRPER	N7(NGlycan / 1054.37);C8(Carbamidomethyl / 57.0215);C12(Carbamidomethyl / 57.0215)	Q60625	>sp|Q60625|ICAM5_MOUSE Intercellular adhesion molecule 5 OS=Mus musculus GN=Icam5 PE=1 SV=2	54	TRUE	2	2	HexNAc(2)Hex(4)	TRUE	FALSE	TRUE	Reported in Literature	269
SLEVLN[NGlycan_1864.6342]LSSNK	SLEVLNLSSNK	N6(NGlycan / 1864.6342)	Q63912	>sp|Q63912|OMGP_MOUSE Oligodendrocyte-myelin glycoprotein OS=Mus musculus GN=Omg PE=1 SV=1	152	TRUE	8	8	HexNAc(2)Hex(9)	TRUE	FALSE	TRUE	Sequence Analysis	255
SLEVLN[NGlycan_1702.5813]LSSNK	SLEVLNLSSNK	N6(NGlycan / 1702.5813)	Q63912	>sp|Q63912|OMGP_MOUSE Oligodendrocyte-myelin glycoprotein OS=Mus musculus GN=Omg PE=1 SV=1	152	TRUE	2	2	HexNAc(2)Hex(8)	TRUE	FALSE	TRUE	Sequence Analysis	255
SLEVLN[NGlycan_1540.5285]LSSNK	SLEVLNLSSNK	N6(NGlycan / 1540.5285)	Q63912	>sp|Q63912|OMGP_MOUSE Oligodendrocyte-myelin glycoprotein OS=Mus musculus GN=Omg PE=1 SV=1	152	TRUE	4	4	HexNAc(2)Hex(7)	TRUE	FALSE	TRUE	Sequence Analysis	255
QN[NGlycan_1768.6395]ITYLLK	QNITYLLK	N2(NGlycan / 1768.6395)	Q63912	>sp|Q63912|OMGP_MOUSE Oligodendrocyte-myelin glycoprotein OS=Mus musculus GN=Omg PE=1 SV=1	234	TRUE	3	3	HexNAc(4)Hex(5)Fuc(1)	FALSE	TRUE	TRUE	Sequence Analysis	255
SVAQN[NGlycan_1930.6923]YSSITHLHSIGK	SVAQNYSSITHLHSIGK	N5(NGlycan / 1930.6923)	Q80V42	>sp|Q80V42|CBPM_MOUSE Carboxypeptidase M OS=Mus musculus GN=Cpm PE=1 SV=2	38	TRUE	2	2	HexNAc(4)Hex(6)Fuc(1)	TRUE	FALSE	TRUE	Sequence Analysis	255
SVAQN[NGlycan_1768.6395]YSSITHLHSIGK	SVAQNYSSITHLHSIGK	N5(NGlycan / 1768.6395)	Q80V42	>sp|Q80V42|CBPM_MOUSE Carboxypeptidase M OS=Mus musculus GN=Cpm PE=1 SV=2	38	TRUE	4	4	HexNAc(4)Hex(5)Fuc(1)	TRUE	FALSE	TRUE	Sequence Analysis	255
SVAQN[NGlycan_1565.5601]YSSITHLHSIGK	SVAQNYSSITHLHSIGK	N5(NGlycan / 1565.5601)	Q80V42	>sp|Q80V42|CBPM_MOUSE Carboxypeptidase M OS=Mus musculus GN=Cpm PE=1 SV=2	38	TRUE	4	4	HexNAc(3)Hex(5)Fuc(1)	TRUE	FALSE	TRUE	Sequence Analysis	255
TILVDNNTWN[NGlycan_2026.687]NTHISR	TILVDNNTWNNTHISR	N10(NGlycan / 2026.687)	P46978	>sp|P46978|STT3A_MOUSE Dolichyl-diphosphooligosaccharide--protein glycosyltransferase subunit STT3A OS=Mus musculus GN=Stt3a PE=1 SV=1	548	TRUE	1	1	HexNAc(2)Hex(10)	FALSE	TRUE	TRUE	Reported in Literature	269
TILVDN[NGlycan_2026.687]NTWNNTHISR	TILVDNNTWNNTHISR	N6(NGlycan / 2026.687)	P46978	>sp|P46978|STT3A_MOUSE Dolichyl-diphosphooligosaccharide--protein glycosyltransferase subunit STT3A OS=Mus musculus GN=Stt3a PE=1 SV=1	544	TRUE	1	1	HexNAc(2)Hex(10)	FALSE	TRUE	TRUE	Sequence Analysis	255
TILVDNNTWN[NGlycan_1864.6342]NTHISR	TILVDNNTWNNTHISR	N10(NGlycan / 1864.6342)	P46978	>sp|P46978|STT3A_MOUSE Dolichyl-diphosphooligosaccharide--protein glycosyltransferase subunit STT3A OS=Mus musculus GN=Stt3a PE=1 SV=1	548	TRUE	5	4	HexNAc(2)Hex(9)	FALSE	TRUE	TRUE	Reported in Literature	269
HEEGPQSN[NGlycan_1540.5285]STAESELTTQK	HEEGPQSNSTAESELTTQK	N8(NGlycan / 1540.5285)	Q8BGY3	>sp|Q8BGY3|LUZP2_MOUSE Leucine zipper protein 2 OS=Mus musculus GN=Luzp2 PE=2 SV=1	301	TRUE	6	6	HexNAc(2)Hex(7)	FALSE	TRUE	TRUE	Sequence Analysis	255
GTDPSLSPSPAATPPAPGAELSYLN[NGlycan_1540.5285]HTFR	GTDPSLSPSPAATPPAPGAELSYLNHTFR	N25(NGlycan / 1540.5285)	Q64449	>sp|Q64449|MRC2_MOUSE C-type mannose receptor 2 OS=Mus musculus GN=Mrc2 PE=1 SV=3	1133	TRUE	1	1	HexNAc(2)Hex(7)	FALSE	TRUE	FALSE	None	0
GTDPSLSPSPAATPPAPGAELSYLN[NGlycan_1216.4229]HTFR	GTDPSLSPSPAATPPAPGAELSYLNHTFR	N25(NGlycan / 1216.4229)	Q64449	>sp|Q64449|MRC2_MOUSE C-type mannose receptor 2 OS=Mus musculus GN=Mrc2 PE=1 SV=3	1133	TRUE	4	4	HexNAc(2)Hex(5)	FALSE	TRUE	FALSE	None	0
IRHNEQN[NGlycan_1216.4229]LSLADVTQQAGLVK	IRHNEQNLSLADVTQQAGLVK	N7(NGlycan / 1216.4229)	Q60673	>sp|Q60673|PTPRN_MOUSE Receptor-type tyrosine-protein phosphatase-like N OS=Mus musculus GN=Ptprn PE=1 SV=2	524	TRUE	6	6	HexNAc(2)Hex(5)	TRUE	FALSE	TRUE	Sequence Analysis	255
GEN[NGlycan_1702.5813]FTETDVK	GENFTETDVK	N3(NGlycan / 1702.5813)	P04925	>sp|P04925|PRIO_MOUSE Major prion protein OS=Mus musculus GN=Prnp PE=1 SV=2	196	TRUE	2	2	HexNAc(2)Hex(8)	FALSE	TRUE	TRUE	Reported in Literature	269
LVAIAVIDEKN[NGlycan_1864.6342]TSLEHTR	LVAIAVIDEKNTSLEHTR	N11(NGlycan / 1864.6342)	Q8BXZ1	>sp|Q8BXZ1|TMX3_MOUSE Protein disulfide-isomerase TMX3 OS=Mus musculus GN=Tmx3 PE=1 SV=2	261	TRUE	9	9	HexNAc(2)Hex(9)	TRUE	FALSE	TRUE	Sequence Analysis	255
LVAIAVIDEKN[NGlycan_1702.5813]TSLEHTR	LVAIAVIDEKNTSLEHTR	N11(NGlycan / 1702.5813)	Q8BXZ1	>sp|Q8BXZ1|TMX3_MOUSE Protein disulfide-isomerase TMX3 OS=Mus musculus GN=Tmx3 PE=1 SV=2	261	TRUE	9	9	HexNAc(2)Hex(8)	TRUE	FALSE	TRUE	Sequence Analysis	255
Q[Gln->pyro-Glu]TLFFN[NGlycan_2221.7878]GTR	QTLFFNGTR	Q1(Gln->pyro-Glu / -17.0265);N6(NGlycan / 2221.7878)	Q8R464	>sp|Q8R464|CADM4_MOUSE Cell adhesion molecule 4 OS=Mus musculus GN=Cadm4 PE=1 SV=1	67	TRUE	1	1	HexNAc(4)Hex(6)Fuc(1)NeuAc(1)	FALSE	TRUE	TRUE	Sequence Analysis	255
QTLFFN[NGlycan_2076.7502]GTR	QTLFFNGTR	N6(NGlycan / 2076.7502)	Q8R464	>sp|Q8R464|CADM4_MOUSE Cell adhesion molecule 4 OS=Mus musculus GN=Cadm4 PE=1 SV=1	67	TRUE	1	1	HexNAc(4)Hex(6)Fuc(2)	FALSE	TRUE	TRUE	Sequence Analysis	255
QTLFFN[NGlycan_2018.7084]GTR	QTLFFNGTR	N6(NGlycan / 2018.7084)	Q8R464	>sp|Q8R464|CADM4_MOUSE Cell adhesion molecule 4 OS=Mus musculus GN=Cadm4 PE=1 SV=1	67	TRUE	4	4	HexNAc(3)Hex(6)Fuc(1)NeuAc(1)	FALSE	TRUE	TRUE	Sequence Analysis	255
SLGEVN[NGlycan_1216.4229]FTATAEALQSPELC[Carbamidomethyl]GNK	SLGEVNFTATAEALQSPELCGNK	N6(NGlycan / 1216.4229);C20(Carbamidomethyl / 57.0215)	Q61838	>sp|Q61838|PZP_MOUSE Pregnancy zone protein OS=Mus musculus GN=Pzp PE=1 SV=3	881	TRUE	1	1	HexNAc(2)Hex(5)	FALSE	TRUE	TRUE	Reported in Literature	269
LSHDGN[NGlycan_1872.6505]ETLPLHLYVK	LSHDGNETLPLHLYVK	N6(NGlycan / 1872.6505)	B2RXS4	>sp|B2RXS4|PLXB2_MOUSE Plexin-B2 OS=Mus musculus GN=Plxnb2 PE=1 SV=1	735	TRUE	3	3	HexNAc(3)Hex(6)NeuAc(1)	FALSE	TRUE	FALSE	None	0
TEAGVFEYVADPTFEN[NGlycan_1216.4229]FTGGVKK	TEAGVFEYVADPTFENFTGGVKK	N16(NGlycan / 1216.4229)	B2RXS4	>sp|B2RXS4|PLXB2_MOUSE Plexin-B2 OS=Mus musculus GN=Plxnb2 PE=1 SV=1	1103	TRUE	2	2	HexNAc(2)Hex(5)	FALSE	TRUE	FALSE	None	0
EC[Carbamidomethyl]LGN[NGlycan_1540.5285]C[Carbamidomethyl]SEPDDPTK	ECLGNCSEPDDPTK	N5(NGlycan / 1540.5285);C2(Carbamidomethyl / 57.0215);C6(Carbamidomethyl / 57.0215)	P15208	>sp|P15208|INSR_MOUSE Insulin receptor OS=Mus musculus GN=Insr PE=1 SV=2	242	TRUE	1	1	HexNAc(2)Hex(7)	TRUE	FALSE	TRUE	Sequence Analysis	255
EC[Carbamidomethyl]LGN[NGlycan_1378.4757]C[Carbamidomethyl]SEPDDPTK	ECLGNCSEPDDPTK	N5(NGlycan / 1378.4757);C2(Carbamidomethyl / 57.0215);C6(Carbamidomethyl / 57.0215)	P15208	>sp|P15208|INSR_MOUSE Insulin receptor OS=Mus musculus GN=Insr PE=1 SV=2	242	TRUE	5	5	HexNAc(2)Hex(6)	TRUE	FALSE	TRUE	Sequence Analysis	255
GPGALGWC[Carbamidomethyl]VHN[NGlycan_1864.6342]ESC[Carbamidomethyl]LPRPEQAR	GPGALGWCVHNESCLPRPEQAR	N11(NGlycan / 1864.6342);C8(Carbamidomethyl / 57.0215);C14(Carbamidomethyl / 57.0215)	P60882	>sp|P60882|MEGF8_MOUSE Multiple epidermal growth factor-like domains protein 8 OS=Mus musculus GN=Megf8 PE=1 SV=2	637	TRUE	1	1	HexNAc(2)Hex(9)	TRUE	FALSE	FALSE	None	0
SPHRPILQAGLPAN[NGlycan_1565.5601]K	SPHRPILQAGLPANK	N14(NGlycan / 1565.5601)	P16092	>sp|P16092|FGFR1_MOUSE Fibroblast growth factor receptor 1 OS=Mus musculus GN=Fgfr1 PE=1 SV=2	264	TRUE	2	2	HexNAc(3)Hex(5)Fuc(1)	FALSE	TRUE	TRUE	Sequence Analysis	255
VN[NGlycan_1702.5813]KTEEDYAR	VNKTEEDYAR	N2(NGlycan / 1702.5813)	O88668	>sp|O88668|CREG1_MOUSE Protein CREG1 OS=Mus musculus GN=Creg1 PE=1 SV=1	160	TRUE	2	2	HexNAc(2)Hex(8)	FALSE	TRUE	TRUE	Sequence Analysis	255
VN[NGlycan_1458.442]KTEEDYAR	VNKTEEDYAR	N2(NGlycan / 1458.442)	O88668	>sp|O88668|CREG1_MOUSE Protein CREG1 OS=Mus musculus GN=Creg1 PE=1 SV=1	160	TRUE	7	7	HexNAc(2)Hex(6)Phospho(1)	FALSE	TRUE	TRUE	Sequence Analysis	255
VN[NGlycan_1378.4757]KTEEDYAR	VNKTEEDYAR	N2(NGlycan / 1378.4757)	O88668	>sp|O88668|CREG1_MOUSE Protein CREG1 OS=Mus musculus GN=Creg1 PE=1 SV=1	160	TRUE	6	6	HexNAc(2)Hex(6)	FALSE	TRUE	TRUE	Sequence Analysis	255
VN[NGlycan_1216.4229]KTEEDYAR	VNKTEEDYAR	N2(NGlycan / 1216.4229)	O88668	>sp|O88668|CREG1_MOUSE Protein CREG1 OS=Mus musculus GN=Creg1 PE=1 SV=1	160	TRUE	6	6	HexNAc(2)Hex(5)	FALSE	TRUE	TRUE	Sequence Analysis	255
LKFN[NGlycan_1702.5813]STIK	LKFNSTIK	N4(NGlycan / 1702.5813)	P22723	>sp|P22723|GBRG2_MOUSE Gamma-aminobutyric acid receptor subunit gamma-2 OS=Mus musculus GN=Gabrg2 PE=1 SV=3	128	TRUE	3	3	HexNAc(2)Hex(8)	FALSE	TRUE	TRUE	Sequence Analysis	255
LKFN[NGlycan_1241.4545]STIK	LKFNSTIK	N4(NGlycan / 1241.4545)	P22723	>sp|P22723|GBRG2_MOUSE Gamma-aminobutyric acid receptor subunit gamma-2 OS=Mus musculus GN=Gabrg2 PE=1 SV=3	128	TRUE	1	1	HexNAc(3)Hex(3)Fuc(1)	FALSE	TRUE	TRUE	Sequence Analysis	255
LKFN[NGlycan_1216.4229]STIK	LKFNSTIK	N4(NGlycan / 1216.4229)	P22723	>sp|P22723|GBRG2_MOUSE Gamma-aminobutyric acid receptor subunit gamma-2 OS=Mus musculus GN=Gabrg2 PE=1 SV=3	128	TRUE	3	3	HexNAc(2)Hex(5)	FALSE	TRUE	TRUE	Sequence Analysis	255
LKFN[NGlycan_1038.3751]STIK	LKFNSTIK	N4(NGlycan / 1038.3751)	P22723	>sp|P22723|GBRG2_MOUSE Gamma-aminobutyric acid receptor subunit gamma-2 OS=Mus musculus GN=Gabrg2 PE=1 SV=3	128	TRUE	3	3	HexNAc(2)Hex(3)Fuc(1)	FALSE	TRUE	TRUE	Sequence Analysis	255
IYAGM[Oxidation]VSLM[Oxidation]DEAVGN[NGlycan_1378.4757]VTK	IYAGMVSLMDEAVGNVTK	M5(Oxidation / 15.9949);M9(Oxidation / 15.9949);N15(NGlycan / 1378.4757)	A0A0R4J138	>tr|A0A0R4J138|A0A0R4J138_MOUSE Arylsulfatase B OS=Mus musculus GN=Arsb PE=1 SV=1	280	TRUE	7	7	HexNAc(2)Hex(6)	FALSE	TRUE	FALSE	None	0
IYAGM[Oxidation]VSLMDEAVGN[NGlycan_1378.4757]VTK	IYAGMVSLMDEAVGNVTK	M5(Oxidation / 15.9949);N15(NGlycan / 1378.4757)	A0A0R4J138	>tr|A0A0R4J138|A0A0R4J138_MOUSE Arylsulfatase B OS=Mus musculus GN=Arsb PE=1 SV=1	280	TRUE	10	10	HexNAc(2)Hex(6)	FALSE	TRUE	FALSE	None	0
TLN[NGlycan_1216.4229]C[Carbamidomethyl]SGAHVK	TLNCSGAHVK	N3(NGlycan / 1216.4229);C4(Carbamidomethyl / 57.0215)	Q9R1V6-10	>sp|Q9R1V6-10|ADA22_MOUSE Isoform 8 of Disintegrin and metalloproteinase domain-containing protein 22 OS=Mus musculus GN=Adam22	632	TRUE	42	38	HexNAc(2)Hex(5)	TRUE	FALSE	TRUE	Sequence Analysis	255
TALWVATDHNTDN[NGlycan_1378.4757]TSAILR	TALWVATDHNTDNTSAILR	N13(NGlycan / 1378.4757)	Q8K297	>sp|Q8K297|GT251_MOUSE Procollagen galactosyltransferase 1 OS=Mus musculus GN=Colgalt1 PE=1 SV=2	91	TRUE	2	2	HexNAc(2)Hex(6)	TRUE	FALSE	TRUE	Reported in Literature	269
KTN[NGlycan_1378.4757]LTTFNPSILEK	KTNLTTFNPSILEK	N3(NGlycan / 1378.4757)	Q64689	>sp|Q64689|SIA8C_MOUSE Sia-alpha-2,3-Gal-beta-1,4-GlcNAc-R:alpha 2,8-sialyltransferase OS=Mus musculus GN=St8sia3 PE=1 SV=2	206	TRUE	5	5	HexNAc(2)Hex(6)	FALSE	TRUE	TRUE	Sequence Analysis	255
KTN[NGlycan_1216.4229]LTTFNPSILEK	KTNLTTFNPSILEK	N3(NGlycan / 1216.4229)	Q64689	>sp|Q64689|SIA8C_MOUSE Sia-alpha-2,3-Gal-beta-1,4-GlcNAc-R:alpha 2,8-sialyltransferase OS=Mus musculus GN=St8sia3 PE=1 SV=2	206	TRUE	7	7	HexNAc(2)Hex(5)	FALSE	TRUE	TRUE	Sequence Analysis	255
ARLNN[NGlycan_1216.4229]ITNIGPLDM[Oxidation]K	ARLNNITNIGPLDMK	N5(NGlycan / 1216.4229);M14(Oxidation / 15.9949)	Q80X71	>sp|Q80X71|T106B_MOUSE Transmembrane protein 106B OS=Mus musculus GN=Tmem106b PE=1 SV=1	184	TRUE	1	1	HexNAc(2)Hex(5)	FALSE	TRUE	TRUE	Sequence Analysis	255
AVAYGEKN[NGlycan_1038.3751]LTFQGPLPK	AVAYGEKNLTFQGPLPK	N8(NGlycan / 1038.3751)	P70665	>sp|P70665|SIAE_MOUSE Sialate O-acetylesterase OS=Mus musculus GN=Siae PE=1 SV=3	427	TRUE	5	5	HexNAc(2)Hex(3)Fuc(1)	FALSE	TRUE	TRUE	Sequence Analysis	255
TDC[Carbamidomethyl]DSSTASLC[Carbamidomethyl]SFPVAN[NGlycan_1216.4229]VSLAK	TDCDSSTASLCSFPVANVSLAK	N17(NGlycan / 1216.4229);C3(Carbamidomethyl / 57.0215);C11(Carbamidomethyl / 57.0215)	A0A0R4J225	>tr|A0A0R4J225|A0A0R4J225_MOUSE Bernardinelli-Seip congenital lipodystrophy 2 homolog (Human), isoform CRA_a OS=Mus musculus GN=Bscl2 PE=1 SV=1	148	TRUE	4	4	HexNAc(2)Hex(5)	TRUE	FALSE	FALSE	None	0
EAYKN[NGlycan_1216.4229]LSLLYSQM[Oxidation]QK	EAYKNLSLLYSQMQK	N5(NGlycan / 1216.4229);M13(Oxidation / 15.9949)	Q8BGT0	>sp|Q8BGT0|OSTM1_MOUSE Osteopetrosis-associated transmembrane protein 1 OS=Mus musculus GN=Ostm1 PE=1 SV=1	234	TRUE	3	3	HexNAc(2)Hex(5)	TRUE	FALSE	TRUE	Sequence Analysis	255
HIWSLEISNKPN[NGlycan_1768.6395]ISEPEEPK	HIWSLEISNKPNISEPEEPK	N12(NGlycan / 1768.6395)	O89001	>sp|O89001|CBPD_MOUSE Carboxypeptidase D OS=Mus musculus GN=Cpd PE=1 SV=2	975	TRUE	1	1	HexNAc(4)Hex(5)Fuc(1)	TRUE	FALSE	TRUE	Sequence Analysis	255
VKDLM[Oxidation]VIN[NGlycan_1864.6342]R	VKDLMVINR	M5(Oxidation / 15.9949);N8(NGlycan / 1864.6342)	Q8BXA5	>sp|Q8BXA5|CLP1L_MOUSE Cleft lip and palate transmembrane protein 1-like protein OS=Mus musculus GN=Clptm1l PE=1 SV=1	230	TRUE	1	1	HexNAc(2)Hex(9)	TRUE	FALSE	FALSE	None	0
VKDLM[Oxidation]VIN[NGlycan_1702.5813]R	VKDLMVINR	M5(Oxidation / 15.9949);N8(NGlycan / 1702.5813)	Q8BXA5	>sp|Q8BXA5|CLP1L_MOUSE Cleft lip and palate transmembrane protein 1-like protein OS=Mus musculus GN=Clptm1l PE=1 SV=1	230	TRUE	20	19	HexNAc(2)Hex(8)	TRUE	FALSE	FALSE	None	0
VKDLM[Oxidation]VIN[NGlycan_1540.5285]R	VKDLMVINR	M5(Oxidation / 15.9949);N8(NGlycan / 1540.5285)	Q8BXA5	>sp|Q8BXA5|CLP1L_MOUSE Cleft lip and palate transmembrane protein 1-like protein OS=Mus musculus GN=Clptm1l PE=1 SV=1	230	TRUE	11	11	HexNAc(2)Hex(7)	TRUE	FALSE	FALSE	None	0
GVAVTN[NGlycan_1038.3751]TSQLGFR	GVAVTNTSQLGFR	N6(NGlycan / 1038.3751)	Q9JJX6	>sp|Q9JJX6|P2RX4_MOUSE P2X purinoceptor 4 OS=Mus musculus GN=P2rx4 PE=1 SV=1	75	TRUE	6	6	HexNAc(2)Hex(3)Fuc(1)	TRUE	FALSE	TRUE	Sequence Analysis	255
LLN[NGlycan_1702.5813]QTLR	LLNQTLR	N3(NGlycan / 1702.5813)	Q9CQF9	>sp|Q9CQF9|PCYOX_MOUSE Prenylcysteine oxidase OS=Mus musculus GN=Pcyox1 PE=1 SV=1	196	TRUE	1	1	HexNAc(2)Hex(8)	FALSE	TRUE	TRUE	Reported in Literature	269
GELN[NGlycan_892.3172]STLFSSRPK	GELNSTLFSSRPK	N4(NGlycan / 892.3172)	Q9CQF9	>sp|Q9CQF9|PCYOX_MOUSE Prenylcysteine oxidase OS=Mus musculus GN=Pcyox1 PE=1 SV=1	353	TRUE	2	1	HexNAc(2)Hex(3)	FALSE	TRUE	TRUE	Reported in Literature	269
FTC[Carbamidomethyl]N[NGlycan_1216.4229]QTTDVIIIHSK	FTCNQTTDVIIIHSK	N4(NGlycan / 1216.4229);C3(Carbamidomethyl / 57.0215)	P97449	>sp|P97449|AMPN_MOUSE Aminopeptidase N OS=Mus musculus GN=Anpep PE=1 SV=4	114	TRUE	8	8	HexNAc(2)Hex(5)	FALSE	TRUE	TRUE	Reported in Literature	269
LTHLHEGLPVKN[NGlycan_1702.5813]GTR	LTHLHEGLPVKNGTR	N12(NGlycan / 1702.5813)	Q9R0B9	>sp|Q9R0B9|PLOD2_MOUSE Procollagen-lysine,2-oxoglutarate 5-dioxygenase 2 OS=Mus musculus GN=Plod2 PE=1 SV=2	725	TRUE	2	2	HexNAc(2)Hex(8)	FALSE	TRUE	TRUE	Sequence Analysis	255
N[NGlycan_1216.4229]SSHLVC[Carbamidomethyl]SAC[Carbamidomethyl]FGPC[Carbamidomethyl]AR	NSSHLVCSACFGPCAR	N1(NGlycan / 1216.4229);C7(Carbamidomethyl / 57.0215);C10(Carbamidomethyl / 57.0215);C14(Carbamidomethyl / 57.0215)	Q91XD7	>sp|Q91XD7|CREL1_MOUSE Cysteine-rich with EGF-like domain protein 1 OS=Mus musculus GN=Creld1 PE=1 SV=1	205	TRUE	4	4	HexNAc(2)Hex(5)	TRUE	FALSE	TRUE	Sequence Analysis	255
TN[NGlycan_1216.4229]QSIM[Oxidation]IQWQPPPESHQNGILK	TNQSIMIQWQPPPESHQNGILK	N2(NGlycan / 1216.4229);M6(Oxidation / 15.9949)	Q6V4S5	>sp|Q6V4S5|SDK2_MOUSE Protein sidekick-2 OS=Mus musculus GN=Sdk2 PE=1 SV=1	708	TRUE	1	1	HexNAc(2)Hex(5)	TRUE	FALSE	FALSE	None	0
FELLGC[Carbamidomethyl]ELHGC[Carbamidomethyl]SEPLGLKN[NGlycan_1866.6875]NTIPDSQM[Oxidation]SASSSYK	FELLGCELHGCSEPLGLKNNTIPDSQMSASSSYK	N19(NGlycan / 1866.6875);M27(Oxidation / 15.9949);C6(Carbamidomethyl / 57.0215);C11(Carbamidomethyl / 57.0215)	P21956	>sp|P21956|MFGM_MOUSE Lactadherin OS=Mus musculus GN=Mfge8 PE=1 SV=3	316	TRUE	1	1	HexNAc(6)Hex(4)	FALSE	TRUE	TRUE	Sequence Analysis	255
N[NGlycan_1216.4229]STFGSVEVFSLDPNK	NSTFGSVEVFSLDPNK	N1(NGlycan / 1216.4229)	P56528	>sp|P56528|CD38_MOUSE ADP-ribosyl cyclase/cyclic ADP-ribose hydrolase 1 OS=Mus musculus GN=Cd38 PE=1 SV=2	223	TRUE	6	6	HexNAc(2)Hex(5)	FALSE	TRUE	TRUE	Sequence Analysis	255
STNHEPSEMSN[NGlycan_1702.5813]K	STNHEPSEMSNK	N11(NGlycan / 1702.5813)	Q8BME9	>sp|Q8BME9|CBLN4_MOUSE Cerebellin-4 OS=Mus musculus GN=Cbln4 PE=1 SV=1	85	TRUE	2	2	HexNAc(2)Hex(8)	FALSE	TRUE	TRUE	Reported in Literature	269
STNHEPSEM[Oxidation]SN[NGlycan_1038.3751]K	STNHEPSEMSNK	M9(Oxidation / 15.9949);N11(NGlycan / 1038.3751)	Q8BME9	>sp|Q8BME9|CBLN4_MOUSE Cerebellin-4 OS=Mus musculus GN=Cbln4 PE=1 SV=1	85	TRUE	1	1	HexNAc(2)Hex(3)Fuc(1)	FALSE	TRUE	TRUE	Reported in Literature	269
AM[Oxidation]SSN[NGlycan_1864.6342]ETAAYK	AMSSNETAAYK	M2(Oxidation / 15.9949);N5(NGlycan / 1864.6342)	Q3TDQ1	>sp|Q3TDQ1|STT3B_MOUSE Dolichyl-diphosphooligosaccharide--protein glycosyltransferase subunit STT3B OS=Mus musculus GN=Stt3b PE=1 SV=2	638	TRUE	4	4	HexNAc(2)Hex(9)	FALSE	TRUE	TRUE	Reported in Literature	269
AM[Oxidation]SSN[NGlycan_1702.5813]ETAAYK	AMSSNETAAYK	M2(Oxidation / 15.9949);N5(NGlycan / 1702.5813)	Q3TDQ1	>sp|Q3TDQ1|STT3B_MOUSE Dolichyl-diphosphooligosaccharide--protein glycosyltransferase subunit STT3B OS=Mus musculus GN=Stt3b PE=1 SV=2	638	TRUE	5	5	HexNAc(2)Hex(8)	FALSE	TRUE	TRUE	Reported in Literature	269
Q[Gln->pyro-Glu]IGEN[NGlycan_1216.4229]ETDER	QIGENETDER	Q1(Gln->pyro-Glu / -17.0265);N5(NGlycan / 1216.4229)	E9PUM4	>tr|E9PUM4|E9PUM4_MOUSE Talin-2 OS=Mus musculus GN=Tln2 PE=1 SV=1	661	TRUE	1	1	HexNAc(2)Hex(5)	FALSE	TRUE	FALSE	None	0
WDPVVPLRN[NGlycan_1216.4229]ESTVTGYK	WDPVVPLRNESTVTGYK	N9(NGlycan / 1216.4229)	Q61330	>sp|Q61330|CNTN2_MOUSE Contactin-2 OS=Mus musculus GN=Cntn2 PE=1 SV=2	942	TRUE	2	2	HexNAc(2)Hex(5)	TRUE	FALSE	TRUE	Sequence Analysis	255
EVM[Oxidation]NLLQPLN[NGlycan_1458.442]VTK	EVMNLLQPLNVTK	M3(Oxidation / 15.9949);N10(NGlycan / 1458.442)	Q9WVJ3	>sp|Q9WVJ3|CBPQ_MOUSE Carboxypeptidase Q OS=Mus musculus GN=Cpq PE=1 SV=1	394	TRUE	6	6	HexNAc(2)Hex(6)Phospho(1)	FALSE	TRUE	TRUE	Sequence Analysis	255
VGKWEN[NGlycan_1216.4229]QTLSLR	VGKWENQTLSLR	N6(NGlycan / 1216.4229)	P35436	>sp|P35436|NMDE1_MOUSE Glutamate receptor ionotropic, NMDA 2A OS=Mus musculus GN=Grin2a PE=1 SV=2	380	TRUE	4	4	HexNAc(2)Hex(5)	FALSE	TRUE	TRUE	Sequence Analysis	255
KVEVEPLN[NGlycan_1216.4229]STAVHVSWK	KVEVEPLNSTAVHVSWK	N8(NGlycan / 1216.4229)	A2A8L5	>sp|A2A8L5|PTPRF_MOUSE Receptor-type tyrosine-protein phosphatase F OS=Mus musculus GN=Ptprf PE=1 SV=1	721	TRUE	5	5	HexNAc(2)Hex(5)	FALSE	TRUE	TRUE	Reported in Literature	269
QIQLEC[Carbamidomethyl]VVLN[NGlycan_1216.4229]R	QIQLECVVLNR	N10(NGlycan / 1216.4229);C6(Carbamidomethyl / 57.0215)	Q6ZQA6	>sp|Q6ZQA6|IGSF3_MOUSE Immunoglobulin superfamily member 3 OS=Mus musculus GN=Igsf3 PE=1 SV=2	842	TRUE	2	2	HexNAc(2)Hex(5)	FALSE	TRUE	TRUE	Sequence Analysis	255
LESTVVEESN[NGlycan_1702.5813]GSDEVEKSDETK	LESTVVEESNGSDEVEKSDETK	N10(NGlycan / 1702.5813)	E9PVB5	>sp|E9PVB5|TTC17_MOUSE Tetratricopeptide repeat protein 17 OS=Mus musculus GN=Ttc17 PE=1 SV=1	815	TRUE	1	1	HexNAc(2)Hex(8)	TRUE	FALSE	FALSE	None	0
QSN[NGlycan_1216.4229]VSEPAK	QSNVSEPAK	N3(NGlycan / 1216.4229)	P51910	>sp|P51910|APOD_MOUSE Apolipoprotein D OS=Mus musculus GN=Apod PE=1 SV=1	98	TRUE	2	2	HexNAc(2)Hex(5)	TRUE	FALSE	TRUE	Sequence Analysis	255
GKEN[NGlycan_1702.5813]DTDLDLR	GKENDTDLDLR	N4(NGlycan / 1702.5813)	Q61200	>sp|Q61200|NXPH1_MOUSE Neurexophilin-1 OS=Mus musculus GN=Nxph1 PE=2 SV=2	68	TRUE	6	6	HexNAc(2)Hex(8)	FALSE	TRUE	TRUE	Sequence Analysis	255
KM[Oxidation]ALC[Carbamidomethyl]TNN[NGlycan_1216.4229]ISDFTVK	KMALCTNNISDFTVK	M2(Oxidation / 15.9949);N8(NGlycan / 1216.4229);C5(Carbamidomethyl / 57.0215)	Q3UZV7	>sp|Q3UZV7|K132L_MOUSE UPF0577 protein KIAA1324-like homolog OS=Mus musculus PE=1 SV=1	732	TRUE	5	5	HexNAc(2)Hex(5)	TRUE	FALSE	FALSE	None	0
SIAHN[NGlycan_1378.4757]M[Oxidation]TTPNKLFR	SIAHNMTTPNKLFR	N5(NGlycan / 1378.4757);M6(Oxidation / 15.9949)	P16305-3	>sp|P16305-3|GBRA6_MOUSE Isoform 3 of Gamma-aminobutyric acid receptor subunit alpha-6 OS=Mus musculus GN=Gabra6	127	TRUE	3	3	HexNAc(2)Hex(6)	FALSE	TRUE	FALSE	None	0
M[Oxidation]EDKDEGN[NGlycan_1216.4229]YSC[Carbamidomethyl]R	MEDKDEGNYSCR	M1(Oxidation / 15.9949);N8(NGlycan / 1216.4229);C11(Carbamidomethyl / 57.0215)	Q7TQA1	>sp|Q7TQA1|IGSF1_MOUSE Immunoglobulin superfamily member 1 OS=Mus musculus GN=Igsf1 PE=1 SV=1	728	TRUE	2	2	HexNAc(2)Hex(5)	TRUE	FALSE	FALSE	None	0
VIYN[NGlycan_1298.476]LTEK	VIYNLTEK	N4(NGlycan / 1298.476)	Q8VCM8	>sp|Q8VCM8|NCLN_MOUSE Nicalin OS=Mus musculus GN=Ncln PE=1 SV=2	428	TRUE	1	1	HexNAc(4)Hex(3)	FALSE	TRUE	TRUE	Sequence Analysis	255
VIYN[NGlycan_1095.3966]LTEK	VIYNLTEK	N4(NGlycan / 1095.3966)	Q8VCM8	>sp|Q8VCM8|NCLN_MOUSE Nicalin OS=Mus musculus GN=Ncln PE=1 SV=2	428	TRUE	1	1	HexNAc(3)Hex(3)	FALSE	TRUE	TRUE	Sequence Analysis	255
N[NGlycan_1216.4229]C[Carbamidomethyl]TLLLSTLSPELGGK	NCTLLLSTLSPELGGK	N1(NGlycan / 1216.4229);C2(Carbamidomethyl / 57.0215)	P20917	>sp|P20917|MAG_MOUSE Myelin-associated glycoprotein OS=Mus musculus GN=Mag PE=1 SV=2	99	TRUE	19	19	HexNAc(2)Hex(5)	FALSE	TRUE	TRUE	Reported in Literature	269
EM[Oxidation]LPFWM[Oxidation]N[NGlycan_1038.3751]STGK	EMLPFWMNSTGK	M2(Oxidation / 15.9949);M7(Oxidation / 15.9949);N8(NGlycan / 1038.3751)	Q8BGN3	>sp|Q8BGN3|ENPP6_MOUSE Ectonucleotide pyrophosphatase/phosphodiesterase family member 6 OS=Mus musculus GN=Enpp6 PE=1 SV=1	341	TRUE	6	6	HexNAc(2)Hex(3)Fuc(1)	FALSE	TRUE	TRUE	By Similarity	250
IHGQELPFEAVVLN[NGlycan_1864.6342]K	IHGQELPFEAVVLNK	N14(NGlycan / 1864.6342)	Q9ER65	>sp|Q9ER65|CSTN2_MOUSE Calsyntenin-2 OS=Mus musculus GN=Clstn2 PE=1 SV=2	100	TRUE	2	2	HexNAc(2)Hex(9)	FALSE	TRUE	TRUE	Sequence Analysis	255
GSQGFLN[NGlycan_1216.4229]GSEVSDLLR	GSQGFLNGSEVSDLLR	N7(NGlycan / 1216.4229)	Q68FD9	>sp|Q68FD9|K1549_MOUSE UPF0606 protein KIAA1549 OS=Mus musculus GN=Kiaa1549 PE=1 SV=3	1113	TRUE	4	4	HexNAc(2)Hex(5)	TRUE	FALSE	FALSE	None	0
LPM[Oxidation]NPN[NGlycan_1540.5285]FTLK	LPMNPNFTLK	M3(Oxidation / 15.9949);N6(NGlycan / 1540.5285)	E9Q941	>tr|E9Q941|E9Q941_MOUSE Protein Cdh18 OS=Mus musculus GN=Cdh18 PE=1 SV=1	536	TRUE	2	2	HexNAc(2)Hex(7)	FALSE	TRUE	FALSE	None	0
RVN[NGlycan_1702.5813]YTMDVFELK	RVNYTMDVFELK	N3(NGlycan / 1702.5813)	Q9Z2W8	>sp|Q9Z2W8|GRIA4_MOUSE Glutamate receptor 4 OS=Mus musculus GN=Gria4 PE=1 SV=2	371	TRUE	2	2	HexNAc(2)Hex(8)	FALSE	TRUE	TRUE	Sequence Analysis	255
GDPSIISVN[NGlycan_1378.4757]GTDFTFR	GDPSIISVNGTDFTFR	N9(NGlycan / 1378.4757)	Q5FWI3	>sp|Q5FWI3|TMEM2_MOUSE Transmembrane protein 2 OS=Mus musculus GN=Tmem2 PE=1 SV=1	1234	TRUE	3	3	HexNAc(2)Hex(6)	FALSE	TRUE	TRUE	Reported in Literature	269
TLLPN[NGlycan_1216.4229]TTLTYDTQK	TLLPNTTLTYDTQK	N5(NGlycan / 1216.4229)	P39087	>sp|P39087|GRIK2_MOUSE Glutamate receptor ionotropic, kainate 2 OS=Mus musculus GN=Grik2 PE=1 SV=4	73	TRUE	4	4	HexNAc(2)Hex(5)	FALSE	TRUE	TRUE	Sequence Analysis	255
N[NGlycan_1216.4229]GTILYTM[Oxidation]R	NGTILYTMR	N1(NGlycan / 1216.4229);M8(Oxidation / 15.9949)	Q3USX9	>tr|Q3USX9|Q3USX9_MOUSE Gamma-aminobutyric acid receptor subunit alpha-4 OS=Mus musculus GN=Gabra4 PE=1 SV=1	183	TRUE	4	4	HexNAc(2)Hex(5)	FALSE	TRUE	FALSE	None	0
TSTTELAKEEN[NGlycan_1702.5813]K	TSTTELAKEENK	N11(NGlycan / 1702.5813)	P18052	>sp|P18052|PTPRA_MOUSE Receptor-type tyrosine-protein phosphatase alpha OS=Mus musculus GN=Ptpra PE=1 SV=3	47	TRUE	3	3	HexNAc(2)Hex(8)	FALSE	TRUE	TRUE	Sequence Analysis	255
N[NGlycan_892.3172]LSLNIHGK	NLSLNIHGK	N1(NGlycan / 892.3172)	Q60675	>sp|Q60675|LAMA2_MOUSE Laminin subunit alpha-2 OS=Mus musculus GN=Lama2 PE=1 SV=2	359	TRUE	2	2	HexNAc(2)Hex(3)	TRUE	FALSE	TRUE	Sequence Analysis	255
N[NGlycan_1216.4229]SSIDSGEAEVGR	NSSIDSGEAEVGR	N1(NGlycan / 1216.4229)	Q9WTS5	>sp|Q9WTS5|TEN2_MOUSE Teneurin-2 OS=Mus musculus GN=Tenm2 PE=1 SV=1	443	TRUE	1	1	HexNAc(2)Hex(5)	TRUE	FALSE	TRUE	Sequence Analysis	255
DLASGEN[NGlycan_1038.3751]GTEC[Carbamidomethyl]R	DLASGENGTECR	N7(NGlycan / 1038.3751);C11(Carbamidomethyl / 57.0215)	Q71M36	>sp|Q71M36|CSPG5_MOUSE Chondroitin sulfate proteoglycan 5 OS=Mus musculus GN=Cspg5 PE=1 SV=2	355	TRUE	2	2	HexNAc(2)Hex(3)Fuc(1)	FALSE	TRUE	TRUE	Sequence Analysis	255
VN[NGlycan_1216.4229]ATDPDEGANGR	VNATDPDEGANGR	N2(NGlycan / 1216.4229)	Q91XZ0	>tr|Q91XZ0|Q91XZ0_MOUSE MCG133388, isoform CRA_t OS=Mus musculus GN=Pcdhga1 PE=1 SV=1	265	TRUE	2	2	HexNAc(2)Hex(5)	FALSE	TRUE	FALSE	None	0
QQFYN[NGlycan_1216.4229]LTVR	QQFYNLTVR	N5(NGlycan / 1216.4229)	Q8BNA6	>sp|Q8BNA6|FAT3_MOUSE Protocadherin Fat 3 OS=Mus musculus GN=Fat3 PE=1 SV=2	1006	TRUE	2	2	HexNAc(2)Hex(5)	FALSE	TRUE	TRUE	Sequence Analysis	255
N[NGlycan_1378.4757]C[Carbamidomethyl]SLEDDSVR	NCSLEDDSVR	N1(NGlycan / 1378.4757);C2(Carbamidomethyl / 57.0215)	Q3UHH8	>sp|Q3UHH8|GXLT1_MOUSE Glucoside xylosyltransferase 1 OS=Mus musculus GN=Gxylt1 PE=1 SV=2	351	TRUE	4	4	HexNAc(2)Hex(6)	TRUE	FALSE	FALSE	None	0
FLN[NGlycan_1216.4229]HSHNK	FLNHSHNK	N3(NGlycan / 1216.4229)	Q8BHT6	>sp|Q8BHT6|B3GLT_MOUSE Beta-1,3-glucosyltransferase OS=Mus musculus GN=B3glct PE=1 SV=3	327	TRUE	1	1	HexNAc(2)Hex(5)	TRUE	FALSE	FALSE	None	0
ALEISTVTC[Carbamidomethyl]QLN[NGlycan_1216.4229]C[Carbamidomethyl]SDHGHC[Carbamidomethyl]DSFTKR	ALEISTVTCQLNCSDHGHCDSFTKR	N12(NGlycan / 1216.4229);C9(Carbamidomethyl / 57.0215);C13(Carbamidomethyl / 57.0215);C19(Carbamidomethyl / 57.0215)	Q8K135	>sp|Q8K135|K319L_MOUSE Dyslexia-associated protein KIAA0319-like protein OS=Mus musculus GN=Kiaa0319l PE=1 SV=1	889	TRUE	4	4	HexNAc(2)Hex(5)	TRUE	FALSE	FALSE	None	0
AQN[NGlycan_1378.4757]VSILTLC[Carbamidomethyl]DATTGVC[Carbamidomethyl]TKK	AQNVSILTLCDATTGVCTKK	N3(NGlycan / 1378.4757);C10(Carbamidomethyl / 57.0215);C17(Carbamidomethyl / 57.0215)	E9PWX1	>tr|E9PWX1|E9PWX1_MOUSE Dipeptidyl aminopeptidase-like protein 6 OS=Mus musculus GN=Dpp6 PE=1 SV=1	398	TRUE	1	1	HexNAc(2)Hex(6)	TRUE	FALSE	FALSE	None	0
AQN[NGlycan_892.3172]VSILTLC[Carbamidomethyl]DATTGVC[Carbamidomethyl]TK	AQNVSILTLCDATTGVCTK	N3(NGlycan / 892.3172);C10(Carbamidomethyl / 57.0215);C17(Carbamidomethyl / 57.0215)	E9PWX1	>tr|E9PWX1|E9PWX1_MOUSE Dipeptidyl aminopeptidase-like protein 6 OS=Mus musculus GN=Dpp6 PE=1 SV=1	398	TRUE	2	2	HexNAc(2)Hex(3)	TRUE	FALSE	FALSE	None	0
GKAN[NGlycan_1866.6875]YSLQIYPDESHYFHSVALK	GKANYSLQIYPDESHYFHSVALK	N4(NGlycan / 1866.6875)	E9PWX1	>tr|E9PWX1|E9PWX1_MOUSE Dipeptidyl aminopeptidase-like protein 6 OS=Mus musculus GN=Dpp6 PE=1 SV=1	807	TRUE	4	4	HexNAc(6)Hex(4)	TRUE	FALSE	FALSE	None	0
GKAN[NGlycan_1864.6342]YSLQIYPDESHYFHSVALK	GKANYSLQIYPDESHYFHSVALK	N4(NGlycan / 1864.6342)	Q80VM5	>tr|Q80VM5|Q80VM5_MOUSE Dipeptidyl aminopeptidase-like protein 6 OS=Mus musculus GN=Dpp6 PE=1 SV=1	751	TRUE	7	7	HexNAc(2)Hex(9)	TRUE	FALSE	FALSE	None	0
GKAN[NGlycan_1702.5813]YSLQIYPDESHYFHSVALK	GKANYSLQIYPDESHYFHSVALK	N4(NGlycan / 1702.5813)	E9PWX1	>tr|E9PWX1|E9PWX1_MOUSE Dipeptidyl aminopeptidase-like protein 6 OS=Mus musculus GN=Dpp6 PE=1 SV=1	807	TRUE	7	7	HexNAc(2)Hex(8)	TRUE	FALSE	FALSE	None	0
GKAN[NGlycan_1378.4757]YSLQIYPDESHYFHSVALK	GKANYSLQIYPDESHYFHSVALK	N4(NGlycan / 1378.4757)	E9PWX1	>tr|E9PWX1|E9PWX1_MOUSE Dipeptidyl aminopeptidase-like protein 6 OS=Mus musculus GN=Dpp6 PE=1 SV=1	807	TRUE	6	6	HexNAc(2)Hex(6)	TRUE	FALSE	FALSE	None	0
AN[NGlycan_2026.687]YSLQIYPDESHYFHSVALK	ANYSLQIYPDESHYFHSVALK	N2(NGlycan / 2026.687)	E9PWX1	>tr|E9PWX1|E9PWX1_MOUSE Dipeptidyl aminopeptidase-like protein 6 OS=Mus musculus GN=Dpp6 PE=1 SV=1	807	TRUE	4	4	HexNAc(2)Hex(10)	TRUE	FALSE	FALSE	None	0
AN[NGlycan_1913.677]YSLQIYPDESHYFHSVALK	ANYSLQIYPDESHYFHSVALK	N2(NGlycan / 1913.677)	E9PWX1	>tr|E9PWX1|E9PWX1_MOUSE Dipeptidyl aminopeptidase-like protein 6 OS=Mus musculus GN=Dpp6 PE=1 SV=1	807	TRUE	1	1	HexNAc(4)Hex(5)NeuAc(1)	TRUE	FALSE	FALSE	None	0
AN[NGlycan_1864.6342]YSLQIYPDESHYFHSVALK	ANYSLQIYPDESHYFHSVALK	N2(NGlycan / 1864.6342)	E9PWX1	>tr|E9PWX1|E9PWX1_MOUSE Dipeptidyl aminopeptidase-like protein 6 OS=Mus musculus GN=Dpp6 PE=1 SV=1	807	TRUE	5	5	HexNAc(2)Hex(9)	TRUE	FALSE	FALSE	None	0
AN[NGlycan_1702.5813]YSLQIYPDESHYFHSVALK	ANYSLQIYPDESHYFHSVALK	N2(NGlycan / 1702.5813)	E9PWX1	>tr|E9PWX1|E9PWX1_MOUSE Dipeptidyl aminopeptidase-like protein 6 OS=Mus musculus GN=Dpp6 PE=1 SV=1	807	TRUE	6	6	HexNAc(2)Hex(8)	TRUE	FALSE	FALSE	None	0
AN[NGlycan_1540.5285]YSLQIYPDESHYFHSVALK	ANYSLQIYPDESHYFHSVALK	N2(NGlycan / 1540.5285)	E9PWX1	>tr|E9PWX1|E9PWX1_MOUSE Dipeptidyl aminopeptidase-like protein 6 OS=Mus musculus GN=Dpp6 PE=1 SV=1	807	TRUE	6	6	HexNAc(2)Hex(7)	TRUE	FALSE	FALSE	None	0
AN[NGlycan_1378.4757]YSLQIYPDESHYFHSVALK	ANYSLQIYPDESHYFHSVALK	N2(NGlycan / 1378.4757)	E9PWX1	>tr|E9PWX1|E9PWX1_MOUSE Dipeptidyl aminopeptidase-like protein 6 OS=Mus musculus GN=Dpp6 PE=1 SV=1	807	TRUE	3	3	HexNAc(2)Hex(6)	TRUE	FALSE	FALSE	None	0
VFGSQN[NGlycan_1864.6342]LTTVK	VFGSQNLTTVK	N6(NGlycan / 1864.6342)	Q9JKR6	>sp|Q9JKR6|HYOU1_MOUSE Hypoxia up-regulated protein 1 OS=Mus musculus GN=Hyou1 PE=1 SV=1	515	TRUE	3	3	HexNAc(2)Hex(9)	FALSE	TRUE	TRUE	Reported in Literature	269
VFGSQN[NGlycan_1702.5813]LTTVK	VFGSQNLTTVK	N6(NGlycan / 1702.5813)	Q9JKR6	>sp|Q9JKR6|HYOU1_MOUSE Hypoxia up-regulated protein 1 OS=Mus musculus GN=Hyou1 PE=1 SV=1	515	TRUE	10	10	HexNAc(2)Hex(8)	FALSE	TRUE	TRUE	Reported in Literature	269
VFGSQN[NGlycan_1540.5285]LTTVK	VFGSQNLTTVK	N6(NGlycan / 1540.5285)	Q9JKR6	>sp|Q9JKR6|HYOU1_MOUSE Hypoxia up-regulated protein 1 OS=Mus musculus GN=Hyou1 PE=1 SV=1	515	TRUE	10	10	HexNAc(2)Hex(7)	FALSE	TRUE	TRUE	Reported in Literature	269
VFGSQN[NGlycan_1378.4757]LTTVK	VFGSQNLTTVK	N6(NGlycan / 1378.4757)	Q9JKR6	>sp|Q9JKR6|HYOU1_MOUSE Hypoxia up-regulated protein 1 OS=Mus musculus GN=Hyou1 PE=1 SV=1	515	TRUE	10	10	HexNAc(2)Hex(6)	FALSE	TRUE	TRUE	Reported in Literature	269
VFGSQN[NGlycan_1216.4229]LTTVK	VFGSQNLTTVK	N6(NGlycan / 1216.4229)	Q9JKR6	>sp|Q9JKR6|HYOU1_MOUSE Hypoxia up-regulated protein 1 OS=Mus musculus GN=Hyou1 PE=1 SV=1	515	TRUE	12	12	HexNAc(2)Hex(5)	FALSE	TRUE	TRUE	Reported in Literature	269
VFGSQN[NGlycan_1054.37]LTTVK	VFGSQNLTTVK	N6(NGlycan / 1054.37)	Q9JKR6	>sp|Q9JKR6|HYOU1_MOUSE Hypoxia up-regulated protein 1 OS=Mus musculus GN=Hyou1 PE=1 SV=1	515	TRUE	10	10	HexNAc(2)Hex(4)	FALSE	TRUE	TRUE	Reported in Literature	269
LGNTISSLFGGGTSSDAKEN[NGlycan_1216.4229]GTDAVQEEEESPAEGSK	LGNTISSLFGGGTSSDAKENGTDAVQEEEESPAEGSK	N20(NGlycan / 1216.4229)	Q9JKR6	>sp|Q9JKR6|HYOU1_MOUSE Hypoxia up-regulated protein 1 OS=Mus musculus GN=Hyou1 PE=1 SV=1	596	TRUE	5	5	HexNAc(2)Hex(5)	FALSE	TRUE	TRUE	Sequence Analysis	255
N[NGlycan_1864.6342]ATLAEQAK	NATLAEQAK	N1(NGlycan / 1864.6342)	Q9JKR6	>sp|Q9JKR6|HYOU1_MOUSE Hypoxia up-regulated protein 1 OS=Mus musculus GN=Hyou1 PE=1 SV=1	869	TRUE	6	6	HexNAc(2)Hex(9)	FALSE	TRUE	TRUE	Sequence Analysis	255
N[NGlycan_1702.5813]ATLAEQAK	NATLAEQAK	N1(NGlycan / 1702.5813)	Q9JKR6	>sp|Q9JKR6|HYOU1_MOUSE Hypoxia up-regulated protein 1 OS=Mus musculus GN=Hyou1 PE=1 SV=1	869	TRUE	11	11	HexNAc(2)Hex(8)	FALSE	TRUE	TRUE	Sequence Analysis	255
N[NGlycan_1540.5285]ATLAEQAK	NATLAEQAK	N1(NGlycan / 1540.5285)	Q9JKR6	>sp|Q9JKR6|HYOU1_MOUSE Hypoxia up-regulated protein 1 OS=Mus musculus GN=Hyou1 PE=1 SV=1	869	TRUE	9	9	HexNAc(2)Hex(7)	FALSE	TRUE	TRUE	Sequence Analysis	255
N[NGlycan_1216.4229]ATLAEQAK	NATLAEQAK	N1(NGlycan / 1216.4229)	Q9JKR6	>sp|Q9JKR6|HYOU1_MOUSE Hypoxia up-regulated protein 1 OS=Mus musculus GN=Hyou1 PE=1 SV=1	869	TRUE	11	11	HexNAc(2)Hex(5)	FALSE	TRUE	TRUE	Sequence Analysis	255
N[NGlycan_1054.37]ATLAEQAK	NATLAEQAK	N1(NGlycan / 1054.37)	Q9JKR6	>sp|Q9JKR6|HYOU1_MOUSE Hypoxia up-regulated protein 1 OS=Mus musculus GN=Hyou1 PE=1 SV=1	869	TRUE	8	8	HexNAc(2)Hex(4)	FALSE	TRUE	TRUE	Sequence Analysis	255
AEPPLN[NGlycan_1540.5285]ASAGDQEEK	AEPPLNASAGDQEEK	N6(NGlycan / 1540.5285)	Q9JKR6	>sp|Q9JKR6|HYOU1_MOUSE Hypoxia up-regulated protein 1 OS=Mus musculus GN=Hyou1 PE=1 SV=1	931	TRUE	7	7	HexNAc(2)Hex(7)	TRUE	FALSE	TRUE	Sequence Analysis	255
AEPPLN[NGlycan_1524.5336]ASAGDQEEK	AEPPLNASAGDQEEK	N6(NGlycan / 1524.5336)	Q9JKR6	>sp|Q9JKR6|HYOU1_MOUSE Hypoxia up-regulated protein 1 OS=Mus musculus GN=Hyou1 PE=1 SV=1	931	TRUE	2	2	HexNAc(2)Hex(6)Fuc(1)	TRUE	FALSE	TRUE	Sequence Analysis	255
AEPPLN[NGlycan_1362.4808]ASAGDQEEK	AEPPLNASAGDQEEK	N6(NGlycan / 1362.4808)	Q9JKR6	>sp|Q9JKR6|HYOU1_MOUSE Hypoxia up-regulated protein 1 OS=Mus musculus GN=Hyou1 PE=1 SV=1	931	TRUE	7	7	HexNAc(2)Hex(5)Fuc(1)	TRUE	FALSE	TRUE	Sequence Analysis	255
AEPPLN[NGlycan_1241.4545]ASAGDQEEK	AEPPLNASAGDQEEK	N6(NGlycan / 1241.4545)	Q9JKR6	>sp|Q9JKR6|HYOU1_MOUSE Hypoxia up-regulated protein 1 OS=Mus musculus GN=Hyou1 PE=1 SV=1	931	TRUE	6	6	HexNAc(3)Hex(3)Fuc(1)	TRUE	FALSE	TRUE	Sequence Analysis	255
AEPPLN[NGlycan_1200.4279]ASAGDQEEK	AEPPLNASAGDQEEK	N6(NGlycan / 1200.4279)	Q9JKR6	>sp|Q9JKR6|HYOU1_MOUSE Hypoxia up-regulated protein 1 OS=Mus musculus GN=Hyou1 PE=1 SV=1	931	TRUE	4	4	HexNAc(2)Hex(4)Fuc(1)	TRUE	FALSE	TRUE	Sequence Analysis	255
AEPPLN[NGlycan_1038.3751]ASAGDQEEK	AEPPLNASAGDQEEK	N6(NGlycan / 1038.3751)	Q9JKR6	>sp|Q9JKR6|HYOU1_MOUSE Hypoxia up-regulated protein 1 OS=Mus musculus GN=Hyou1 PE=1 SV=1	931	TRUE	4	4	HexNAc(2)Hex(3)Fuc(1)	TRUE	FALSE	TRUE	Sequence Analysis	255
AEPPLN[NGlycan_892.3172]ASAGDQEEK	AEPPLNASAGDQEEK	N6(NGlycan / 892.3172)	Q9JKR6	>sp|Q9JKR6|HYOU1_MOUSE Hypoxia up-regulated protein 1 OS=Mus musculus GN=Hyou1 PE=1 SV=1	931	TRUE	6	6	HexNAc(2)Hex(3)	TRUE	FALSE	TRUE	Sequence Analysis	255
N[NGlycan_1216.4229]VSDTTKR	NVSDTTKR	N1(NGlycan / 1216.4229)	Q6P6I8	>tr|Q6P6I8|Q6P6I8_MOUSE Signal-regulatory protein alpha OS=Mus musculus GN=Sirpa PE=1 SV=1	92	TRUE	4	4	HexNAc(2)Hex(5)	TRUE	FALSE	FALSE	None	0
N[NGlycan_1054.37]VSDTTKR	NVSDTTKR	N1(NGlycan / 1054.37)	Q6P6I8	>tr|Q6P6I8|Q6P6I8_MOUSE Signal-regulatory protein alpha OS=Mus musculus GN=Sirpa PE=1 SV=1	92	TRUE	4	4	HexNAc(2)Hex(4)	TRUE	FALSE	FALSE	None	0
N[NGlycan_1704.6347]GTHFDIDKDPLVTM[Oxidation]KPGSGTLVINIM[Oxidation]SEGK	NGTHFDIDKDPLVTMKPGSGTLVINIMSEGK	N1(NGlycan / 1704.6347);M15(Oxidation / 15.9949);M27(Oxidation / 15.9949)	Q810U4	>sp|Q810U4|NRCAM_MOUSE Neuronal cell adhesion molecule OS=Mus musculus GN=Nrcam PE=1 SV=2	77	TRUE	3	3	HexNAc(6)Hex(3)	FALSE	TRUE	TRUE	Sequence Analysis	255
N[NGlycan_1378.4757]GTHFDIDKDPLVTM[Oxidation]KPGSGTLVINIM[Oxidation]SEGK	NGTHFDIDKDPLVTMKPGSGTLVINIMSEGK	N1(NGlycan / 1378.4757);M15(Oxidation / 15.9949);M27(Oxidation / 15.9949)	Q810U4	>sp|Q810U4|NRCAM_MOUSE Neuronal cell adhesion molecule OS=Mus musculus GN=Nrcam PE=1 SV=2	77	TRUE	12	12	HexNAc(2)Hex(6)	FALSE	TRUE	TRUE	Sequence Analysis	255
N[NGlycan_1378.4757]GTHFDIDKDPLVTM[Oxidation]KPGSGTLVINIMSEGK	NGTHFDIDKDPLVTMKPGSGTLVINIMSEGK	N1(NGlycan / 1378.4757);M15(Oxidation / 15.9949)	Q810U4	>sp|Q810U4|NRCAM_MOUSE Neuronal cell adhesion molecule OS=Mus musculus GN=Nrcam PE=1 SV=2	77	TRUE	1	1	HexNAc(2)Hex(6)	FALSE	TRUE	TRUE	Sequence Analysis	255
N[NGlycan_1216.4229]GTHFDIDKDPLVTMKPGSGTLVINIM[Oxidation]SEGK	NGTHFDIDKDPLVTMKPGSGTLVINIMSEGK	N1(NGlycan / 1216.4229);M27(Oxidation / 15.9949)	Q810U4	>sp|Q810U4|NRCAM_MOUSE Neuronal cell adhesion molecule OS=Mus musculus GN=Nrcam PE=1 SV=2	77	TRUE	10	10	HexNAc(2)Hex(5)	FALSE	TRUE	TRUE	Sequence Analysis	255
N[NGlycan_1216.4229]GTHFDIDKDPLVTM[Oxidation]KPGSGTLVINIMSEGK	NGTHFDIDKDPLVTMKPGSGTLVINIMSEGK	N1(NGlycan / 1216.4229);M15(Oxidation / 15.9949)	Q810U4	>sp|Q810U4|NRCAM_MOUSE Neuronal cell adhesion molecule OS=Mus musculus GN=Nrcam PE=1 SV=2	77	TRUE	9	9	HexNAc(2)Hex(5)	FALSE	TRUE	TRUE	Sequence Analysis	255
EDGM[Oxidation]LPAN[NGlycan_1038.3751]R	EDGMLPANR	M4(Oxidation / 15.9949);N8(NGlycan / 1038.3751)	Q810U4	>sp|Q810U4|NRCAM_MOUSE Neuronal cell adhesion molecule OS=Mus musculus GN=Nrcam PE=1 SV=2	308	TRUE	3	3	HexNAc(2)Hex(3)Fuc(1)	FALSE	TRUE	TRUE	Sequence Analysis	255
GPC[Carbamidomethyl]SHLC[Carbamidomethyl]LINYN[NGlycan_1216.4229]R	GPCSHLCLINYNR	N12(NGlycan / 1216.4229);C3(Carbamidomethyl / 57.0215);C7(Carbamidomethyl / 57.0215)	Q91ZX7	>sp|Q91ZX7|LRP1_MOUSE Prolow-density lipoprotein receptor-related protein 1 OS=Mus musculus GN=Lrp1 PE=1 SV=1	1559	TRUE	19	19	HexNAc(2)Hex(5)	FALSE	TRUE	TRUE	Sequence Analysis	255
DGSC[Carbamidomethyl]IGN[NGlycan_1216.4229]SSR	DGSCIGNSSR	N7(NGlycan / 1216.4229);C4(Carbamidomethyl / 57.0215)	Q91ZX7	>sp|Q91ZX7|LRP1_MOUSE Prolow-density lipoprotein receptor-related protein 1 OS=Mus musculus GN=Lrp1 PE=1 SV=1	2621	TRUE	6	6	HexNAc(2)Hex(5)	TRUE	FALSE	TRUE	Sequence Analysis	255
DGSC[Carbamidomethyl]IGN[NGlycan_1054.37]SSR	DGSCIGNSSR	N7(NGlycan / 1054.37);C4(Carbamidomethyl / 57.0215)	Q91ZX7	>sp|Q91ZX7|LRP1_MOUSE Prolow-density lipoprotein receptor-related protein 1 OS=Mus musculus GN=Lrp1 PE=1 SV=1	2621	TRUE	6	6	HexNAc(2)Hex(4)	TRUE	FALSE	TRUE	Sequence Analysis	255
DGSC[Carbamidomethyl]IGN[NGlycan_892.3172]SSR	DGSCIGNSSR	N7(NGlycan / 892.3172);C4(Carbamidomethyl / 57.0215)	Q91ZX7	>sp|Q91ZX7|LRP1_MOUSE Prolow-density lipoprotein receptor-related protein 1 OS=Mus musculus GN=Lrp1 PE=1 SV=1	2621	TRUE	4	4	HexNAc(2)Hex(3)	TRUE	FALSE	TRUE	Sequence Analysis	255
KLNLDGSN[NGlycan_1241.4545]YTLLK	KLNLDGSNYTLLK	N8(NGlycan / 1241.4545)	Q91ZX7	>sp|Q91ZX7|LRP1_MOUSE Prolow-density lipoprotein receptor-related protein 1 OS=Mus musculus GN=Lrp1 PE=1 SV=1	3049	TRUE	2	2	HexNAc(3)Hex(3)Fuc(1)	FALSE	TRUE	TRUE	Reported in Literature	269
KLNLDGSN[NGlycan_1216.4229]YTLLK	KLNLDGSNYTLLK	N8(NGlycan / 1216.4229)	Q91ZX7	>sp|Q91ZX7|LRP1_MOUSE Prolow-density lipoprotein receptor-related protein 1 OS=Mus musculus GN=Lrp1 PE=1 SV=1	3049	TRUE	7	7	HexNAc(2)Hex(5)	FALSE	TRUE	TRUE	Reported in Literature	269
KLNLDGSN[NGlycan_1038.3751]YTLLK	KLNLDGSNYTLLK	N8(NGlycan / 1038.3751)	Q91ZX7	>sp|Q91ZX7|LRP1_MOUSE Prolow-density lipoprotein receptor-related protein 1 OS=Mus musculus GN=Lrp1 PE=1 SV=1	3049	TRUE	1	1	HexNAc(2)Hex(3)Fuc(1)	FALSE	TRUE	TRUE	Reported in Literature	269
TC[Carbamidomethyl]PLDEFQC[Carbamidomethyl]N[NGlycan_1216.4229]NTLC[Carbamidomethyl]KPLAWK	TCPLDEFQCNNTLCKPLAWK	N10(NGlycan / 1216.4229);C2(Carbamidomethyl / 57.0215);C9(Carbamidomethyl / 57.0215);C14(Carbamidomethyl / 57.0215)	Q91ZX7	>sp|Q91ZX7|LRP1_MOUSE Prolow-density lipoprotein receptor-related protein 1 OS=Mus musculus GN=Lrp1 PE=1 SV=1	3663	TRUE	2	2	HexNAc(2)Hex(5)	FALSE	TRUE	TRUE	Sequence Analysis	255
TC[Carbamidomethyl]PLDEFQC[Carbamidomethyl]N[NGlycan_1038.3751]NTLC[Carbamidomethyl]KPLAWK	TCPLDEFQCNNTLCKPLAWK	N10(NGlycan / 1038.3751);C2(Carbamidomethyl / 57.0215);C9(Carbamidomethyl / 57.0215);C14(Carbamidomethyl / 57.0215)	Q91ZX7	>sp|Q91ZX7|LRP1_MOUSE Prolow-density lipoprotein receptor-related protein 1 OS=Mus musculus GN=Lrp1 PE=1 SV=1	3663	TRUE	1	1	HexNAc(2)Hex(3)Fuc(1)	FALSE	TRUE	TRUE	Sequence Analysis	255
GVTHLN[NGlycan_1565.5601]ISGLK	GVTHLNISGLK	N6(NGlycan / 1565.5601)	Q91ZX7	>sp|Q91ZX7|LRP1_MOUSE Prolow-density lipoprotein receptor-related protein 1 OS=Mus musculus GN=Lrp1 PE=1 SV=1	3954	TRUE	6	6	HexNAc(3)Hex(5)Fuc(1)	TRUE	FALSE	TRUE	Sequence Analysis	255
GVTHLN[NGlycan_1540.5285]ISGLK	GVTHLNISGLK	N6(NGlycan / 1540.5285)	Q91ZX7	>sp|Q91ZX7|LRP1_MOUSE Prolow-density lipoprotein receptor-related protein 1 OS=Mus musculus GN=Lrp1 PE=1 SV=1	3954	TRUE	2	2	HexNAc(2)Hex(7)	TRUE	FALSE	TRUE	Sequence Analysis	255
GVTHLN[NGlycan_1419.5022]ISGLK	GVTHLNISGLK	N6(NGlycan / 1419.5022)	Q91ZX7	>sp|Q91ZX7|LRP1_MOUSE Prolow-density lipoprotein receptor-related protein 1 OS=Mus musculus GN=Lrp1 PE=1 SV=1	3954	TRUE	3	3	HexNAc(3)Hex(5)	TRUE	FALSE	TRUE	Sequence Analysis	255
GVTHLN[NGlycan_1362.4808]ISGLK	GVTHLNISGLK	N6(NGlycan / 1362.4808)	Q91ZX7	>sp|Q91ZX7|LRP1_MOUSE Prolow-density lipoprotein receptor-related protein 1 OS=Mus musculus GN=Lrp1 PE=1 SV=1	3954	TRUE	6	6	HexNAc(2)Hex(5)Fuc(1)	TRUE	FALSE	TRUE	Sequence Analysis	255
GVTHLN[NGlycan_1241.4545]ISGLK	GVTHLNISGLK	N6(NGlycan / 1241.4545)	Q91ZX7	>sp|Q91ZX7|LRP1_MOUSE Prolow-density lipoprotein receptor-related protein 1 OS=Mus musculus GN=Lrp1 PE=1 SV=1	3954	TRUE	5	5	HexNAc(3)Hex(3)Fuc(1)	TRUE	FALSE	TRUE	Sequence Analysis	255
GVTHLN[NGlycan_1216.4229]ISGLK	GVTHLNISGLK	N6(NGlycan / 1216.4229)	Q91ZX7	>sp|Q91ZX7|LRP1_MOUSE Prolow-density lipoprotein receptor-related protein 1 OS=Mus musculus GN=Lrp1 PE=1 SV=1	3954	TRUE	19	19	HexNAc(2)Hex(5)	TRUE	FALSE	TRUE	Sequence Analysis	255
GVTHLN[NGlycan_1054.37]ISGLK	GVTHLNISGLK	N6(NGlycan / 1054.37)	Q91ZX7	>sp|Q91ZX7|LRP1_MOUSE Prolow-density lipoprotein receptor-related protein 1 OS=Mus musculus GN=Lrp1 PE=1 SV=1	3954	TRUE	6	6	HexNAc(2)Hex(4)	TRUE	FALSE	TRUE	Sequence Analysis	255
GVTHLN[NGlycan_1038.3751]ISGLK	GVTHLNISGLK	N6(NGlycan / 1038.3751)	Q91ZX7	>sp|Q91ZX7|LRP1_MOUSE Prolow-density lipoprotein receptor-related protein 1 OS=Mus musculus GN=Lrp1 PE=1 SV=1	3954	TRUE	9	9	HexNAc(2)Hex(3)Fuc(1)	TRUE	FALSE	TRUE	Sequence Analysis	255
GVTHLN[NGlycan_892.3172]ISGLK	GVTHLNISGLK	N6(NGlycan / 892.3172)	Q91ZX7	>sp|Q91ZX7|LRP1_MOUSE Prolow-density lipoprotein receptor-related protein 1 OS=Mus musculus GN=Lrp1 PE=1 SV=1	3954	TRUE	4	4	HexNAc(2)Hex(3)	TRUE	FALSE	TRUE	Sequence Analysis	255
EN[NGlycan_1216.4229]ITDPPR	ENITDPPR	N2(NGlycan / 1216.4229)	P35438	>sp|P35438|NMDZ1_MOUSE Glutamate receptor ionotropic, NMDA 1 OS=Mus musculus GN=Grin1 PE=1 SV=1	300	TRUE	6	6	HexNAc(2)Hex(5)	FALSE	TRUE	TRUE	Sequence Analysis	255
FAN[NGlycan_1540.5285]YSIM[Oxidation]NLQNR	FANYSIMNLQNR	N3(NGlycan / 1540.5285);M7(Oxidation / 15.9949)	P35438	>sp|P35438|NMDZ1_MOUSE Glutamate receptor ionotropic, NMDA 1 OS=Mus musculus GN=Grin1 PE=1 SV=1	350	TRUE	15	15	HexNAc(2)Hex(7)	TRUE	FALSE	TRUE	Sequence Analysis	255
KLVQVGIYN[NGlycan_1864.6342]GTHVIPNDR	KLVQVGIYNGTHVIPNDR	N9(NGlycan / 1864.6342)	P35438	>sp|P35438|NMDZ1_MOUSE Glutamate receptor ionotropic, NMDA 1 OS=Mus musculus GN=Grin1 PE=1 SV=1	368	TRUE	3	3	HexNAc(2)Hex(9)	FALSE	TRUE	TRUE	Sequence Analysis	255
KLVQVGIYN[NGlycan_1704.6347]GTHVIPNDRK	KLVQVGIYNGTHVIPNDRK	N9(NGlycan / 1704.6347)	P35438	>sp|P35438|NMDZ1_MOUSE Glutamate receptor ionotropic, NMDA 1 OS=Mus musculus GN=Grin1 PE=1 SV=1	368	TRUE	1	1	HexNAc(6)Hex(3)	FALSE	TRUE	TRUE	Sequence Analysis	255
KLVQVGIYN[NGlycan_1702.5813]GTHVIPNDRK	KLVQVGIYNGTHVIPNDRK	N9(NGlycan / 1702.5813)	P35438	>sp|P35438|NMDZ1_MOUSE Glutamate receptor ionotropic, NMDA 1 OS=Mus musculus GN=Grin1 PE=1 SV=1	368	TRUE	13	13	HexNAc(2)Hex(8)	FALSE	TRUE	TRUE	Sequence Analysis	255
KLVQVGIYN[NGlycan_1702.5813]GTHVIPNDR	KLVQVGIYNGTHVIPNDR	N9(NGlycan / 1702.5813)	P35438	>sp|P35438|NMDZ1_MOUSE Glutamate receptor ionotropic, NMDA 1 OS=Mus musculus GN=Grin1 PE=1 SV=1	368	TRUE	3	3	HexNAc(2)Hex(8)	FALSE	TRUE	TRUE	Sequence Analysis	255
KLVQVGIYN[NGlycan_1540.5285]GTHVIPNDRK	KLVQVGIYNGTHVIPNDRK	N9(NGlycan / 1540.5285)	P35438	>sp|P35438|NMDZ1_MOUSE Glutamate receptor ionotropic, NMDA 1 OS=Mus musculus GN=Grin1 PE=1 SV=1	368	TRUE	15	15	HexNAc(2)Hex(7)	FALSE	TRUE	TRUE	Sequence Analysis	255
KLVQVGIYN[NGlycan_1540.5285]GTHVIPNDR	KLVQVGIYNGTHVIPNDR	N9(NGlycan / 1540.5285)	P35438	>sp|P35438|NMDZ1_MOUSE Glutamate receptor ionotropic, NMDA 1 OS=Mus musculus GN=Grin1 PE=1 SV=1	368	TRUE	3	3	HexNAc(2)Hex(7)	FALSE	TRUE	TRUE	Sequence Analysis	255
KLVQVGIYN[NGlycan_1378.4757]GTHVIPNDRK	KLVQVGIYNGTHVIPNDRK	N9(NGlycan / 1378.4757)	P35438	>sp|P35438|NMDZ1_MOUSE Glutamate receptor ionotropic, NMDA 1 OS=Mus musculus GN=Grin1 PE=1 SV=1	368	TRUE	5	5	HexNAc(2)Hex(6)	FALSE	TRUE	TRUE	Sequence Analysis	255
KLVQVGIYN[NGlycan_1378.4757]GTHVIPNDR	KLVQVGIYNGTHVIPNDR	N9(NGlycan / 1378.4757)	P35438	>sp|P35438|NMDZ1_MOUSE Glutamate receptor ionotropic, NMDA 1 OS=Mus musculus GN=Grin1 PE=1 SV=1	368	TRUE	3	3	HexNAc(2)Hex(6)	FALSE	TRUE	TRUE	Sequence Analysis	255
KLVQVGIYN[NGlycan_1216.4229]GTHVIPNDR	KLVQVGIYNGTHVIPNDR	N9(NGlycan / 1216.4229)	P35438	>sp|P35438|NMDZ1_MOUSE Glutamate receptor ionotropic, NMDA 1 OS=Mus musculus GN=Grin1 PE=1 SV=1	368	TRUE	9	9	HexNAc(2)Hex(5)	FALSE	TRUE	TRUE	Sequence Analysis	255
KLVQVGIYN[NGlycan_1054.37]GTHVIPNDR	KLVQVGIYNGTHVIPNDR	N9(NGlycan / 1054.37)	P35438	>sp|P35438|NMDZ1_MOUSE Glutamate receptor ionotropic, NMDA 1 OS=Mus musculus GN=Grin1 PE=1 SV=1	368	TRUE	1	1	HexNAc(2)Hex(4)	FALSE	TRUE	TRUE	Sequence Analysis	255
KLVQVGIYN[NGlycan_203.0794]GTHVIPNDR	KLVQVGIYNGTHVIPNDR	N9(NGlycan / 203.0794)	P35438	>sp|P35438|NMDZ1_MOUSE Glutamate receptor ionotropic, NMDA 1 OS=Mus musculus GN=Grin1 PE=1 SV=1	368	TRUE	2	2	HexNAc(1)	FALSE	TRUE	TRUE	Sequence Analysis	255
N[NGlycan_1540.5285]GTSFDIHYGSGSLSGYLSQDTVSVPC[Carbamidomethyl]K	NGTSFDIHYGSGSLSGYLSQDTVSVPCK	N1(NGlycan / 1540.5285);C27(Carbamidomethyl / 57.0215)	F8WIR1	>tr|F8WIR1|F8WIR1_MOUSE Cathepsin D OS=Mus musculus GN=Ctsd PE=1 SV=1	134	TRUE	4	4	HexNAc(2)Hex(7)	FALSE	TRUE	FALSE	None	0
N[NGlycan_1378.4757]GTSFDIHYGSGSLSGYLSQDTVSVPC[Carbamidomethyl]K	NGTSFDIHYGSGSLSGYLSQDTVSVPCK	N1(NGlycan / 1378.4757);C27(Carbamidomethyl / 57.0215)	F8WIR1	>tr|F8WIR1|F8WIR1_MOUSE Cathepsin D OS=Mus musculus GN=Ctsd PE=1 SV=1	134	TRUE	3	3	HexNAc(2)Hex(6)	FALSE	TRUE	FALSE	None	0
N[NGlycan_1216.4229]GTSFDIHYGSGSLSGYLSQDTVSVPC[Carbamidomethyl]K	NGTSFDIHYGSGSLSGYLSQDTVSVPCK	N1(NGlycan / 1216.4229);C27(Carbamidomethyl / 57.0215)	F8WIR1	>tr|F8WIR1|F8WIR1_MOUSE Cathepsin D OS=Mus musculus GN=Ctsd PE=1 SV=1	134	TRUE	8	8	HexNAc(2)Hex(5)	FALSE	TRUE	FALSE	None	0
YYHGELSYLN[NGlycan_1540.5285]VTRK	YYHGELSYLNVTRK	N10(NGlycan / 1540.5285)	F8WIR1	>tr|F8WIR1|F8WIR1_MOUSE Cathepsin D OS=Mus musculus GN=Ctsd PE=1 SV=1	261	TRUE	1	1	HexNAc(2)Hex(7)	FALSE	TRUE	FALSE	None	0
YYHGELSYLN[NGlycan_1362.4808]VTRK	YYHGELSYLNVTRK	N10(NGlycan / 1362.4808)	F8WIR1	>tr|F8WIR1|F8WIR1_MOUSE Cathepsin D OS=Mus musculus GN=Ctsd PE=1 SV=1	261	TRUE	2	2	HexNAc(2)Hex(5)Fuc(1)	FALSE	TRUE	FALSE	None	0
YYHGELSYLN[NGlycan_1216.4229]VTRK	YYHGELSYLNVTRK	N10(NGlycan / 1216.4229)	F8WIR1	>tr|F8WIR1|F8WIR1_MOUSE Cathepsin D OS=Mus musculus GN=Ctsd PE=1 SV=1	261	TRUE	3	3	HexNAc(2)Hex(5)	FALSE	TRUE	FALSE	None	0
YYHGELSYLN[NGlycan_1216.4229]VTR	YYHGELSYLNVTR	N10(NGlycan / 1216.4229)	F8WIR1	>tr|F8WIR1|F8WIR1_MOUSE Cathepsin D OS=Mus musculus GN=Ctsd PE=1 SV=1	261	TRUE	18	18	HexNAc(2)Hex(5)	FALSE	TRUE	FALSE	None	0
YYHGELSYLN[NGlycan_1200.4279]VTR	YYHGELSYLNVTR	N10(NGlycan / 1200.4279)	F8WIR1	>tr|F8WIR1|F8WIR1_MOUSE Cathepsin D OS=Mus musculus GN=Ctsd PE=1 SV=1	261	TRUE	4	4	HexNAc(2)Hex(4)Fuc(1)	FALSE	TRUE	FALSE	None	0
YYHGELSYLN[NGlycan_1054.37]VTRK	YYHGELSYLNVTRK	N10(NGlycan / 1054.37)	F8WIR1	>tr|F8WIR1|F8WIR1_MOUSE Cathepsin D OS=Mus musculus GN=Ctsd PE=1 SV=1	261	TRUE	1	1	HexNAc(2)Hex(4)	FALSE	TRUE	FALSE	None	0
YYHGELSYLN[NGlycan_1054.37]VTR	YYHGELSYLNVTR	N10(NGlycan / 1054.37)	F8WIR1	>tr|F8WIR1|F8WIR1_MOUSE Cathepsin D OS=Mus musculus GN=Ctsd PE=1 SV=1	261	TRUE	4	4	HexNAc(2)Hex(4)	FALSE	TRUE	FALSE	None	0
YYHGELSYLN[NGlycan_1038.3751]VTR	YYHGELSYLNVTR	N10(NGlycan / 1038.3751)	F8WIR1	>tr|F8WIR1|F8WIR1_MOUSE Cathepsin D OS=Mus musculus GN=Ctsd PE=1 SV=1	261	TRUE	3	3	HexNAc(2)Hex(3)Fuc(1)	FALSE	TRUE	FALSE	None	0
VNTLEEGKGGPKN[NGlycan_1768.6395]DTEER	VNTLEEGKGGPKNDTEER	N13(NGlycan / 1768.6395)	Q62443	>sp|Q62443|NPTX1_MOUSE Neuronal pentraxin-1 OS=Mus musculus GN=Nptx1 PE=1 SV=1	193	TRUE	2	2	HexNAc(4)Hex(5)Fuc(1)	FALSE	TRUE	TRUE	Sequence Analysis	255
VNTLEEGKGGPKN[NGlycan_1702.5813]DTEER	VNTLEEGKGGPKNDTEER	N13(NGlycan / 1702.5813)	Q62443	>sp|Q62443|NPTX1_MOUSE Neuronal pentraxin-1 OS=Mus musculus GN=Nptx1 PE=1 SV=1	193	TRUE	3	3	HexNAc(2)Hex(8)	FALSE	TRUE	TRUE	Sequence Analysis	255
VNTLEEGKGGPKN[NGlycan_1647.6132]DTEER	VNTLEEGKGGPKNDTEER	N13(NGlycan / 1647.6132)	Q62443	>sp|Q62443|NPTX1_MOUSE Neuronal pentraxin-1 OS=Mus musculus GN=Nptx1 PE=1 SV=1	193	TRUE	2	2	HexNAc(5)Hex(3)Fuc(1)	FALSE	TRUE	TRUE	Sequence Analysis	255
VNTLEEGKGGPKN[NGlycan_1540.5285]DTEER	VNTLEEGKGGPKNDTEER	N13(NGlycan / 1540.5285)	Q62443	>sp|Q62443|NPTX1_MOUSE Neuronal pentraxin-1 OS=Mus musculus GN=Nptx1 PE=1 SV=1	193	TRUE	2	2	HexNAc(2)Hex(7)	FALSE	TRUE	TRUE	Sequence Analysis	255
VNTLEEGKGGPKN[NGlycan_1378.4757]DTEER	VNTLEEGKGGPKNDTEER	N13(NGlycan / 1378.4757)	Q62443	>sp|Q62443|NPTX1_MOUSE Neuronal pentraxin-1 OS=Mus musculus GN=Nptx1 PE=1 SV=1	193	TRUE	2	2	HexNAc(2)Hex(6)	FALSE	TRUE	TRUE	Sequence Analysis	255
VNTLEEGKGGPKN[NGlycan_1038.3751]DTEER	VNTLEEGKGGPKNDTEER	N13(NGlycan / 1038.3751)	Q62443	>sp|Q62443|NPTX1_MOUSE Neuronal pentraxin-1 OS=Mus musculus GN=Nptx1 PE=1 SV=1	193	TRUE	3	3	HexNAc(2)Hex(3)Fuc(1)	FALSE	TRUE	TRUE	Sequence Analysis	255
Q[Gln->pyro-Glu]GQIDN[NGlycan_1378.4757]QTR	QGQIDNQTR	Q1(Gln->pyro-Glu / -17.0265);N6(NGlycan / 1378.4757)	P16546	>sp|P16546|SPTN1_MOUSE Spectrin alpha chain, non-erythrocytic 1 OS=Mus musculus GN=Sptan1 PE=1 SV=4	1051	TRUE	2	2	HexNAc(2)Hex(6)	FALSE	TRUE	FALSE	None	0
Q[Gln->pyro-Glu]GQIDN[NGlycan_1216.4229]QTR	QGQIDNQTR	Q1(Gln->pyro-Glu / -17.0265);N6(NGlycan / 1216.4229)	P16546	>sp|P16546|SPTN1_MOUSE Spectrin alpha chain, non-erythrocytic 1 OS=Mus musculus GN=Sptan1 PE=1 SV=4	1051	TRUE	1	1	HexNAc(2)Hex(5)	FALSE	TRUE	FALSE	None	0
KISTN[NGlycan_1216.4229]ITLVC[Carbamidomethyl]KPGDLESAPVLR	KISTNITLVCKPGDLESAPVLR	N5(NGlycan / 1216.4229);C10(Carbamidomethyl / 57.0215)	Q07113	>sp|Q07113|MPRI_MOUSE Cation-independent mannose-6-phosphate receptor OS=Mus musculus GN=Igf2r PE=1 SV=1	575	TRUE	1	1	HexNAc(2)Hex(5)	FALSE	TRUE	TRUE	Sequence Analysis	255
ISTN[NGlycan_1540.5285]ITLVC[Carbamidomethyl]KPGDLESAPVLR	ISTNITLVCKPGDLESAPVLR	N4(NGlycan / 1540.5285);C9(Carbamidomethyl / 57.0215)	Q07113	>sp|Q07113|MPRI_MOUSE Cation-independent mannose-6-phosphate receptor OS=Mus musculus GN=Igf2r PE=1 SV=1	575	TRUE	3	3	HexNAc(2)Hex(7)	FALSE	TRUE	TRUE	Sequence Analysis	255
ISTN[NGlycan_1216.4229]ITLVC[Carbamidomethyl]KPGDLESAPVLR	ISTNITLVCKPGDLESAPVLR	N4(NGlycan / 1216.4229);C9(Carbamidomethyl / 57.0215)	Q07113	>sp|Q07113|MPRI_MOUSE Cation-independent mannose-6-phosphate receptor OS=Mus musculus GN=Igf2r PE=1 SV=1	575	TRUE	2	2	HexNAc(2)Hex(5)	FALSE	TRUE	TRUE	Sequence Analysis	255
M[Oxidation]N[NGlycan_1378.4757]YTGGDTC[Carbamidomethyl]HK	MNYTGGDTCHK	M1(Oxidation / 15.9949);N2(NGlycan / 1378.4757);C9(Carbamidomethyl / 57.0215)	Q07113	>sp|Q07113|MPRI_MOUSE Cation-independent mannose-6-phosphate receptor OS=Mus musculus GN=Igf2r PE=1 SV=1	1305	TRUE	5	5	HexNAc(2)Hex(6)	FALSE	TRUE	TRUE	Sequence Analysis	255
M[Oxidation]N[NGlycan_1216.4229]YTGGDTC[Carbamidomethyl]HK	MNYTGGDTCHK	M1(Oxidation / 15.9949);N2(NGlycan / 1216.4229);C9(Carbamidomethyl / 57.0215)	Q07113	>sp|Q07113|MPRI_MOUSE Cation-independent mannose-6-phosphate receptor OS=Mus musculus GN=Igf2r PE=1 SV=1	1305	TRUE	6	6	HexNAc(2)Hex(5)	FALSE	TRUE	TRUE	Sequence Analysis	255
SLSPHAGTEPC[Carbamidomethyl]PPEAAVC[Carbamidomethyl]LLN[NGlycan_1216.4229]GSKPVNLGK	SLSPHAGTEPCPPEAAVCLLNGSKPVNLGK	N21(NGlycan / 1216.4229);C11(Carbamidomethyl / 57.0215);C18(Carbamidomethyl / 57.0215)	Q07113	>sp|Q07113|MPRI_MOUSE Cation-independent mannose-6-phosphate receptor OS=Mus musculus GN=Igf2r PE=1 SV=1	1423	TRUE	6	6	HexNAc(2)Hex(5)	TRUE	FALSE	TRUE	Sequence Analysis	255
SLSPHAGTEPC[Carbamidomethyl]PPEAAVC[Carbamidomethyl]LLN[NGlycan_1054.37]GSKPVNLGK	SLSPHAGTEPCPPEAAVCLLNGSKPVNLGK	N21(NGlycan / 1054.37);C11(Carbamidomethyl / 57.0215);C18(Carbamidomethyl / 57.0215)	Q07113	>sp|Q07113|MPRI_MOUSE Cation-independent mannose-6-phosphate receptor OS=Mus musculus GN=Igf2r PE=1 SV=1	1423	TRUE	1	1	HexNAc(2)Hex(4)	TRUE	FALSE	TRUE	Sequence Analysis	255
SLSPHAGTEPC[Carbamidomethyl]PPEAAVC[Carbamidomethyl]LLN[NGlycan_1038.3751]GSKPVNLGK	SLSPHAGTEPCPPEAAVCLLNGSKPVNLGK	N21(NGlycan / 1038.3751);C11(Carbamidomethyl / 57.0215);C18(Carbamidomethyl / 57.0215)	Q07113	>sp|Q07113|MPRI_MOUSE Cation-independent mannose-6-phosphate receptor OS=Mus musculus GN=Igf2r PE=1 SV=1	1423	TRUE	1	1	HexNAc(2)Hex(3)Fuc(1)	TRUE	FALSE	TRUE	Sequence Analysis	255
VETGEN[NGlycan_1702.5813]C[Carbamidomethyl]TSPAPK	VETGENCTSPAPK	N6(NGlycan / 1702.5813);C7(Carbamidomethyl / 57.0215)	P11881-3	>sp|P11881-3|ITPR1_MOUSE Isoform 3 of Inositol 1,4,5-trisphosphate receptor type 1 OS=Mus musculus GN=Itpr1	2502	TRUE	6	6	HexNAc(2)Hex(8)	FALSE	TRUE	FALSE	None	0
VETGEN[NGlycan_1540.5285]C[Carbamidomethyl]TSPAPK	VETGENCTSPAPK	N6(NGlycan / 1540.5285);C7(Carbamidomethyl / 57.0215)	P11881-3	>sp|P11881-3|ITPR1_MOUSE Isoform 3 of Inositol 1,4,5-trisphosphate receptor type 1 OS=Mus musculus GN=Itpr1	2502	TRUE	6	6	HexNAc(2)Hex(7)	FALSE	TRUE	FALSE	None	0
VETGEN[NGlycan_1378.4757]C[Carbamidomethyl]TSPAPK	VETGENCTSPAPK	N6(NGlycan / 1378.4757);C7(Carbamidomethyl / 57.0215)	P11881-3	>sp|P11881-3|ITPR1_MOUSE Isoform 3 of Inositol 1,4,5-trisphosphate receptor type 1 OS=Mus musculus GN=Itpr1	2502	TRUE	6	6	HexNAc(2)Hex(6)	FALSE	TRUE	FALSE	None	0
VETGEN[NGlycan_1362.4808]C[Carbamidomethyl]TSPAPK	VETGENCTSPAPK	N6(NGlycan / 1362.4808);C7(Carbamidomethyl / 57.0215)	P11881-3	>sp|P11881-3|ITPR1_MOUSE Isoform 3 of Inositol 1,4,5-trisphosphate receptor type 1 OS=Mus musculus GN=Itpr1	2502	TRUE	6	6	HexNAc(2)Hex(5)Fuc(1)	FALSE	TRUE	FALSE	None	0
VETGEN[NGlycan_1241.4545]C[Carbamidomethyl]TSPAPK	VETGENCTSPAPK	N6(NGlycan / 1241.4545);C7(Carbamidomethyl / 57.0215)	P11881-3	>sp|P11881-3|ITPR1_MOUSE Isoform 3 of Inositol 1,4,5-trisphosphate receptor type 1 OS=Mus musculus GN=Itpr1	2502	TRUE	4	4	HexNAc(3)Hex(3)Fuc(1)	FALSE	TRUE	FALSE	None	0
VETGEN[NGlycan_1216.4229]C[Carbamidomethyl]TSPAPK	VETGENCTSPAPK	N6(NGlycan / 1216.4229);C7(Carbamidomethyl / 57.0215)	P11881-3	>sp|P11881-3|ITPR1_MOUSE Isoform 3 of Inositol 1,4,5-trisphosphate receptor type 1 OS=Mus musculus GN=Itpr1	2502	TRUE	6	6	HexNAc(2)Hex(5)	FALSE	TRUE	FALSE	None	0
VETGEN[NGlycan_1200.4279]C[Carbamidomethyl]TSPAPK	VETGENCTSPAPK	N6(NGlycan / 1200.4279);C7(Carbamidomethyl / 57.0215)	P11881-3	>sp|P11881-3|ITPR1_MOUSE Isoform 3 of Inositol 1,4,5-trisphosphate receptor type 1 OS=Mus musculus GN=Itpr1	2502	TRUE	2	2	HexNAc(2)Hex(4)Fuc(1)	FALSE	TRUE	FALSE	None	0
VETGEN[NGlycan_1054.37]C[Carbamidomethyl]TSPAPK	VETGENCTSPAPK	N6(NGlycan / 1054.37);C7(Carbamidomethyl / 57.0215)	P11881-3	>sp|P11881-3|ITPR1_MOUSE Isoform 3 of Inositol 1,4,5-trisphosphate receptor type 1 OS=Mus musculus GN=Itpr1	2502	TRUE	6	6	HexNAc(2)Hex(4)	FALSE	TRUE	FALSE	None	0
VETGEN[NGlycan_1038.3751]C[Carbamidomethyl]TSPAPK	VETGENCTSPAPK	N6(NGlycan / 1038.3751);C7(Carbamidomethyl / 57.0215)	P11881-3	>sp|P11881-3|ITPR1_MOUSE Isoform 3 of Inositol 1,4,5-trisphosphate receptor type 1 OS=Mus musculus GN=Itpr1	2502	TRUE	7	7	HexNAc(2)Hex(3)Fuc(1)	FALSE	TRUE	FALSE	None	0
VETGEN[NGlycan_892.3172]C[Carbamidomethyl]TSPAPK	VETGENCTSPAPK	N6(NGlycan / 892.3172);C7(Carbamidomethyl / 57.0215)	P11881-3	>sp|P11881-3|ITPR1_MOUSE Isoform 3 of Inositol 1,4,5-trisphosphate receptor type 1 OS=Mus musculus GN=Itpr1	2502	TRUE	6	6	HexNAc(2)Hex(3)	FALSE	TRUE	FALSE	None	0
VETGEN[NGlycan_730.2644]C[Carbamidomethyl]TSPAPK	VETGENCTSPAPK	N6(NGlycan / 730.2644);C7(Carbamidomethyl / 57.0215)	P11881-3	>sp|P11881-3|ITPR1_MOUSE Isoform 3 of Inositol 1,4,5-trisphosphate receptor type 1 OS=Mus musculus GN=Itpr1	2502	TRUE	6	6	HexNAc(2)Hex(2)	FALSE	TRUE	FALSE	None	0
HM[Oxidation]N[NGlycan_1768.6395]ETSHTQGSLR	HMNETSHTQGSLR	M2(Oxidation / 15.9949);N3(NGlycan / 1768.6395)	P15209	>sp|P15209|NTRK2_MOUSE BDNF/NT-3 growth factors receptor OS=Mus musculus GN=Ntrk2 PE=1 SV=1	241	TRUE	10	10	HexNAc(4)Hex(5)Fuc(1)	FALSE	TRUE	TRUE	By Similarity	250
HM[Oxidation]N[NGlycan_1727.613]ETSHTQGSLR	HMNETSHTQGSLR	M2(Oxidation / 15.9949);N3(NGlycan / 1727.613)	P15209	>sp|P15209|NTRK2_MOUSE BDNF/NT-3 growth factors receptor OS=Mus musculus GN=Ntrk2 PE=1 SV=1	241	TRUE	4	4	HexNAc(3)Hex(6)Fuc(1)	FALSE	TRUE	TRUE	By Similarity	250
HM[Oxidation]N[NGlycan_1622.5816]ETSHTQGSLR	HMNETSHTQGSLR	M2(Oxidation / 15.9949);N3(NGlycan / 1622.5816)	P15209	>sp|P15209|NTRK2_MOUSE BDNF/NT-3 growth factors receptor OS=Mus musculus GN=Ntrk2 PE=1 SV=1	241	TRUE	4	4	HexNAc(4)Hex(5)	FALSE	TRUE	TRUE	By Similarity	250
HM[Oxidation]N[NGlycan_1565.5601]ETSHTQGSLR	HMNETSHTQGSLR	M2(Oxidation / 15.9949);N3(NGlycan / 1565.5601)	P15209	>sp|P15209|NTRK2_MOUSE BDNF/NT-3 growth factors receptor OS=Mus musculus GN=Ntrk2 PE=1 SV=1	241	TRUE	3	2	HexNAc(3)Hex(5)Fuc(1)	FALSE	TRUE	TRUE	By Similarity	250
HM[Oxidation]N[NGlycan_1419.5022]ETSHTQGSLR	HMNETSHTQGSLR	M2(Oxidation / 15.9949);N3(NGlycan / 1419.5022)	P15209	>sp|P15209|NTRK2_MOUSE BDNF/NT-3 growth factors receptor OS=Mus musculus GN=Ntrk2 PE=1 SV=1	241	TRUE	3	3	HexNAc(3)Hex(5)	FALSE	TRUE	TRUE	By Similarity	250
HM[Oxidation]N[NGlycan_1378.4757]ETSHTQGSLR	HMNETSHTQGSLR	M2(Oxidation / 15.9949);N3(NGlycan / 1378.4757)	P15209	>sp|P15209|NTRK2_MOUSE BDNF/NT-3 growth factors receptor OS=Mus musculus GN=Ntrk2 PE=1 SV=1	241	TRUE	16	16	HexNAc(2)Hex(6)	FALSE	TRUE	TRUE	By Similarity	250
HM[Oxidation]N[NGlycan_1362.4808]ETSHTQGSLR	HMNETSHTQGSLR	M2(Oxidation / 15.9949);N3(NGlycan / 1362.4808)	P15209	>sp|P15209|NTRK2_MOUSE BDNF/NT-3 growth factors receptor OS=Mus musculus GN=Ntrk2 PE=1 SV=1	241	TRUE	8	8	HexNAc(2)Hex(5)Fuc(1)	FALSE	TRUE	TRUE	By Similarity	250
HM[Oxidation]N[NGlycan_1216.4229]ETSHTQGSLR	HMNETSHTQGSLR	M2(Oxidation / 15.9949);N3(NGlycan / 1216.4229)	P15209	>sp|P15209|NTRK2_MOUSE BDNF/NT-3 growth factors receptor OS=Mus musculus GN=Ntrk2 PE=1 SV=1	241	TRUE	65	65	HexNAc(2)Hex(5)	FALSE	TRUE	TRUE	By Similarity	250
HM[Oxidation]N[NGlycan_1054.37]ETSHTQGSLR	HMNETSHTQGSLR	M2(Oxidation / 15.9949);N3(NGlycan / 1054.37)	P15209	>sp|P15209|NTRK2_MOUSE BDNF/NT-3 growth factors receptor OS=Mus musculus GN=Ntrk2 PE=1 SV=1	241	TRUE	24	24	HexNAc(2)Hex(4)	FALSE	TRUE	TRUE	By Similarity	250
HM[Oxidation]N[NGlycan_892.3172]ETSHTQGSLR	HMNETSHTQGSLR	M2(Oxidation / 15.9949);N3(NGlycan / 892.3172)	P15209	>sp|P15209|NTRK2_MOUSE BDNF/NT-3 growth factors receptor OS=Mus musculus GN=Ntrk2 PE=1 SV=1	241	TRUE	16	16	HexNAc(2)Hex(3)	FALSE	TRUE	TRUE	By Similarity	250
HM[Oxidation]N[NGlycan_730.2644]ETSHTQGSLR	HMNETSHTQGSLR	M2(Oxidation / 15.9949);N3(NGlycan / 730.2644)	P15209	>sp|P15209|NTRK2_MOUSE BDNF/NT-3 growth factors receptor OS=Mus musculus GN=Ntrk2 PE=1 SV=1	241	TRUE	15	15	HexNAc(2)Hex(2)	FALSE	TRUE	TRUE	By Similarity	250
HM[Oxidation]N[NGlycan_203.0794]ETSHTQGSLR	HMNETSHTQGSLR	M2(Oxidation / 15.9949);N3(NGlycan / 203.0794)	P15209	>sp|P15209|NTRK2_MOUSE BDNF/NT-3 growth factors receptor OS=Mus musculus GN=Ntrk2 PE=1 SV=1	241	TRUE	14	14	HexNAc(1)	FALSE	TRUE	TRUE	By Similarity	250
GGLN[NGlycan_1864.6342]LTAVTVTAENDHTVAFLGTSDGR	GGLNLTAVTVTAENDHTVAFLGTSDGR	N4(NGlycan / 1864.6342)	B2RXS4	>sp|B2RXS4|PLXB2_MOUSE Plexin-B2 OS=Mus musculus GN=Plxnb2 PE=1 SV=1	393	TRUE	3	3	HexNAc(2)Hex(9)	FALSE	TRUE	TRUE	Reported in Literature	269
LSHDGN[NGlycan_1768.6395]ETLPLHLYVK	LSHDGNETLPLHLYVK	N6(NGlycan / 1768.6395)	B2RXS4	>sp|B2RXS4|PLXB2_MOUSE Plexin-B2 OS=Mus musculus GN=Plxnb2 PE=1 SV=1	735	TRUE	2	2	HexNAc(4)Hex(5)Fuc(1)	FALSE	TRUE	FALSE	None	0
LSHDGN[NGlycan_1622.5816]ETLPLHLYVK	LSHDGNETLPLHLYVK	N6(NGlycan / 1622.5816)	B2RXS4	>sp|B2RXS4|PLXB2_MOUSE Plexin-B2 OS=Mus musculus GN=Plxnb2 PE=1 SV=1	735	TRUE	2	2	HexNAc(4)Hex(5)	FALSE	TRUE	FALSE	None	0
LSHDGN[NGlycan_1565.5601]ETLPLHLYVK	LSHDGNETLPLHLYVK	N6(NGlycan / 1565.5601)	B2RXS4	>sp|B2RXS4|PLXB2_MOUSE Plexin-B2 OS=Mus musculus GN=Plxnb2 PE=1 SV=1	735	TRUE	1	1	HexNAc(3)Hex(5)Fuc(1)	FALSE	TRUE	FALSE	None	0
LSHDGN[NGlycan_1419.5022]ETLPLHLYVK	LSHDGNETLPLHLYVK	N6(NGlycan / 1419.5022)	B2RXS4	>sp|B2RXS4|PLXB2_MOUSE Plexin-B2 OS=Mus musculus GN=Plxnb2 PE=1 SV=1	735	TRUE	2	2	HexNAc(3)Hex(5)	FALSE	TRUE	FALSE	None	0
LSHDGN[NGlycan_1378.4757]ETLPLHLYVK	LSHDGNETLPLHLYVK	N6(NGlycan / 1378.4757)	B2RXS4	>sp|B2RXS4|PLXB2_MOUSE Plexin-B2 OS=Mus musculus GN=Plxnb2 PE=1 SV=1	735	TRUE	3	3	HexNAc(2)Hex(6)	FALSE	TRUE	FALSE	None	0
LSHDGN[NGlycan_1216.4229]ETLPLHLYVK	LSHDGNETLPLHLYVK	N6(NGlycan / 1216.4229)	B2RXS4	>sp|B2RXS4|PLXB2_MOUSE Plexin-B2 OS=Mus musculus GN=Plxnb2 PE=1 SV=1	735	TRUE	6	6	HexNAc(2)Hex(5)	FALSE	TRUE	FALSE	None	0
ISPGKN[NGlycan_1930.6923]ATGMEVGWYR	ISPGKNATGMEVGWYR	N6(NGlycan / 1930.6923)	Q29ZQ5	>tr|Q29ZQ5|Q29ZQ5_MOUSE Myelin-oligodendrocyte glycoprotein OS=Mus musculus GN=Mog PE=1 SV=1	60	TRUE	4	4	HexNAc(4)Hex(6)Fuc(1)	FALSE	TRUE	FALSE	None	0
ISPGKN[NGlycan_1768.6395]ATGMEVGWYR	ISPGKNATGMEVGWYR	N6(NGlycan / 1768.6395)	Q29ZQ5	>tr|Q29ZQ5|Q29ZQ5_MOUSE Myelin-oligodendrocyte glycoprotein OS=Mus musculus GN=Mog PE=1 SV=1	60	TRUE	4	4	HexNAc(4)Hex(5)Fuc(1)	FALSE	TRUE	FALSE	None	0
ISPGKN[NGlycan_1565.5601]ATGM[Oxidation]EVGWYR	ISPGKNATGMEVGWYR	N6(NGlycan / 1565.5601);M10(Oxidation / 15.9949)	Q29ZQ5	>tr|Q29ZQ5|Q29ZQ5_MOUSE Myelin-oligodendrocyte glycoprotein OS=Mus musculus GN=Mog PE=1 SV=1	60	TRUE	16	16	HexNAc(3)Hex(5)Fuc(1)	FALSE	TRUE	FALSE	None	0
ISPGKN[NGlycan_1362.4808]ATGM[Oxidation]EVGWYR	ISPGKNATGMEVGWYR	N6(NGlycan / 1362.4808);M10(Oxidation / 15.9949)	Q29ZQ5	>tr|Q29ZQ5|Q29ZQ5_MOUSE Myelin-oligodendrocyte glycoprotein OS=Mus musculus GN=Mog PE=1 SV=1	60	TRUE	6	6	HexNAc(2)Hex(5)Fuc(1)	FALSE	TRUE	FALSE	None	0
ISPGKN[NGlycan_1241.4545]ATGM[Oxidation]EVGWYR	ISPGKNATGMEVGWYR	N6(NGlycan / 1241.4545);M10(Oxidation / 15.9949)	Q29ZQ5	>tr|Q29ZQ5|Q29ZQ5_MOUSE Myelin-oligodendrocyte glycoprotein OS=Mus musculus GN=Mog PE=1 SV=1	60	TRUE	7	7	HexNAc(3)Hex(3)Fuc(1)	FALSE	TRUE	FALSE	None	0
ISPGKN[NGlycan_1241.4545]ATGMEVGWYR	ISPGKNATGMEVGWYR	N6(NGlycan / 1241.4545)	Q29ZQ5	>tr|Q29ZQ5|Q29ZQ5_MOUSE Myelin-oligodendrocyte glycoprotein OS=Mus musculus GN=Mog PE=1 SV=1	60	TRUE	3	3	HexNAc(3)Hex(3)Fuc(1)	FALSE	TRUE	FALSE	None	0
ISPGKN[NGlycan_1038.3751]ATGM[Oxidation]EVGWYR	ISPGKNATGMEVGWYR	N6(NGlycan / 1038.3751);M10(Oxidation / 15.9949)	Q29ZQ5	>tr|Q29ZQ5|Q29ZQ5_MOUSE Myelin-oligodendrocyte glycoprotein OS=Mus musculus GN=Mog PE=1 SV=1	60	TRUE	4	4	HexNAc(2)Hex(3)Fuc(1)	FALSE	TRUE	FALSE	None	0
ISPGKN[NGlycan_1038.3751]ATGMEVGWYR	ISPGKNATGMEVGWYR	N6(NGlycan / 1038.3751)	Q29ZQ5	>tr|Q29ZQ5|Q29ZQ5_MOUSE Myelin-oligodendrocyte glycoprotein OS=Mus musculus GN=Mog PE=1 SV=1	60	TRUE	5	5	HexNAc(2)Hex(3)Fuc(1)	FALSE	TRUE	FALSE	None	0
N[NGlycan_2100.7615]ATGMEVGWYR	NATGMEVGWYR	N1(NGlycan / 2100.7615)	Q29ZQ5	>tr|Q29ZQ5|Q29ZQ5_MOUSE Myelin-oligodendrocyte glycoprotein OS=Mus musculus GN=Mog PE=1 SV=1	60	TRUE	1	1	HexNAc(5)Hex(4)Fuc(1)NeuAc(1)	FALSE	TRUE	FALSE	None	0
YSVQHM[Oxidation]YFTYN[NGlycan_1378.4757]LSDTEHFPNAISK	YSVQHMYFTYNLSDTEHFPNAISK	M6(Oxidation / 15.9949);N11(NGlycan / 1378.4757)	P11438	>sp|P11438|LAMP1_MOUSE Lysosome-associated membrane glycoprotein 1 OS=Mus musculus GN=Lamp1 PE=1 SV=2	115	TRUE	25	25	HexNAc(2)Hex(6)	TRUE	FALSE	TRUE	Sequence Analysis	255
YSVQHM[Oxidation]YFTYN[NGlycan_1216.4229]LSDTEHFPNAISK	YSVQHMYFTYNLSDTEHFPNAISK	M6(Oxidation / 15.9949);N11(NGlycan / 1216.4229)	P11438	>sp|P11438|LAMP1_MOUSE Lysosome-associated membrane glycoprotein 1 OS=Mus musculus GN=Lamp1 PE=1 SV=2	115	TRUE	39	39	HexNAc(2)Hex(5)	TRUE	FALSE	TRUE	Sequence Analysis	255
VYM[Oxidation]KN[NGlycan_1054.37]VTVVLR	VYMKNVTVVLR	M3(Oxidation / 15.9949);N5(NGlycan / 1054.37)	P11438	>sp|P11438|LAMP1_MOUSE Lysosome-associated membrane glycoprotein 1 OS=Mus musculus GN=Lamp1 PE=1 SV=2	159	TRUE	18	18	HexNAc(2)Hex(4)	FALSE	TRUE	TRUE	Reported in Literature	269
GN[NGlycan_1419.5022]ETIVNLIHSTR	GNETIVNLIHSTR	N2(NGlycan / 1419.5022)	Q00493	>sp|Q00493|CBPE_MOUSE Carboxypeptidase E OS=Mus musculus GN=Cpe PE=1 SV=2	139	TRUE	2	2	HexNAc(3)Hex(5)	FALSE	TRUE	TRUE	Sequence Analysis	255
GN[NGlycan_1378.4757]ETIVNLIHSTR	GNETIVNLIHSTR	N2(NGlycan / 1378.4757)	Q00493	>sp|Q00493|CBPE_MOUSE Carboxypeptidase E OS=Mus musculus GN=Cpe PE=1 SV=2	139	TRUE	3	3	HexNAc(2)Hex(6)	FALSE	TRUE	TRUE	Sequence Analysis	255
GN[NGlycan_1054.37]ETIVNLIHSTR	GNETIVNLIHSTR	N2(NGlycan / 1054.37)	Q00493	>sp|Q00493|CBPE_MOUSE Carboxypeptidase E OS=Mus musculus GN=Cpe PE=1 SV=2	139	TRUE	5	5	HexNAc(2)Hex(4)	FALSE	TRUE	TRUE	Sequence Analysis	255
GN[NGlycan_892.3172]ETIVNLIHSTR	GNETIVNLIHSTR	N2(NGlycan / 892.3172)	Q00493	>sp|Q00493|CBPE_MOUSE Carboxypeptidase E OS=Mus musculus GN=Cpe PE=1 SV=2	139	TRUE	5	5	HexNAc(2)Hex(3)	FALSE	TRUE	TRUE	Sequence Analysis	255
GN[NGlycan_730.2644]ETIVNLIHSTR	GNETIVNLIHSTR	N2(NGlycan / 730.2644)	Q00493	>sp|Q00493|CBPE_MOUSE Carboxypeptidase E OS=Mus musculus GN=Cpe PE=1 SV=2	139	TRUE	2	2	HexNAc(2)Hex(2)	FALSE	TRUE	TRUE	Sequence Analysis	255
LVAIAVIDEKN[NGlycan_1540.5285]TSLEHTR	LVAIAVIDEKNTSLEHTR	N11(NGlycan / 1540.5285)	Q8BXZ1	>sp|Q8BXZ1|TMX3_MOUSE Protein disulfide-isomerase TMX3 OS=Mus musculus GN=Tmx3 PE=1 SV=2	261	TRUE	3	3	HexNAc(2)Hex(7)	TRUE	FALSE	TRUE	Sequence Analysis	255
LVAIAVIDEKN[NGlycan_1444.5339]TSLEHTR	LVAIAVIDEKNTSLEHTR	N11(NGlycan / 1444.5339)	Q8BXZ1	>sp|Q8BXZ1|TMX3_MOUSE Protein disulfide-isomerase TMX3 OS=Mus musculus GN=Tmx3 PE=1 SV=2	261	TRUE	2	2	HexNAc(4)Hex(3)Fuc(1)	TRUE	FALSE	TRUE	Sequence Analysis	255
LVAIAVIDEKN[NGlycan_1378.4757]TSLEHTR	LVAIAVIDEKNTSLEHTR	N11(NGlycan / 1378.4757)	Q8BXZ1	>sp|Q8BXZ1|TMX3_MOUSE Protein disulfide-isomerase TMX3 OS=Mus musculus GN=Tmx3 PE=1 SV=2	261	TRUE	5	5	HexNAc(2)Hex(6)	TRUE	FALSE	TRUE	Sequence Analysis	255
LVAIAVIDEKN[NGlycan_1241.4545]TSLEHTR	LVAIAVIDEKNTSLEHTR	N11(NGlycan / 1241.4545)	Q8BXZ1	>sp|Q8BXZ1|TMX3_MOUSE Protein disulfide-isomerase TMX3 OS=Mus musculus GN=Tmx3 PE=1 SV=2	261	TRUE	1	1	HexNAc(3)Hex(3)Fuc(1)	TRUE	FALSE	TRUE	Sequence Analysis	255
LVAIAVIDEKN[NGlycan_1216.4229]TSLEHTR	LVAIAVIDEKNTSLEHTR	N11(NGlycan / 1216.4229)	Q8BXZ1	>sp|Q8BXZ1|TMX3_MOUSE Protein disulfide-isomerase TMX3 OS=Mus musculus GN=Tmx3 PE=1 SV=2	261	TRUE	4	4	HexNAc(2)Hex(5)	TRUE	FALSE	TRUE	Sequence Analysis	255
N[NGlycan_1702.5813]TSLEHTR	NTSLEHTR	N1(NGlycan / 1702.5813)	Q8BXZ1	>sp|Q8BXZ1|TMX3_MOUSE Protein disulfide-isomerase TMX3 OS=Mus musculus GN=Tmx3 PE=1 SV=2	261	TRUE	9	9	HexNAc(2)Hex(8)	TRUE	FALSE	TRUE	Sequence Analysis	255
N[NGlycan_1378.4757]TSLEHTR	NTSLEHTR	N1(NGlycan / 1378.4757)	Q8BXZ1	>sp|Q8BXZ1|TMX3_MOUSE Protein disulfide-isomerase TMX3 OS=Mus musculus GN=Tmx3 PE=1 SV=2	261	TRUE	11	11	HexNAc(2)Hex(6)	TRUE	FALSE	TRUE	Sequence Analysis	255
DIYTM[Oxidation]M[Oxidation]GQN[NGlycan_1216.4229]VTLEC[Carbamidomethyl]FALGNPVPDIR	DIYTMMGQNVTLECFALGNPVPDIR	M5(Oxidation / 15.9949);M6(Oxidation / 15.9949);N9(NGlycan / 1216.4229);C14(Carbamidomethyl / 57.0215)	P12960	>sp|P12960|CNTN1_MOUSE Contactin-1 OS=Mus musculus GN=Cntn1 PE=1 SV=1	258	TRUE	14	14	HexNAc(2)Hex(5)	FALSE	TRUE	TRUE	Sequence Analysis	255
GKAN[NGlycan_1419.5022]STGTLVITNPTR	GKANSTGTLVITNPTR	N4(NGlycan / 1419.5022)	P12960	>sp|P12960|CNTN1_MOUSE Contactin-1 OS=Mus musculus GN=Cntn1 PE=1 SV=1	494	TRUE	9	9	HexNAc(3)Hex(5)	FALSE	TRUE	TRUE	Sequence Analysis	255
GKAN[NGlycan_892.3172]STGTLVITNPTR	GKANSTGTLVITNPTR	N4(NGlycan / 892.3172)	P12960	>sp|P12960|CNTN1_MOUSE Contactin-1 OS=Mus musculus GN=Cntn1 PE=1 SV=1	494	TRUE	12	12	HexNAc(2)Hex(3)	FALSE	TRUE	TRUE	Sequence Analysis	255
QPPLADLEALN[NGlycan_1702.5813]LSGNHLK	QPPLADLEALNLSGNHLK	N11(NGlycan / 1702.5813)	Q9Z0L0	>sp|Q9Z0L0|TPBG_MOUSE Trophoblast glycoprotein OS=Mus musculus GN=Tpbg PE=1 SV=3	124	TRUE	5	5	HexNAc(2)Hex(8)	TRUE	FALSE	TRUE	Sequence Analysis	255
Q[Gln->pyro-Glu]PPLADLEALN[NGlycan_1702.5813]LSGNHLK	QPPLADLEALNLSGNHLK	Q1(Gln->pyro-Glu / -17.0265);N11(NGlycan / 1702.5813)	Q9Z0L0	>sp|Q9Z0L0|TPBG_MOUSE Trophoblast glycoprotein OS=Mus musculus GN=Tpbg PE=1 SV=3	124	TRUE	4	4	HexNAc(2)Hex(8)	TRUE	FALSE	TRUE	Sequence Analysis	255
QPPLADLEALN[NGlycan_1540.5285]LSGNHLK	QPPLADLEALNLSGNHLK	N11(NGlycan / 1540.5285)	Q9Z0L0	>sp|Q9Z0L0|TPBG_MOUSE Trophoblast glycoprotein OS=Mus musculus GN=Tpbg PE=1 SV=3	124	TRUE	5	5	HexNAc(2)Hex(7)	TRUE	FALSE	TRUE	Sequence Analysis	255
Q[Gln->pyro-Glu]PPLADLEALN[NGlycan_1540.5285]LSGNHLK	QPPLADLEALNLSGNHLK	Q1(Gln->pyro-Glu / -17.0265);N11(NGlycan / 1540.5285)	Q9Z0L0	>sp|Q9Z0L0|TPBG_MOUSE Trophoblast glycoprotein OS=Mus musculus GN=Tpbg PE=1 SV=3	124	TRUE	6	6	HexNAc(2)Hex(7)	TRUE	FALSE	TRUE	Sequence Analysis	255
QPPLADLEALN[NGlycan_1378.4757]LSGNHLK	QPPLADLEALNLSGNHLK	N11(NGlycan / 1378.4757)	Q9Z0L0	>sp|Q9Z0L0|TPBG_MOUSE Trophoblast glycoprotein OS=Mus musculus GN=Tpbg PE=1 SV=3	124	TRUE	3	3	HexNAc(2)Hex(6)	TRUE	FALSE	TRUE	Sequence Analysis	255
QPPLADLEALN[NGlycan_1362.4808]LSGNHLK	QPPLADLEALNLSGNHLK	N11(NGlycan / 1362.4808)	Q9Z0L0	>sp|Q9Z0L0|TPBG_MOUSE Trophoblast glycoprotein OS=Mus musculus GN=Tpbg PE=1 SV=3	124	TRUE	1	1	HexNAc(2)Hex(5)Fuc(1)	TRUE	FALSE	TRUE	Sequence Analysis	255
Q[Gln->pyro-Glu]PPLADLEALN[NGlycan_1378.4757]LSGNHLK	QPPLADLEALNLSGNHLK	Q1(Gln->pyro-Glu / -17.0265);N11(NGlycan / 1378.4757)	Q9Z0L0	>sp|Q9Z0L0|TPBG_MOUSE Trophoblast glycoprotein OS=Mus musculus GN=Tpbg PE=1 SV=3	124	TRUE	4	4	HexNAc(2)Hex(6)	TRUE	FALSE	TRUE	Sequence Analysis	255
RIPVTN[NGlycan_1054.37]LSQLHK	RIPVTNLSQLHK	N6(NGlycan / 1054.37)	Q64455	>sp|Q64455|PTPRJ_MOUSE Receptor-type tyrosine-protein phosphatase eta OS=Mus musculus GN=Ptprj PE=1 SV=2	207	TRUE	1	1	HexNAc(2)Hex(4)	TRUE	FALSE	TRUE	Sequence Analysis	255
TN[NGlycan_1216.4229]STQVSDVR	TNSTQVSDVR	N2(NGlycan / 1216.4229)	Q64455	>sp|Q64455|PTPRJ_MOUSE Receptor-type tyrosine-protein phosphatase eta OS=Mus musculus GN=Ptprj PE=1 SV=2	267	TRUE	11	11	HexNAc(2)Hex(5)	FALSE	TRUE	TRUE	Sequence Analysis	255
TN[NGlycan_1054.37]STQVSDVR	TNSTQVSDVR	N2(NGlycan / 1054.37)	Q64455	>sp|Q64455|PTPRJ_MOUSE Receptor-type tyrosine-protein phosphatase eta OS=Mus musculus GN=Ptprj PE=1 SV=2	267	TRUE	6	6	HexNAc(2)Hex(4)	FALSE	TRUE	TRUE	Sequence Analysis	255
TN[NGlycan_892.3172]STQVSDVR	TNSTQVSDVR	N2(NGlycan / 892.3172)	Q64455	>sp|Q64455|PTPRJ_MOUSE Receptor-type tyrosine-protein phosphatase eta OS=Mus musculus GN=Ptprj PE=1 SV=2	267	TRUE	6	6	HexNAc(2)Hex(3)	FALSE	TRUE	TRUE	Sequence Analysis	255
TN[NGlycan_568.2116]STQVSDVR	TNSTQVSDVR	N2(NGlycan / 568.2116)	Q64455	>sp|Q64455|PTPRJ_MOUSE Receptor-type tyrosine-protein phosphatase eta OS=Mus musculus GN=Ptprj PE=1 SV=2	267	TRUE	2	2	HexNAc(2)Hex(1)	FALSE	TRUE	TRUE	Sequence Analysis	255
N[NGlycan_1216.4229]ASTGNQSYMVEDLKPGTSYHFEIIPR	NASTGNQSYMVEDLKPGTSYHFEIIPR	N1(NGlycan / 1216.4229)	Q64455	>sp|Q64455|PTPRJ_MOUSE Receptor-type tyrosine-protein phosphatase eta OS=Mus musculus GN=Ptprj PE=1 SV=2	398	TRUE	6	5	HexNAc(2)Hex(5)	TRUE	FALSE	TRUE	Sequence Analysis	255
KLVLYLEHNLEKN[NGlycan_1458.442]STKEEILAALEK	KLVLYLEHNLEKNSTKEEILAALEK	N13(NGlycan / 1458.442)	Q61207	>sp|Q61207|SAP_MOUSE Prosaposin OS=Mus musculus GN=Psap PE=1 SV=2	459	TRUE	8	8	HexNAc(2)Hex(6)Phospho(1)	FALSE	TRUE	TRUE	Sequence Analysis	255
KLVLYLEHNLEKN[NGlycan_1458.442]STK	KLVLYLEHNLEKNSTK	N13(NGlycan / 1458.442)	Q61207	>sp|Q61207|SAP_MOUSE Prosaposin OS=Mus musculus GN=Psap PE=1 SV=2	459	TRUE	3	3	HexNAc(2)Hex(6)Phospho(1)	FALSE	TRUE	TRUE	Sequence Analysis	255
LVLYLEHNLEKN[NGlycan_1458.442]STKEEILAALEK	LVLYLEHNLEKNSTKEEILAALEK	N12(NGlycan / 1458.442)	Q61207	>sp|Q61207|SAP_MOUSE Prosaposin OS=Mus musculus GN=Psap PE=1 SV=2	459	TRUE	23	23	HexNAc(2)Hex(6)Phospho(1)	FALSE	TRUE	TRUE	Sequence Analysis	255
RAC[Carbamidomethyl]QFN[NGlycan_1054.37]R	RACQFNR	N6(NGlycan / 1054.37);C3(Carbamidomethyl / 57.0215)	P14231	>sp|P14231|AT1B2_MOUSE Sodium/potassium-transporting ATPase subunit beta-2 OS=Mus musculus GN=Atp1b2 PE=1 SV=2	153	TRUE	16	16	HexNAc(2)Hex(4)	FALSE	TRUE	TRUE	Sequence Analysis	255
KFHVN[NGlycan_1540.5285]YTQPLVAVK	KFHVNYTQPLVAVK	N5(NGlycan / 1540.5285)	P14231	>sp|P14231|AT1B2_MOUSE Sodium/potassium-transporting ATPase subunit beta-2 OS=Mus musculus GN=Atp1b2 PE=1 SV=2	238	TRUE	9	9	HexNAc(2)Hex(7)	FALSE	TRUE	TRUE	Reported in Literature	269
KFHVN[NGlycan_1378.4757]YTQPLVAVK	KFHVNYTQPLVAVK	N5(NGlycan / 1378.4757)	P14231	>sp|P14231|AT1B2_MOUSE Sodium/potassium-transporting ATPase subunit beta-2 OS=Mus musculus GN=Atp1b2 PE=1 SV=2	238	TRUE	30	30	HexNAc(2)Hex(6)	FALSE	TRUE	TRUE	Reported in Literature	269
KFHVN[NGlycan_1216.4229]YTQPLVAVK	KFHVNYTQPLVAVK	N5(NGlycan / 1216.4229)	P14231	>sp|P14231|AT1B2_MOUSE Sodium/potassium-transporting ATPase subunit beta-2 OS=Mus musculus GN=Atp1b2 PE=1 SV=2	238	TRUE	11	11	HexNAc(2)Hex(5)	FALSE	TRUE	TRUE	Reported in Literature	269
KFHVN[NGlycan_1054.37]YTQPLVAVK	KFHVNYTQPLVAVK	N5(NGlycan / 1054.37)	P14231	>sp|P14231|AT1B2_MOUSE Sodium/potassium-transporting ATPase subunit beta-2 OS=Mus musculus GN=Atp1b2 PE=1 SV=2	238	TRUE	19	19	HexNAc(2)Hex(4)	FALSE	TRUE	TRUE	Reported in Literature	269
FHVN[NGlycan_1540.5285]YTQPLVAVK	FHVNYTQPLVAVK	N4(NGlycan / 1540.5285)	P14231	>sp|P14231|AT1B2_MOUSE Sodium/potassium-transporting ATPase subunit beta-2 OS=Mus musculus GN=Atp1b2 PE=1 SV=2	238	TRUE	128	128	HexNAc(2)Hex(7)	FALSE	TRUE	TRUE	Reported in Literature	269
IQFGGAN[NGlycan_1540.5285]VSGFQIVDYDDSLVSK	IQFGGANVSGFQIVDYDDSLVSK	N7(NGlycan / 1540.5285)	P23819	>sp|P23819|GRIA2_MOUSE Glutamate receptor 2 OS=Mus musculus GN=Gria2 PE=1 SV=3	256	TRUE	9	9	HexNAc(2)Hex(7)	TRUE	FALSE	TRUE	Sequence Analysis	255
RIN[NGlycan_1216.4229]YTINIM[Oxidation]ELK	RINYTINIMELK	N3(NGlycan / 1216.4229);M9(Oxidation / 15.9949)	P23819	>sp|P23819|GRIA2_MOUSE Glutamate receptor 2 OS=Mus musculus GN=Gria2 PE=1 SV=3	370	TRUE	7	7	HexNAc(2)Hex(5)	FALSE	TRUE	TRUE	Sequence Analysis	255
IN[NGlycan_1702.5813]YTINIM[Oxidation]ELK	INYTINIMELK	N2(NGlycan / 1702.5813);M8(Oxidation / 15.9949)	P23819	>sp|P23819|GRIA2_MOUSE Glutamate receptor 2 OS=Mus musculus GN=Gria2 PE=1 SV=3	370	TRUE	2	2	HexNAc(2)Hex(8)	FALSE	TRUE	TRUE	Sequence Analysis	255
IN[NGlycan_1378.4757]YTINIM[Oxidation]ELK	INYTINIMELK	N2(NGlycan / 1378.4757);M8(Oxidation / 15.9949)	P23819	>sp|P23819|GRIA2_MOUSE Glutamate receptor 2 OS=Mus musculus GN=Gria2 PE=1 SV=3	370	TRUE	4	4	HexNAc(2)Hex(6)	FALSE	TRUE	TRUE	Sequence Analysis	255
IN[NGlycan_1216.4229]YTINIM[Oxidation]ELK	INYTINIMELK	N2(NGlycan / 1216.4229);M8(Oxidation / 15.9949)	P23819	>sp|P23819|GRIA2_MOUSE Glutamate receptor 2 OS=Mus musculus GN=Gria2 PE=1 SV=3	370	TRUE	6	6	HexNAc(2)Hex(5)	FALSE	TRUE	TRUE	Sequence Analysis	255
TNN[NGlycan_1704.6347]ISILLSDLEFSDTGR	TNNISILLSDLEFSDTGR	N3(NGlycan / 1704.6347)	Q7M729	>sp|Q7M729|SCN4B_MOUSE Sodium channel subunit beta-4 OS=Mus musculus GN=Scn4b PE=2 SV=1	113	TRUE	1	1	HexNAc(6)Hex(3)	TRUE	FALSE	TRUE	Sequence Analysis	255
TNN[NGlycan_1054.37]ISILLSDLEFSDTGR	TNNISILLSDLEFSDTGR	N3(NGlycan / 1054.37)	Q7M729	>sp|Q7M729|SCN4B_MOUSE Sodium channel subunit beta-4 OS=Mus musculus GN=Scn4b PE=2 SV=1	113	TRUE	2	2	HexNAc(2)Hex(4)	TRUE	FALSE	TRUE	Sequence Analysis	255
ANYNLPIM[Oxidation]VTDSGKPPMTN[NGlycan_1216.4229]ITDLR	ANYNLPIMVTDSGKPPMTNITDLR	M8(Oxidation / 15.9949);N19(NGlycan / 1216.4229)	Q9WTR5	>sp|Q9WTR5|CAD13_MOUSE Cadherin-13 OS=Mus musculus GN=Cdh13 PE=1 SV=2	671	TRUE	11	10	HexNAc(2)Hex(5)	FALSE	TRUE	TRUE	Sequence Analysis	255
EQTVSDPFLVVSN[NGlycan_1702.5813]TSTFVPYEIK	EQTVSDPFLVVSNTSTFVPYEIK	N13(NGlycan / 1702.5813)	A2AFG7	>tr|A2AFG7|A2AFG7_MOUSE Neural cell adhesion molecule L1 OS=Mus musculus GN=L1cam PE=1 SV=1	771	TRUE	1	1	HexNAc(2)Hex(8)	TRUE	FALSE	FALSE	None	0
EQTVSDPFLVVSN[NGlycan_1038.3751]TSTFVPYEIK	EQTVSDPFLVVSNTSTFVPYEIK	N13(NGlycan / 1038.3751)	A2AFG7	>tr|A2AFG7|A2AFG7_MOUSE Neural cell adhesion molecule L1 OS=Mus musculus GN=L1cam PE=1 SV=1	771	TRUE	1	1	HexNAc(2)Hex(3)Fuc(1)	TRUE	FALSE	FALSE	None	0
VSPDHQPQPQYVSYN[NGlycan_1378.4757]QSSYTQWNLQPDTKYEIHLIK	VSPDHQPQPQYVSYNQSSYTQWNLQPDTKYEIHLIK	N15(NGlycan / 1378.4757)	A2AFG7	>tr|A2AFG7|A2AFG7_MOUSE Neural cell adhesion molecule L1 OS=Mus musculus GN=L1cam PE=1 SV=1	1067	TRUE	4	4	HexNAc(2)Hex(6)	TRUE	FALSE	FALSE	None	0
VSPDHQPQPQYVSYN[NGlycan_1216.4229]QSSYTQWNLQPDTKYEIHLIK	VSPDHQPQPQYVSYNQSSYTQWNLQPDTKYEIHLIK	N15(NGlycan / 1216.4229)	A2AFG7	>tr|A2AFG7|A2AFG7_MOUSE Neural cell adhesion molecule L1 OS=Mus musculus GN=L1cam PE=1 SV=1	1067	TRUE	7	7	HexNAc(2)Hex(5)	TRUE	FALSE	FALSE	None	0
TN[NGlycan_1216.4229]GTGPVR	TNGTGPVR	N2(NGlycan / 1216.4229)	A2AFG7	>tr|A2AFG7|A2AFG7_MOUSE Neural cell adhesion molecule L1 OS=Mus musculus GN=L1cam PE=1 SV=1	1101	TRUE	3	3	HexNAc(2)Hex(5)	FALSE	TRUE	FALSE	None	0
N[NGlycan_1216.4229]VTSILELR	NVTSILELR	N1(NGlycan / 1216.4229)	Q9WTS5	>sp|Q9WTS5|TEN2_MOUSE Teneurin-2 OS=Mus musculus GN=Tenm2 PE=1 SV=1	1257	TRUE	3	3	HexNAc(2)Hex(5)	FALSE	TRUE	TRUE	Sequence Analysis	255
N[NGlycan_1054.37]VTSILELR	NVTSILELR	N1(NGlycan / 1054.37)	Q9WTS5	>sp|Q9WTS5|TEN2_MOUSE Teneurin-2 OS=Mus musculus GN=Tenm2 PE=1 SV=1	1257	TRUE	4	4	HexNAc(2)Hex(4)	FALSE	TRUE	TRUE	Sequence Analysis	255
N[NGlycan_892.3172]VTSILELR	NVTSILELR	N1(NGlycan / 892.3172)	Q9WTS5	>sp|Q9WTS5|TEN2_MOUSE Teneurin-2 OS=Mus musculus GN=Tenm2 PE=1 SV=1	1257	TRUE	1	1	HexNAc(2)Hex(3)	FALSE	TRUE	TRUE	Sequence Analysis	255
N[NGlycan_406.1587]VTSILELR	NVTSILELR	N1(NGlycan / 406.1587)	Q9WTS5	>sp|Q9WTS5|TEN2_MOUSE Teneurin-2 OS=Mus musculus GN=Tenm2 PE=1 SV=1	1257	TRUE	1	1	HexNAc(2)	FALSE	TRUE	TRUE	Sequence Analysis	255
LTN[NGlycan_1864.6342]VTRPTGVVTSLHR	LTNVTRPTGVVTSLHR	N3(NGlycan / 1864.6342)	Q9WTS5	>sp|Q9WTS5|TEN2_MOUSE Teneurin-2 OS=Mus musculus GN=Tenm2 PE=1 SV=1	1702	TRUE	2	2	HexNAc(2)Hex(9)	FALSE	TRUE	TRUE	Sequence Analysis	255
LTN[NGlycan_1702.5813]VTRPTGVVTSLHR	LTNVTRPTGVVTSLHR	N3(NGlycan / 1702.5813)	Q9WTS5	>sp|Q9WTS5|TEN2_MOUSE Teneurin-2 OS=Mus musculus GN=Tenm2 PE=1 SV=1	1702	TRUE	3	3	HexNAc(2)Hex(8)	FALSE	TRUE	TRUE	Sequence Analysis	255
INRFN[NGlycan_1216.4229]GTDIHSIIK	INRFNGTDIHSIIK	N5(NGlycan / 1216.4229)	Q9JI18	>sp|Q9JI18|LRP1B_MOUSE Low-density lipoprotein receptor-related protein 1B OS=Mus musculus GN=Lrp1b PE=1 SV=1	443	TRUE	5	5	HexNAc(2)Hex(5)	FALSE	TRUE	TRUE	Sequence Analysis	255
VFLN[NGlycan_1702.5813]GTHR	VFLNGTHR	N4(NGlycan / 1702.5813)	Q9JI18	>sp|Q9JI18|LRP1B_MOUSE Low-density lipoprotein receptor-related protein 1B OS=Mus musculus GN=Lrp1b PE=1 SV=1	725	TRUE	3	2	HexNAc(2)Hex(8)	FALSE	TRUE	TRUE	Sequence Analysis	255
VFLN[NGlycan_1565.5601]GTHR	VFLNGTHR	N4(NGlycan / 1565.5601)	Q9JI18	>sp|Q9JI18|LRP1B_MOUSE Low-density lipoprotein receptor-related protein 1B OS=Mus musculus GN=Lrp1b PE=1 SV=1	725	TRUE	3	2	HexNAc(3)Hex(5)Fuc(1)	FALSE	TRUE	TRUE	Sequence Analysis	255
VFLN[NGlycan_1540.5285]GTHR	VFLNGTHR	N4(NGlycan / 1540.5285)	Q9JI18	>sp|Q9JI18|LRP1B_MOUSE Low-density lipoprotein receptor-related protein 1B OS=Mus musculus GN=Lrp1b PE=1 SV=1	725	TRUE	3	2	HexNAc(2)Hex(7)	FALSE	TRUE	TRUE	Sequence Analysis	255
GPC[Carbamidomethyl]SHLC[Carbamidomethyl]LINHN[NGlycan_1054.37]R	GPCSHLCLINHNR	N12(NGlycan / 1054.37);C3(Carbamidomethyl / 57.0215);C7(Carbamidomethyl / 57.0215)	Q9JI18	>sp|Q9JI18|LRP1B_MOUSE Low-density lipoprotein receptor-related protein 1B OS=Mus musculus GN=Lrp1b PE=1 SV=1	1549	TRUE	6	6	HexNAc(2)Hex(4)	TRUE	FALSE	TRUE	Sequence Analysis	255
VYC[Carbamidomethyl]N[NGlycan_1216.4229]M[Oxidation]TEDKVWTIVSHDLQM[Oxidation]QTTVVGYNPEK	VYCNMTEDKVWTIVSHDLQMQTTVVGYNPEK	N4(NGlycan / 1216.4229);M5(Oxidation / 15.9949);M20(Oxidation / 15.9949);C3(Carbamidomethyl / 57.0215)	E9QNF7	>tr|E9QNF7|E9QNF7_MOUSE Contactin-associated protein-like 2 OS=Mus musculus GN=Cntnap2 PE=1 SV=1	630	TRUE	3	3	HexNAc(2)Hex(5)	FALSE	TRUE	FALSE	None	0
VYC[Carbamidomethyl]N[NGlycan_1216.4229]MTEDKVWTIVSHDLQM[Oxidation]QTTVVGYNPEK	VYCNMTEDKVWTIVSHDLQMQTTVVGYNPEK	N4(NGlycan / 1216.4229);M20(Oxidation / 15.9949);C3(Carbamidomethyl / 57.0215)	E9QNF7	>tr|E9QNF7|E9QNF7_MOUSE Contactin-associated protein-like 2 OS=Mus musculus GN=Cntnap2 PE=1 SV=1	630	TRUE	3	3	HexNAc(2)Hex(5)	FALSE	TRUE	FALSE	None	0
N[NGlycan_1216.4229]ISFM[Oxidation]VK	NISFMVK	N1(NGlycan / 1216.4229);M5(Oxidation / 15.9949)	O35598	>sp|O35598|ADA10_MOUSE Disintegrin and metalloproteinase domain-containing protein 10 OS=Mus musculus GN=Adam10 PE=1 SV=2	268	TRUE	6	6	HexNAc(2)Hex(5)	TRUE	FALSE	TRUE	Sequence Analysis	255
IN[NGlycan_1864.6342]TTSDEKDPTNPFRFPNIGVEK	INTTSDEKDPTNPFRFPNIGVEK	N2(NGlycan / 1864.6342)	O35598	>sp|O35598|ADA10_MOUSE Disintegrin and metalloproteinase domain-containing protein 10 OS=Mus musculus GN=Adam10 PE=1 SV=2	279	TRUE	6	6	HexNAc(2)Hex(9)	FALSE	TRUE	TRUE	Reported in Literature	269
IN[NGlycan_1702.5813]TTSDEKDPTNPFRFPNIGVEK	INTTSDEKDPTNPFRFPNIGVEK	N2(NGlycan / 1702.5813)	O35598	>sp|O35598|ADA10_MOUSE Disintegrin and metalloproteinase domain-containing protein 10 OS=Mus musculus GN=Adam10 PE=1 SV=2	279	TRUE	6	6	HexNAc(2)Hex(8)	FALSE	TRUE	TRUE	Reported in Literature	269
VSASRPEALAAPVTTVATLVPHN[NGlycan_1540.5285]ATEPASPGEGKEDAFSK	VSASRPEALAAPVTTVATLVPHNATEPASPGEGKEDAFSK	N23(NGlycan / 1540.5285)	P46096	>sp|P46096|SYT1_MOUSE Synaptotagmin-1 OS=Mus musculus GN=Syt1 PE=1 SV=1	24	TRUE	2	2	HexNAc(2)Hex(7)	FALSE	TRUE	TRUE	By Similarity	250
VSASRPEALAAPVTTVATLVPHN[NGlycan_1216.4229]ATEPASPGEGKEDAFSK	VSASRPEALAAPVTTVATLVPHNATEPASPGEGKEDAFSK	N23(NGlycan / 1216.4229)	P46096	>sp|P46096|SYT1_MOUSE Synaptotagmin-1 OS=Mus musculus GN=Syt1 PE=1 SV=1	24	TRUE	1	1	HexNAc(2)Hex(5)	FALSE	TRUE	TRUE	By Similarity	250
VILYN[NGlycan_1622.5816]R	VILYNR	N5(NGlycan / 1622.5816)	A0A087WPX3	>tr|A0A087WPX3|A0A087WPX3_MOUSE Neurofascin OS=Mus musculus GN=Nfasc PE=1 SV=1	446	TRUE	3	3	HexNAc(4)Hex(5)	FALSE	TRUE	FALSE	None	0
VILYN[NGlycan_1419.5022]R	VILYNR	N5(NGlycan / 1419.5022)	A0A087WPX3	>tr|A0A087WPX3|A0A087WPX3_MOUSE Neurofascin OS=Mus musculus GN=Nfasc PE=1 SV=1	446	TRUE	4	4	HexNAc(3)Hex(5)	FALSE	TRUE	FALSE	None	0
VILYN[NGlycan_1054.37]R	VILYNR	N5(NGlycan / 1054.37)	A0A087WPX3	>tr|A0A087WPX3|A0A087WPX3_MOUSE Neurofascin OS=Mus musculus GN=Nfasc PE=1 SV=1	446	TRUE	4	4	HexNAc(2)Hex(4)	FALSE	TRUE	FALSE	None	0
VILYN[NGlycan_892.3172]R	VILYNR	N5(NGlycan / 892.3172)	A0A087WPX3	>tr|A0A087WPX3|A0A087WPX3_MOUSE Neurofascin OS=Mus musculus GN=Nfasc PE=1 SV=1	446	TRUE	9	9	HexNAc(2)Hex(3)	FALSE	TRUE	FALSE	None	0
VILYN[NGlycan_203.0794]R	VILYNR	N5(NGlycan / 203.0794)	A0A087WPX3	>tr|A0A087WPX3|A0A087WPX3_MOUSE Neurofascin OS=Mus musculus GN=Nfasc PE=1 SV=1	446	TRUE	7	7	HexNAc(1)	FALSE	TRUE	FALSE	None	0
KM[Oxidation]LSAFN[NGlycan_1864.6342]ATSGK	KMLSAFNATSGK	M2(Oxidation / 15.9949);N7(NGlycan / 1864.6342)	Q8BYI8	>sp|Q8BYI8|F234B_MOUSE Protein FAM234B OS=Mus musculus GN=Fam234b PE=1 SV=1	239	TRUE	10	10	HexNAc(2)Hex(9)	FALSE	TRUE	FALSE	None	0
KM[Oxidation]LSAFN[NGlycan_1702.5813]ATSGK	KMLSAFNATSGK	M2(Oxidation / 15.9949);N7(NGlycan / 1702.5813)	Q8BYI8	>sp|Q8BYI8|F234B_MOUSE Protein FAM234B OS=Mus musculus GN=Fam234b PE=1 SV=1	239	TRUE	15	14	HexNAc(2)Hex(8)	FALSE	TRUE	FALSE	None	0
KMLSAFN[NGlycan_1702.5813]ATSGK	KMLSAFNATSGK	N7(NGlycan / 1702.5813)	Q8BYI8	>sp|Q8BYI8|F234B_MOUSE Protein FAM234B OS=Mus musculus GN=Fam234b PE=1 SV=1	239	TRUE	4	4	HexNAc(2)Hex(8)	FALSE	TRUE	FALSE	None	0
KM[Oxidation]LSAFN[NGlycan_1540.5285]ATSGK	KMLSAFNATSGK	M2(Oxidation / 15.9949);N7(NGlycan / 1540.5285)	Q8BYI8	>sp|Q8BYI8|F234B_MOUSE Protein FAM234B OS=Mus musculus GN=Fam234b PE=1 SV=1	239	TRUE	21	20	HexNAc(2)Hex(7)	FALSE	TRUE	FALSE	None	0
KMLSAFN[NGlycan_1540.5285]ATSGK	KMLSAFNATSGK	N7(NGlycan / 1540.5285)	Q8BYI8	>sp|Q8BYI8|F234B_MOUSE Protein FAM234B OS=Mus musculus GN=Fam234b PE=1 SV=1	239	TRUE	6	6	HexNAc(2)Hex(7)	FALSE	TRUE	FALSE	None	0
KM[Oxidation]LSAFN[NGlycan_1378.4757]ATSGK	KMLSAFNATSGK	M2(Oxidation / 15.9949);N7(NGlycan / 1378.4757)	Q8BYI8	>sp|Q8BYI8|F234B_MOUSE Protein FAM234B OS=Mus musculus GN=Fam234b PE=1 SV=1	239	TRUE	11	10	HexNAc(2)Hex(6)	FALSE	TRUE	FALSE	None	0
KM[Oxidation]LSAFN[NGlycan_1216.4229]ATSGK	KMLSAFNATSGK	M2(Oxidation / 15.9949);N7(NGlycan / 1216.4229)	Q8BYI8	>sp|Q8BYI8|F234B_MOUSE Protein FAM234B OS=Mus musculus GN=Fam234b PE=1 SV=1	239	TRUE	16	15	HexNAc(2)Hex(5)	FALSE	TRUE	FALSE	None	0
KMLSAFN[NGlycan_1216.4229]ATSGK	KMLSAFNATSGK	N7(NGlycan / 1216.4229)	Q8BYI8	>sp|Q8BYI8|F234B_MOUSE Protein FAM234B OS=Mus musculus GN=Fam234b PE=1 SV=1	239	TRUE	5	4	HexNAc(2)Hex(5)	FALSE	TRUE	FALSE	None	0
LLN[NGlycan_1540.5285]QTLRENLKK	LLNQTLRENLKK	N3(NGlycan / 1540.5285)	Q9CQF9	>sp|Q9CQF9|PCYOX_MOUSE Prenylcysteine oxidase OS=Mus musculus GN=Pcyox1 PE=1 SV=1	196	TRUE	3	3	HexNAc(2)Hex(7)	FALSE	TRUE	TRUE	Reported in Literature	269
LLN[NGlycan_1216.4229]QTLRENLKK	LLNQTLRENLKK	N3(NGlycan / 1216.4229)	Q9CQF9	>sp|Q9CQF9|PCYOX_MOUSE Prenylcysteine oxidase OS=Mus musculus GN=Pcyox1 PE=1 SV=1	196	TRUE	6	6	HexNAc(2)Hex(5)	FALSE	TRUE	TRUE	Reported in Literature	269
LLN[NGlycan_1216.4229]QTLRENLK	LLNQTLRENLK	N3(NGlycan / 1216.4229)	Q9CQF9	>sp|Q9CQF9|PCYOX_MOUSE Prenylcysteine oxidase OS=Mus musculus GN=Pcyox1 PE=1 SV=1	196	TRUE	4	4	HexNAc(2)Hex(5)	FALSE	TRUE	TRUE	Reported in Literature	269
LLN[NGlycan_892.3172]QTLRENLKK	LLNQTLRENLKK	N3(NGlycan / 892.3172)	Q9CQF9	>sp|Q9CQF9|PCYOX_MOUSE Prenylcysteine oxidase OS=Mus musculus GN=Pcyox1 PE=1 SV=1	196	TRUE	3	3	HexNAc(2)Hex(3)	FALSE	TRUE	TRUE	Reported in Literature	269
LLN[NGlycan_1216.4229]QTLR	LLNQTLR	N3(NGlycan / 1216.4229)	Q9CQF9	>sp|Q9CQF9|PCYOX_MOUSE Prenylcysteine oxidase OS=Mus musculus GN=Pcyox1 PE=1 SV=1	196	TRUE	3	3	HexNAc(2)Hex(5)	FALSE	TRUE	TRUE	Reported in Literature	269
LLN[NGlycan_568.2116]QTLRENLKK	LLNQTLRENLKK	N3(NGlycan / 568.2116)	Q9CQF9	>sp|Q9CQF9|PCYOX_MOUSE Prenylcysteine oxidase OS=Mus musculus GN=Pcyox1 PE=1 SV=1	196	TRUE	2	2	HexNAc(2)Hex(1)	FALSE	TRUE	TRUE	Reported in Literature	269
LLN[NGlycan_1054.37]QTLR	LLNQTLR	N3(NGlycan / 1054.37)	Q9CQF9	>sp|Q9CQF9|PCYOX_MOUSE Prenylcysteine oxidase OS=Mus musculus GN=Pcyox1 PE=1 SV=1	196	TRUE	5	5	HexNAc(2)Hex(4)	FALSE	TRUE	TRUE	Reported in Literature	269
LLN[NGlycan_892.3172]QTLR	LLNQTLR	N3(NGlycan / 892.3172)	Q9CQF9	>sp|Q9CQF9|PCYOX_MOUSE Prenylcysteine oxidase OS=Mus musculus GN=Pcyox1 PE=1 SV=1	196	TRUE	6	6	HexNAc(2)Hex(3)	FALSE	TRUE	TRUE	Reported in Literature	269
LDKEHLVN[NGlycan_1216.4229]ISGGPMTYSHR	LDKEHLVNISGGPMTYSHR	N8(NGlycan / 1216.4229)	P61215	>sp|P61215|CAH10_MOUSE Carbonic anhydrase-related protein 10 OS=Mus musculus GN=Ca10 PE=1 SV=1	116	TRUE	6	6	HexNAc(2)Hex(5)	TRUE	FALSE	FALSE	None	0
LNN[NGlycan_1540.5285]ITNIGPLDM[Oxidation]K	LNNITNIGPLDMK	N3(NGlycan / 1540.5285);M12(Oxidation / 15.9949)	Q80X71	>sp|Q80X71|T106B_MOUSE Transmembrane protein 106B OS=Mus musculus GN=Tmem106b PE=1 SV=1	184	TRUE	5	5	HexNAc(2)Hex(7)	FALSE	TRUE	TRUE	Sequence Analysis	255
LNN[NGlycan_1378.4757]ITNIGPLDM[Oxidation]K	LNNITNIGPLDMK	N3(NGlycan / 1378.4757);M12(Oxidation / 15.9949)	Q80X71	>sp|Q80X71|T106B_MOUSE Transmembrane protein 106B OS=Mus musculus GN=Tmem106b PE=1 SV=1	184	TRUE	4	4	HexNAc(2)Hex(6)	FALSE	TRUE	TRUE	Sequence Analysis	255
LNN[NGlycan_1216.4229]ITNIGPLDM[Oxidation]K	LNNITNIGPLDMK	N3(NGlycan / 1216.4229);M12(Oxidation / 15.9949)	Q80X71	>sp|Q80X71|T106B_MOUSE Transmembrane protein 106B OS=Mus musculus GN=Tmem106b PE=1 SV=1	184	TRUE	6	6	HexNAc(2)Hex(5)	FALSE	TRUE	TRUE	Sequence Analysis	255
ADGSFRLEN[NGlycan_1378.4757]ITTGTYTIHAQK	ADGSFRLENITTGTYTIHAQK	N9(NGlycan / 1378.4757)	Q6GQT9	>sp|Q6GQT9|NOMO1_MOUSE Nodal modulator 1 OS=Mus musculus GN=Nomo1 PE=1 SV=1	361	TRUE	2	2	HexNAc(2)Hex(6)	FALSE	TRUE	FALSE	None	0
ADGSFRLEN[NGlycan_1216.4229]ITTGTYTIHAQK	ADGSFRLENITTGTYTIHAQK	N9(NGlycan / 1216.4229)	Q6GQT9	>sp|Q6GQT9|NOMO1_MOUSE Nodal modulator 1 OS=Mus musculus GN=Nomo1 PE=1 SV=1	361	TRUE	6	6	HexNAc(2)Hex(5)	FALSE	TRUE	FALSE	None	0
SVAQN[NGlycan_1216.4229]YSSITHLHSIGK	SVAQNYSSITHLHSIGK	N5(NGlycan / 1216.4229)	Q80V42	>sp|Q80V42|CBPM_MOUSE Carboxypeptidase M OS=Mus musculus GN=Cpm PE=1 SV=2	38	TRUE	10	10	HexNAc(2)Hex(5)	TRUE	FALSE	TRUE	Sequence Analysis	255
SVAQN[NGlycan_1038.3751]YSSITHLHSIGK	SVAQNYSSITHLHSIGK	N5(NGlycan / 1038.3751)	Q80V42	>sp|Q80V42|CBPM_MOUSE Carboxypeptidase M OS=Mus musculus GN=Cpm PE=1 SV=2	38	TRUE	2	2	HexNAc(2)Hex(3)Fuc(1)	TRUE	FALSE	TRUE	Sequence Analysis	255
NPN[NGlycan_1216.4229]MTKGDQC[Carbamidomethyl]K	NPNMTKGDQCK	N3(NGlycan / 1216.4229);C10(Carbamidomethyl / 57.0215)	Q80V42	>sp|Q80V42|CBPM_MOUSE Carboxypeptidase M OS=Mus musculus GN=Cpm PE=1 SV=2	235	TRUE	8	8	HexNAc(2)Hex(5)	FALSE	TRUE	FALSE	None	0
KM[Oxidation]ILEIAPTSDNDFGRYN[NGlycan_1216.4229]C[Carbamidomethyl]TATNR	KMILEIAPTSDNDFGRYNCTATNR	M2(Oxidation / 15.9949);N18(NGlycan / 1216.4229);C19(Carbamidomethyl / 57.0215)	O35136	>sp|O35136|NCAM2_MOUSE Neural cell adhesion molecule 2 OS=Mus musculus GN=Ncam2 PE=1 SV=1	474	TRUE	5	5	HexNAc(2)Hex(5)	FALSE	TRUE	TRUE	Sequence Analysis	255
DLSGN[NGlycan_1702.5813]ETHFTGSEVGFLKPISC[Carbamidomethyl]R	DLSGNETHFTGSEVGFLKPISCR	N5(NGlycan / 1702.5813);C22(Carbamidomethyl / 57.0215)	Q99MB3-2	>sp|Q99MB3-2|TM2D1_MOUSE Isoform 2 of TM2 domain-containing protein 1 OS=Mus musculus GN=Tm2d1	92	TRUE	3	3	HexNAc(2)Hex(8)	FALSE	TRUE	FALSE	None	0
DLSGN[NGlycan_1540.5285]ETHFTGSEVGFLKPISC[Carbamidomethyl]R	DLSGNETHFTGSEVGFLKPISCR	N5(NGlycan / 1540.5285);C22(Carbamidomethyl / 57.0215)	Q99MB3-2	>sp|Q99MB3-2|TM2D1_MOUSE Isoform 2 of TM2 domain-containing protein 1 OS=Mus musculus GN=Tm2d1	92	TRUE	2	2	HexNAc(2)Hex(7)	FALSE	TRUE	FALSE	None	0
SNLDPSNVDSLFYAAQSSQVLSGC[Carbamidomethyl]EISVSN[NGlycan_1378.4757]ETK	SNLDPSNVDSLFYAAQSSQVLSGCEISVSNETK	N30(NGlycan / 1378.4757);C24(Carbamidomethyl / 57.0215)	Q9DBG6	>sp|Q9DBG6|RPN2_MOUSE Dolichyl-diphosphooligosaccharide--protein glycosyltransferase subunit 2 OS=Mus musculus GN=Rpn2 PE=1 SV=1	106	TRUE	2	2	HexNAc(2)Hex(6)	FALSE	TRUE	TRUE	Sequence Analysis	255
SNLDPSNVDSLFYAAQSSQVLSGC[Carbamidomethyl]EISVSN[NGlycan_1216.4229]ETK	SNLDPSNVDSLFYAAQSSQVLSGCEISVSNETK	N30(NGlycan / 1216.4229);C24(Carbamidomethyl / 57.0215)	Q9DBG6	>sp|Q9DBG6|RPN2_MOUSE Dolichyl-diphosphooligosaccharide--protein glycosyltransferase subunit 2 OS=Mus musculus GN=Rpn2 PE=1 SV=1	106	TRUE	3	3	HexNAc(2)Hex(5)	FALSE	TRUE	TRUE	Sequence Analysis	255
LGVQM[Oxidation]HPGQEIHN[NGlycan_1622.5816]FTLTGR	LGVQMHPGQEIHNFTLTGR	M5(Oxidation / 15.9949);N13(NGlycan / 1622.5816)	P42703	>sp|P42703|LIFR_MOUSE Leukemia inhibitory factor receptor OS=Mus musculus GN=Lifr PE=1 SV=1	402	TRUE	3	3	HexNAc(4)Hex(5)	FALSE	TRUE	TRUE	Reported in Literature	269
LGVQM[Oxidation]HPGQEIHN[NGlycan_1216.4229]FTLTGR	LGVQMHPGQEIHNFTLTGR	M5(Oxidation / 15.9949);N13(NGlycan / 1216.4229)	P42703	>sp|P42703|LIFR_MOUSE Leukemia inhibitory factor receptor OS=Mus musculus GN=Lifr PE=1 SV=1	402	TRUE	4	4	HexNAc(2)Hex(5)	FALSE	TRUE	TRUE	Reported in Literature	269
N[NGlycan_1540.5285]ATIR	NATIR	N1(NGlycan / 1540.5285)	P42703	>sp|P42703|LIFR_MOUSE Leukemia inhibitory factor receptor OS=Mus musculus GN=Lifr PE=1 SV=1	476	TRUE	3	3	HexNAc(2)Hex(7)	FALSE	TRUE	TRUE	Sequence Analysis	255
HAHSITTLNHPLN[NGlycan_1864.6342]LTK	HAHSITTLNHPLNLTK	N13(NGlycan / 1864.6342)	Q91V24	>sp|Q91V24|ABCA7_MOUSE ATP-binding cassette sub-family A member 7 OS=Mus musculus GN=Abca7 PE=1 SV=1	1532	TRUE	3	3	HexNAc(2)Hex(9)	FALSE	TRUE	FALSE	None	0
HAHSITTLNHPLN[NGlycan_1702.5813]LTK	HAHSITTLNHPLNLTK	N13(NGlycan / 1702.5813)	Q91V24	>sp|Q91V24|ABCA7_MOUSE ATP-binding cassette sub-family A member 7 OS=Mus musculus GN=Abca7 PE=1 SV=1	1532	TRUE	2	2	HexNAc(2)Hex(8)	FALSE	TRUE	FALSE	None	0
HAHSITTLNHPLN[NGlycan_1540.5285]LTK	HAHSITTLNHPLNLTK	N13(NGlycan / 1540.5285)	Q91V24	>sp|Q91V24|ABCA7_MOUSE ATP-binding cassette sub-family A member 7 OS=Mus musculus GN=Abca7 PE=1 SV=1	1532	TRUE	2	2	HexNAc(2)Hex(7)	FALSE	TRUE	FALSE	None	0
PGDPGKDLASGEN[NGlycan_2018.7084]GTEC[Carbamidomethyl]R	PGDPGKDLASGENGTECR	N13(NGlycan / 2018.7084);C17(Carbamidomethyl / 57.0215)	Q71M36	>sp|Q71M36|CSPG5_MOUSE Chondroitin sulfate proteoglycan 5 OS=Mus musculus GN=Cspg5 PE=1 SV=2	355	TRUE	1	1	HexNAc(3)Hex(6)Fuc(1)NeuAc(1)	FALSE	TRUE	TRUE	Sequence Analysis	255
PGDPGKDLASGEN[NGlycan_1549.5652]GTEC[Carbamidomethyl]R	PGDPGKDLASGENGTECR	N13(NGlycan / 1549.5652);C17(Carbamidomethyl / 57.0215)	Q71M36	>sp|Q71M36|CSPG5_MOUSE Chondroitin sulfate proteoglycan 5 OS=Mus musculus GN=Cspg5 PE=1 SV=2	355	TRUE	3	3	HexNAc(3)Hex(4)Fuc(2)	FALSE	TRUE	TRUE	Sequence Analysis	255
PGDPGKDLASGEN[NGlycan_1362.4808]GTEC[Carbamidomethyl]R	PGDPGKDLASGENGTECR	N13(NGlycan / 1362.4808);C17(Carbamidomethyl / 57.0215)	Q71M36	>sp|Q71M36|CSPG5_MOUSE Chondroitin sulfate proteoglycan 5 OS=Mus musculus GN=Cspg5 PE=1 SV=2	355	TRUE	4	4	HexNAc(2)Hex(5)Fuc(1)	FALSE	TRUE	TRUE	Sequence Analysis	255
PGDPGKDLASGEN[NGlycan_1038.3751]GTEC[Carbamidomethyl]R	PGDPGKDLASGENGTECR	N13(NGlycan / 1038.3751);C17(Carbamidomethyl / 57.0215)	Q71M36	>sp|Q71M36|CSPG5_MOUSE Chondroitin sulfate proteoglycan 5 OS=Mus musculus GN=Cspg5 PE=1 SV=2	355	TRUE	5	5	HexNAc(2)Hex(3)Fuc(1)	FALSE	TRUE	TRUE	Sequence Analysis	255
FLTDVERN[NGlycan_1444.5339]ETALYHVEAFK	FLTDVERNETALYHVEAFK	N8(NGlycan / 1444.5339)	Q9Z2L6	>sp|Q9Z2L6|MINP1_MOUSE Multiple inositol polyphosphate phosphatase 1 OS=Mus musculus GN=Minpp1 PE=1 SV=3	236	TRUE	2	2	HexNAc(4)Hex(3)Fuc(1)	FALSE	TRUE	TRUE	Sequence Analysis	255
LHNQLLPN[NGlycan_1216.4229]TTTVEKDIDQVVTAGLK	LHNQLLPNTTTVEKDIDQVVTAGLK	N8(NGlycan / 1216.4229)	Q60928	>sp|Q60928|GGT1_MOUSE Gamma-glutamyltranspeptidase 1 OS=Mus musculus GN=Ggt1 PE=1 SV=1	510	TRUE	5	5	HexNAc(2)Hex(5)	FALSE	TRUE	TRUE	Reported in Literature	269
VDHESLN[NGlycan_1752.6446]ATPQVAM[Oxidation]QVLEIHYTPSVK	VDHESLNATPQVAMQVLEIHYTPSVK	N7(NGlycan / 1752.6446);M14(Oxidation / 15.9949)	Q8BLQ9-2	>sp|Q8BLQ9-2|CADM2_MOUSE Isoform 2 of Cell adhesion molecule 2 OS=Mus musculus GN=Cadm2	220	TRUE	2	2	HexNAc(4)Hex(4)Fuc(2)	FALSE	TRUE	FALSE	None	0
DAN[NGlycan_1864.6342]FTLDGYAHHFVLNGDFER	DANFTLDGYAHHFVLNGDFER	N3(NGlycan / 1864.6342)	O54991	>sp|O54991|CNTP1_MOUSE Contactin-associated protein 1 OS=Mus musculus GN=Cntnap1 PE=1 SV=2	277	TRUE	4	4	HexNAc(2)Hex(9)	FALSE	TRUE	TRUE	Sequence Analysis	255
DAN[NGlycan_1704.6347]FTLDGYAHHFVLNGDFER	DANFTLDGYAHHFVLNGDFER	N3(NGlycan / 1704.6347)	O54991	>sp|O54991|CNTP1_MOUSE Contactin-associated protein 1 OS=Mus musculus GN=Cntnap1 PE=1 SV=2	277	TRUE	1	1	HexNAc(6)Hex(3)	FALSE	TRUE	TRUE	Sequence Analysis	255
SILTVTN[NGlycan_2457.8774]VTQEHFGNYTC[Carbamidomethyl]VAANK	SILTVTNVTQEHFGNYTCVAANK	N7(NGlycan / 2457.8774);C18(Carbamidomethyl / 57.0215)	Q80Z24	>sp|Q80Z24|NEGR1_MOUSE Neuronal growth regulator 1 OS=Mus musculus GN=Negr1 PE=1 SV=1	280	TRUE	1	1	HexNAc(5)Hex(8)Fuc(1)	FALSE	TRUE	TRUE	Sequence Analysis	255
AN[NGlycan_1378.4757]ATIEVK	ANATIEVK	N2(NGlycan / 1378.4757)	P97300-3	>sp|P97300-3|NPTN_MOUSE Isoform 3 of Neuroplastin OS=Mus musculus GN=Nptn	112	TRUE	12	12	HexNAc(2)Hex(6)	FALSE	TRUE	TRUE	Reported in Literature	269
N[NGlycan_1581.5551]ETHFDAGAK	NETHFDAGAK	N1(NGlycan / 1581.5551)	P09470	>sp|P09470|ACE_MOUSE Angiotensin-converting enzyme OS=Mus musculus GN=Ace PE=1 SV=3	514	TRUE	2	2	HexNAc(3)Hex(6)	FALSE	TRUE	TRUE	Sequence Analysis	255
N[NGlycan_1540.5285]ETHFDAGAK	NETHFDAGAK	N1(NGlycan / 1540.5285)	P09470	>sp|P09470|ACE_MOUSE Angiotensin-converting enzyme OS=Mus musculus GN=Ace PE=1 SV=3	514	TRUE	5	5	HexNAc(2)Hex(7)	FALSE	TRUE	TRUE	Sequence Analysis	255
N[NGlycan_1378.4757]ETHFDAGAK	NETHFDAGAK	N1(NGlycan / 1378.4757)	P09470	>sp|P09470|ACE_MOUSE Angiotensin-converting enzyme OS=Mus musculus GN=Ace PE=1 SV=3	514	TRUE	6	6	HexNAc(2)Hex(6)	FALSE	TRUE	TRUE	Sequence Analysis	255
N[NGlycan_1216.4229]ETHFDAGAK	NETHFDAGAK	N1(NGlycan / 1216.4229)	P09470	>sp|P09470|ACE_MOUSE Angiotensin-converting enzyme OS=Mus musculus GN=Ace PE=1 SV=3	514	TRUE	9	9	HexNAc(2)Hex(5)	FALSE	TRUE	TRUE	Sequence Analysis	255
IVFN[NGlycan_1702.5813]K	IVFNK	N4(NGlycan / 1702.5813)	B1AS29	>sp|B1AS29|GRIK3_MOUSE Glutamate receptor ionotropic, kainate 3 OS=Mus musculus GN=Grik3 PE=1 SV=1	381	TRUE	4	4	HexNAc(2)Hex(8)	FALSE	TRUE	TRUE	Sequence Analysis	255
IVFN[NGlycan_1540.5285]K	IVFNK	N4(NGlycan / 1540.5285)	B1AS29	>sp|B1AS29|GRIK3_MOUSE Glutamate receptor ionotropic, kainate 3 OS=Mus musculus GN=Grik3 PE=1 SV=1	381	TRUE	3	3	HexNAc(2)Hex(7)	FALSE	TRUE	TRUE	Sequence Analysis	255
IVFN[NGlycan_1378.4757]K	IVFNK	N4(NGlycan / 1378.4757)	B1AS29	>sp|B1AS29|GRIK3_MOUSE Glutamate receptor ionotropic, kainate 3 OS=Mus musculus GN=Grik3 PE=1 SV=1	381	TRUE	3	3	HexNAc(2)Hex(6)	FALSE	TRUE	TRUE	Sequence Analysis	255
IVFN[NGlycan_1216.4229]K	IVFNK	N4(NGlycan / 1216.4229)	B1AS29	>sp|B1AS29|GRIK3_MOUSE Glutamate receptor ionotropic, kainate 3 OS=Mus musculus GN=Grik3 PE=1 SV=1	381	TRUE	2	2	HexNAc(2)Hex(5)	FALSE	TRUE	TRUE	Sequence Analysis	255
IVFN[NGlycan_1054.37]K	IVFNK	N4(NGlycan / 1054.37)	B1AS29	>sp|B1AS29|GRIK3_MOUSE Glutamate receptor ionotropic, kainate 3 OS=Mus musculus GN=Grik3 PE=1 SV=1	381	TRUE	2	2	HexNAc(2)Hex(4)	FALSE	TRUE	TRUE	Sequence Analysis	255
M[Oxidation]N[NGlycan_1540.5285]GTEM[Oxidation]NLEPGSR	MNGTEMNLEPGSR	M1(Oxidation / 15.9949);N2(NGlycan / 1540.5285);M6(Oxidation / 15.9949)	Q61330	>sp|Q61330|CNTN2_MOUSE Contactin-2 OS=Mus musculus GN=Cntn2 PE=1 SV=2	78	TRUE	3	3	HexNAc(2)Hex(7)	FALSE	TRUE	TRUE	Sequence Analysis	255
M[Oxidation]N[NGlycan_1378.4757]GTEM[Oxidation]NLEPGSR	MNGTEMNLEPGSR	M1(Oxidation / 15.9949);N2(NGlycan / 1378.4757);M6(Oxidation / 15.9949)	Q61330	>sp|Q61330|CNTN2_MOUSE Contactin-2 OS=Mus musculus GN=Cntn2 PE=1 SV=2	78	TRUE	5	4	HexNAc(2)Hex(6)	FALSE	TRUE	TRUE	Sequence Analysis	255
M[Oxidation]N[NGlycan_1216.4229]GTEM[Oxidation]NLEPGSR	MNGTEMNLEPGSR	M1(Oxidation / 15.9949);N2(NGlycan / 1216.4229);M6(Oxidation / 15.9949)	Q61330	>sp|Q61330|CNTN2_MOUSE Contactin-2 OS=Mus musculus GN=Cntn2 PE=1 SV=2	78	TRUE	33	33	HexNAc(2)Hex(5)	FALSE	TRUE	TRUE	Sequence Analysis	255
M[Oxidation]N[NGlycan_1054.37]GTEM[Oxidation]NLEPGSR	MNGTEMNLEPGSR	M1(Oxidation / 15.9949);N2(NGlycan / 1054.37);M6(Oxidation / 15.9949)	Q61330	>sp|Q61330|CNTN2_MOUSE Contactin-2 OS=Mus musculus GN=Cntn2 PE=1 SV=2	78	TRUE	6	6	HexNAc(2)Hex(4)	FALSE	TRUE	TRUE	Sequence Analysis	255
ETQEN[NGlycan_1403.5073]LTVYSFPTPLLTLSEPEAPEGK	ETQENLTVYSFPTPLLTLSEPEAPEGK	N5(NGlycan / 1403.5073)	Q60625	>sp|Q60625|ICAM5_MOUSE Intercellular adhesion molecule 5 OS=Mus musculus GN=Icam5 PE=1 SV=2	316	TRUE	2	2	HexNAc(3)Hex(4)Fuc(1)	FALSE	TRUE	TRUE	Sequence Analysis	255
ETQEN[NGlycan_1038.3751]LTVYSFPTPLLTLSEPEAPEGK	ETQENLTVYSFPTPLLTLSEPEAPEGK	N5(NGlycan / 1038.3751)	Q60625	>sp|Q60625|ICAM5_MOUSE Intercellular adhesion molecule 5 OS=Mus musculus GN=Icam5 PE=1 SV=2	316	TRUE	6	6	HexNAc(2)Hex(3)Fuc(1)	FALSE	TRUE	TRUE	Sequence Analysis	255
TTVYVYQWPAEKEN[NGlycan_1216.4229]NTGVVSQTFR	TTVYVYQWPAEKENNTGVVSQTFR	N14(NGlycan / 1216.4229)	Q8BFW6	>tr|Q8BFW6|Q8BFW6_MOUSE Ectonucleoside triphosphate diphosphohydrolase 3 OS=Mus musculus GN=Entpd3 PE=1 SV=1	81	TRUE	3	3	HexNAc(2)Hex(5)	FALSE	TRUE	FALSE	None	0
LTC[Carbamidomethyl]EC[Carbamidomethyl]EHN[NGlycan_1378.4757]TTGPDC[Carbamidomethyl]GK	LTCECEHNTTGPDCGK	N8(NGlycan / 1378.4757);C3(Carbamidomethyl / 57.0215);C5(Carbamidomethyl / 57.0215);C14(Carbamidomethyl / 57.0215)	F8WJ50	>tr|F8WJ50|F8WJ50_MOUSE Netrin-G1 OS=Mus musculus GN=Ntng1 PE=1 SV=2	320	TRUE	12	12	HexNAc(2)Hex(6)	FALSE	TRUE	FALSE	None	0
LTC[Carbamidomethyl]EC[Carbamidomethyl]EHN[NGlycan_1216.4229]TTGPDC[Carbamidomethyl]GK	LTCECEHNTTGPDCGK	N8(NGlycan / 1216.4229);C3(Carbamidomethyl / 57.0215);C5(Carbamidomethyl / 57.0215);C14(Carbamidomethyl / 57.0215)	F8WJ50	>tr|F8WJ50|F8WJ50_MOUSE Netrin-G1 OS=Mus musculus GN=Ntng1 PE=1 SV=2	320	TRUE	6	6	HexNAc(2)Hex(5)	FALSE	TRUE	FALSE	None	0
LAVTN[NGlycan_1702.5813]TTM[Oxidation]TGTVLK	LAVTNTTMTGTVLK	N5(NGlycan / 1702.5813);M8(Oxidation / 15.9949)	P70302	>sp|P70302|STIM1_MOUSE Stromal interaction molecule 1 OS=Mus musculus GN=Stim1 PE=1 SV=2	171	TRUE	8	8	HexNAc(2)Hex(8)	FALSE	TRUE	TRUE	Sequence Analysis	255
LAVTN[NGlycan_1540.5285]TTM[Oxidation]TGTVLK	LAVTNTTMTGTVLK	N5(NGlycan / 1540.5285);M8(Oxidation / 15.9949)	P70302	>sp|P70302|STIM1_MOUSE Stromal interaction molecule 1 OS=Mus musculus GN=Stim1 PE=1 SV=2	171	TRUE	1	1	HexNAc(2)Hex(7)	FALSE	TRUE	TRUE	Sequence Analysis	255
LAVTN[NGlycan_1378.4757]TTM[Oxidation]TGTVLK	LAVTNTTMTGTVLK	N5(NGlycan / 1378.4757);M8(Oxidation / 15.9949)	P70302	>sp|P70302|STIM1_MOUSE Stromal interaction molecule 1 OS=Mus musculus GN=Stim1 PE=1 SV=2	171	TRUE	8	8	HexNAc(2)Hex(6)	FALSE	TRUE	TRUE	Sequence Analysis	255
LAVTN[NGlycan_1378.4757]TTMTGTVLK	LAVTNTTMTGTVLK	N5(NGlycan / 1378.4757)	P70302	>sp|P70302|STIM1_MOUSE Stromal interaction molecule 1 OS=Mus musculus GN=Stim1 PE=1 SV=2	171	TRUE	1	1	HexNAc(2)Hex(6)	FALSE	TRUE	TRUE	Sequence Analysis	255
LAVTN[NGlycan_1216.4229]TTM[Oxidation]TGTVLK	LAVTNTTMTGTVLK	N5(NGlycan / 1216.4229);M8(Oxidation / 15.9949)	P70302	>sp|P70302|STIM1_MOUSE Stromal interaction molecule 1 OS=Mus musculus GN=Stim1 PE=1 SV=2	171	TRUE	2	2	HexNAc(2)Hex(5)	FALSE	TRUE	TRUE	Sequence Analysis	255
QLLQTQVASPAIHPPVSYN[NGlycan_1540.5285]DTAPR	QLLQTQVASPAIHPPVSYNDTAPR	N19(NGlycan / 1540.5285)	Q9R1Q9	>sp|Q9R1Q9|VAS1_MOUSE V-type proton ATPase subunit S1 OS=Mus musculus GN=Atp6ap1 PE=1 SV=1	255	TRUE	3	3	HexNAc(2)Hex(7)	FALSE	TRUE	TRUE	Reported in Literature	269
DQPGHPVN[NGlycan_1864.6342]R	DQPGHPVNR	N8(NGlycan / 1864.6342)	Q64676	>sp|Q64676|CGT_MOUSE 2-hydroxyacylsphingosine 1-beta-galactosyltransferase OS=Mus musculus GN=Ugt8 PE=1 SV=2	442	TRUE	11	11	HexNAc(2)Hex(9)	FALSE	TRUE	TRUE	Sequence Analysis	255
DQPGHPVN[NGlycan_1702.5813]R	DQPGHPVNR	N8(NGlycan / 1702.5813)	Q64676	>sp|Q64676|CGT_MOUSE 2-hydroxyacylsphingosine 1-beta-galactosyltransferase OS=Mus musculus GN=Ugt8 PE=1 SV=2	442	TRUE	9	9	HexNAc(2)Hex(8)	FALSE	TRUE	TRUE	Sequence Analysis	255
DQPGHPVN[NGlycan_1622.5816]R	DQPGHPVNR	N8(NGlycan / 1622.5816)	Q64676	>sp|Q64676|CGT_MOUSE 2-hydroxyacylsphingosine 1-beta-galactosyltransferase OS=Mus musculus GN=Ugt8 PE=1 SV=2	442	TRUE	5	3	HexNAc(4)Hex(5)	FALSE	TRUE	TRUE	Sequence Analysis	255
DQPGHPVN[NGlycan_1216.4229]R	DQPGHPVNR	N8(NGlycan / 1216.4229)	Q64676	>sp|Q64676|CGT_MOUSE 2-hydroxyacylsphingosine 1-beta-galactosyltransferase OS=Mus musculus GN=Ugt8 PE=1 SV=2	442	TRUE	6	6	HexNAc(2)Hex(5)	FALSE	TRUE	TRUE	Sequence Analysis	255
LLEFDSTN[NGlycan_1216.4229]ASEGAQPPGKPYPPYSLAK	LLEFDSTNASEGAQPPGKPYPPYSLAK	N8(NGlycan / 1216.4229)	Q9JHJ3	>sp|Q9JHJ3|GLMP_MOUSE Glycosylated lysosomal membrane protein OS=Mus musculus GN=Glmp PE=1 SV=1	133	TRUE	5	5	HexNAc(2)Hex(5)	TRUE	FALSE	TRUE	Reported in Literature	269
VKDLMVIN[NGlycan_1702.5813]R	VKDLMVINR	N8(NGlycan / 1702.5813)	Q8BXA5	>sp|Q8BXA5|CLP1L_MOUSE Cleft lip and palate transmembrane protein 1-like protein OS=Mus musculus GN=Clptm1l PE=1 SV=1	230	TRUE	3	2	HexNAc(2)Hex(8)	TRUE	FALSE	FALSE	None	0
VKDLM[Oxidation]VIN[NGlycan_1378.4757]R	VKDLMVINR	M5(Oxidation / 15.9949);N8(NGlycan / 1378.4757)	Q8BXA5	>sp|Q8BXA5|CLP1L_MOUSE Cleft lip and palate transmembrane protein 1-like protein OS=Mus musculus GN=Clptm1l PE=1 SV=1	230	TRUE	9	9	HexNAc(2)Hex(6)	TRUE	FALSE	FALSE	None	0
DYYPIN[NGlycan_1702.5813]ESLASLPLR	DYYPINESLASLPLR	N6(NGlycan / 1702.5813)	Q8VBZ3	>sp|Q8VBZ3|CLPT1_MOUSE Cleft lip and palate transmembrane protein 1 homolog OS=Mus musculus GN=Clptm1 PE=1 SV=1	295	TRUE	2	2	HexNAc(2)Hex(8)	TRUE	FALSE	TRUE	Sequence Analysis	255
DYYPIN[NGlycan_1216.4229]ESLASLPLR	DYYPINESLASLPLR	N6(NGlycan / 1216.4229)	Q8VBZ3	>sp|Q8VBZ3|CLPT1_MOUSE Cleft lip and palate transmembrane protein 1 homolog OS=Mus musculus GN=Clptm1 PE=1 SV=1	295	TRUE	2	2	HexNAc(2)Hex(5)	TRUE	FALSE	TRUE	Sequence Analysis	255
HIDMADFIANN[NGlycan_1378.4757]GTVPGC[Carbamidomethyl]PTKK	HIDMADFIANNGTVPGCPTKK	N11(NGlycan / 1378.4757);C17(Carbamidomethyl / 57.0215)	Q9R0M0	>sp|Q9R0M0|CELR2_MOUSE Cadherin EGF LAG seven-pass G-type receptor 2 OS=Mus musculus GN=Celsr2 PE=1 SV=2	1566	TRUE	1	1	HexNAc(2)Hex(6)	FALSE	TRUE	TRUE	Sequence Analysis	255
HIDMADFIANN[NGlycan_1216.4229]GTVPGC[Carbamidomethyl]PTKK	HIDMADFIANNGTVPGCPTKK	N11(NGlycan / 1216.4229);C17(Carbamidomethyl / 57.0215)	Q9R0M0	>sp|Q9R0M0|CELR2_MOUSE Cadherin EGF LAG seven-pass G-type receptor 2 OS=Mus musculus GN=Celsr2 PE=1 SV=2	1566	TRUE	4	4	HexNAc(2)Hex(5)	FALSE	TRUE	TRUE	Sequence Analysis	255
QTLFFN[NGlycan_1930.6923]GTR	QTLFFNGTR	N6(NGlycan / 1930.6923)	Q8R464	>sp|Q8R464|CADM4_MOUSE Cell adhesion molecule 4 OS=Mus musculus GN=Cadm4 PE=1 SV=1	67	TRUE	5	5	HexNAc(4)Hex(6)Fuc(1)	FALSE	TRUE	TRUE	Sequence Analysis	255
QTLFFN[NGlycan_1768.6395]GTR	QTLFFNGTR	N6(NGlycan / 1768.6395)	Q8R464	>sp|Q8R464|CADM4_MOUSE Cell adhesion molecule 4 OS=Mus musculus GN=Cadm4 PE=1 SV=1	67	TRUE	3	3	HexNAc(4)Hex(5)Fuc(1)	FALSE	TRUE	TRUE	Sequence Analysis	255
QTLFFN[NGlycan_1565.5601]GTR	QTLFFNGTR	N6(NGlycan / 1565.5601)	Q8R464	>sp|Q8R464|CADM4_MOUSE Cell adhesion molecule 4 OS=Mus musculus GN=Cadm4 PE=1 SV=1	67	TRUE	2	2	HexNAc(3)Hex(5)Fuc(1)	FALSE	TRUE	TRUE	Sequence Analysis	255
SISEN[NGlycan_1702.5813]ATATTEPK	SISENATATTEPK	N5(NGlycan / 1702.5813)	Q8C341	>sp|Q8C341|SUCO_MOUSE SUN domain-containing ossification factor OS=Mus musculus GN=Suco PE=1 SV=3	529	TRUE	6	6	HexNAc(2)Hex(8)	FALSE	TRUE	FALSE	None	0
SISEN[NGlycan_1378.4757]ATATTEPK	SISENATATTEPK	N5(NGlycan / 1378.4757)	Q8C341	>sp|Q8C341|SUCO_MOUSE SUN domain-containing ossification factor OS=Mus musculus GN=Suco PE=1 SV=3	529	TRUE	6	6	HexNAc(2)Hex(6)	FALSE	TRUE	FALSE	None	0
SISEN[NGlycan_1216.4229]ATATTEPK	SISENATATTEPK	N5(NGlycan / 1216.4229)	Q8C341	>sp|Q8C341|SUCO_MOUSE SUN domain-containing ossification factor OS=Mus musculus GN=Suco PE=1 SV=3	529	TRUE	6	6	HexNAc(2)Hex(5)	FALSE	TRUE	FALSE	None	0
LGTEAM[Oxidation]STN[NGlycan_1216.4229]HSVIVNSPVITAAINK	LGTEAMSTNHSVIVNSPVITAAINK	M6(Oxidation / 15.9949);N9(NGlycan / 1216.4229)	Q80TS3-2	>sp|Q80TS3-2|AGRL3_MOUSE Isoform 2 of Adhesion G protein-coupled receptor L3 OS=Mus musculus GN=Adgrl3	840	TRUE	3	3	HexNAc(2)Hex(5)	TRUE	FALSE	TRUE	Sequence Analysis	255
GN[NGlycan_1216.4229]HTQSALLAGLRK	GNHTQSALLAGLRK	N2(NGlycan / 1216.4229)	Q3UH53	>sp|Q3UH53|SDK1_MOUSE Protein sidekick-1 OS=Mus musculus GN=Sdk1 PE=1 SV=1	1315	TRUE	6	6	HexNAc(2)Hex(5)	FALSE	TRUE	TRUE	Sequence Analysis	255
GN[NGlycan_1216.4229]HTQSALLAGLR	GNHTQSALLAGLR	N2(NGlycan / 1216.4229)	Q3UH53	>sp|Q3UH53|SDK1_MOUSE Protein sidekick-1 OS=Mus musculus GN=Sdk1 PE=1 SV=1	1315	TRUE	4	4	HexNAc(2)Hex(5)	FALSE	TRUE	TRUE	Sequence Analysis	255
SVAHN[NGlycan_1378.4757]M[Oxidation]TMPNKLLR	SVAHNMTMPNKLLR	N5(NGlycan / 1378.4757);M6(Oxidation / 15.9949)	P62812	>sp|P62812|GBRA1_MOUSE Gamma-aminobutyric acid receptor subunit alpha-1 OS=Mus musculus GN=Gabra1 PE=1 SV=1	137	TRUE	4	4	HexNAc(2)Hex(6)	FALSE	TRUE	TRUE	Sequence Analysis	255
SVAHN[NGlycan_1378.4757]MTMPNKLLR	SVAHNMTMPNKLLR	N5(NGlycan / 1378.4757)	P62812	>sp|P62812|GBRA1_MOUSE Gamma-aminobutyric acid receptor subunit alpha-1 OS=Mus musculus GN=Gabra1 PE=1 SV=1	137	TRUE	2	2	HexNAc(2)Hex(6)	FALSE	TRUE	TRUE	Sequence Analysis	255
KDDEPLETTGDFN[NGlycan_1216.4229]TTK	KDDEPLETTGDFNTTK	N13(NGlycan / 1216.4229)	P21995	>sp|P21995|EMB_MOUSE Embigin OS=Mus musculus GN=Emb PE=1 SV=2	118	TRUE	3	3	HexNAc(2)Hex(5)	FALSE	TRUE	TRUE	Reported in Literature	269
KDDEPLETTGDFN[NGlycan_1038.3751]TTK	KDDEPLETTGDFNTTK	N13(NGlycan / 1038.3751)	P21995	>sp|P21995|EMB_MOUSE Embigin OS=Mus musculus GN=Emb PE=1 SV=2	118	TRUE	1	1	HexNAc(2)Hex(3)Fuc(1)	FALSE	TRUE	TRUE	Reported in Literature	269
KLPLN[NGlycan_1540.5285]FTEGAR	KLPLNFTEGAR	N5(NGlycan / 1540.5285)	Q9Z0L8	>sp|Q9Z0L8|GGH_MOUSE Gamma-glutamyl hydrolase OS=Mus musculus GN=Ggh PE=1 SV=2	162	TRUE	2	2	HexNAc(2)Hex(7)	FALSE	TRUE	TRUE	Reported in Literature	269
KLPLN[NGlycan_1378.4757]FTEGAR	KLPLNFTEGAR	N5(NGlycan / 1378.4757)	Q9Z0L8	>sp|Q9Z0L8|GGH_MOUSE Gamma-glutamyl hydrolase OS=Mus musculus GN=Ggh PE=1 SV=2	162	TRUE	4	4	HexNAc(2)Hex(6)	FALSE	TRUE	TRUE	Reported in Literature	269
KLPLN[NGlycan_1038.3751]FTEGAR	KLPLNFTEGAR	N5(NGlycan / 1038.3751)	Q9Z0L8	>sp|Q9Z0L8|GGH_MOUSE Gamma-glutamyl hydrolase OS=Mus musculus GN=Ggh PE=1 SV=2	162	TRUE	5	5	HexNAc(2)Hex(3)Fuc(1)	FALSE	TRUE	TRUE	Reported in Literature	269
DN[NGlycan_1864.6342]HTSC[Carbamidomethyl]AEC[Carbamidomethyl]LK	DNHTSCAECLK	N2(NGlycan / 1864.6342);C6(Carbamidomethyl / 57.0215);C9(Carbamidomethyl / 57.0215)	P11835	>sp|P11835|ITB2_MOUSE Integrin beta-2 OS=Mus musculus GN=Itgb2 PE=1 SV=2	626	TRUE	6	6	HexNAc(2)Hex(9)	FALSE	TRUE	TRUE	Sequence Analysis	255
DN[NGlycan_1702.5813]HTSC[Carbamidomethyl]AEC[Carbamidomethyl]LK	DNHTSCAECLK	N2(NGlycan / 1702.5813);C6(Carbamidomethyl / 57.0215);C9(Carbamidomethyl / 57.0215)	P11835	>sp|P11835|ITB2_MOUSE Integrin beta-2 OS=Mus musculus GN=Itgb2 PE=1 SV=2	626	TRUE	6	6	HexNAc(2)Hex(8)	FALSE	TRUE	TRUE	Sequence Analysis	255
GFN[NGlycan_1216.4229]ITYTTFGQNEC[Carbamidomethyl]HDPGIPVNGR	GFNITYTTFGQNECHDPGIPVNGR	N3(NGlycan / 1216.4229);C14(Carbamidomethyl / 57.0215)	Q923L3	>sp|Q923L3|CSMD1_MOUSE CUB and sushi domain-containing protein 1 OS=Mus musculus GN=Csmd1 PE=1 SV=2	686	TRUE	3	3	HexNAc(2)Hex(5)	FALSE	TRUE	TRUE	Sequence Analysis	255
SEFM[Oxidation]GLVLN[NGlycan_1216.4229]STSNHLR	SEFMGLVLNSTSNHLR	M4(Oxidation / 15.9949);N9(NGlycan / 1216.4229)	Q923L3	>sp|Q923L3|CSMD1_MOUSE CUB and sushi domain-containing protein 1 OS=Mus musculus GN=Csmd1 PE=1 SV=2	1184	TRUE	10	10	HexNAc(2)Hex(5)	FALSE	TRUE	TRUE	Sequence Analysis	255
DLN[NGlycan_1216.4229]ISEDR	DLNISEDR	N3(NGlycan / 1216.4229)	Q99PH1	>sp|Q99PH1|LRRC4_MOUSE Leucine-rich repeat-containing protein 4 OS=Mus musculus GN=Lrrc4 PE=1 SV=2	362	TRUE	4	4	HexNAc(2)Hex(5)	TRUE	FALSE	TRUE	Sequence Analysis	255
DLN[NGlycan_1054.37]ISEDR	DLNISEDR	N3(NGlycan / 1054.37)	Q99PH1	>sp|Q99PH1|LRRC4_MOUSE Leucine-rich repeat-containing protein 4 OS=Mus musculus GN=Lrrc4 PE=1 SV=2	362	TRUE	2	2	HexNAc(2)Hex(4)	TRUE	FALSE	TRUE	Sequence Analysis	255
DLN[NGlycan_892.3172]ISEDR	DLNISEDR	N3(NGlycan / 892.3172)	Q99PH1	>sp|Q99PH1|LRRC4_MOUSE Leucine-rich repeat-containing protein 4 OS=Mus musculus GN=Lrrc4 PE=1 SV=2	362	TRUE	2	2	HexNAc(2)Hex(3)	TRUE	FALSE	TRUE	Sequence Analysis	255
DLN[NGlycan_203.0794]ISEDR	DLNISEDR	N3(NGlycan / 203.0794)	Q99PH1	>sp|Q99PH1|LRRC4_MOUSE Leucine-rich repeat-containing protein 4 OS=Mus musculus GN=Lrrc4 PE=1 SV=2	362	TRUE	1	1	HexNAc(1)	TRUE	FALSE	TRUE	Sequence Analysis	255
LEDGFHPDAVAWAN[NGlycan_1458.442]LTNAIR	LEDGFHPDAVAWANLTNAIR	N14(NGlycan / 1458.442)	Q3TCN2	>sp|Q3TCN2|PLBL2_MOUSE Putative phospholipase B-like 2 OS=Mus musculus GN=Plbd2 PE=1 SV=2	93	TRUE	4	4	HexNAc(2)Hex(6)Phospho(1)	FALSE	TRUE	TRUE	Reported in Literature	269
SDLNPAN[NGlycan_1216.4229]GSYPFQALHQR	SDLNPANGSYPFQALHQR	N7(NGlycan / 1216.4229)	Q3TCN2	>sp|Q3TCN2|PLBL2_MOUSE Putative phospholipase B-like 2 OS=Mus musculus GN=Plbd2 PE=1 SV=2	520	TRUE	1	1	HexNAc(2)Hex(5)	TRUE	FALSE	TRUE	Reported in Literature	269
N[NGlycan_1378.4757]ETHSIC[Carbamidomethyl]SAC[Carbamidomethyl]DESC[Carbamidomethyl]K	NETHSICSACDESCK	N1(NGlycan / 1378.4757);C7(Carbamidomethyl / 57.0215);C10(Carbamidomethyl / 57.0215);C14(Carbamidomethyl / 57.0215)	Q9CYA0	>sp|Q9CYA0|CREL2_MOUSE Cysteine-rich with EGF-like domain protein 2 OS=Mus musculus GN=Creld2 PE=1 SV=1	188	TRUE	5	5	HexNAc(2)Hex(6)	FALSE	TRUE	FALSE	None	0
N[NGlycan_1216.4229]ETHSIC[Carbamidomethyl]SAC[Carbamidomethyl]DESC[Carbamidomethyl]K	NETHSICSACDESCK	N1(NGlycan / 1216.4229);C7(Carbamidomethyl / 57.0215);C10(Carbamidomethyl / 57.0215);C14(Carbamidomethyl / 57.0215)	Q9CYA0	>sp|Q9CYA0|CREL2_MOUSE Cysteine-rich with EGF-like domain protein 2 OS=Mus musculus GN=Creld2 PE=1 SV=1	188	TRUE	6	6	HexNAc(2)Hex(5)	FALSE	TRUE	FALSE	None	0
KMALC[Carbamidomethyl]TNN[NGlycan_1216.4229]ISDFTVK	KMALCTNNISDFTVK	N8(NGlycan / 1216.4229);C5(Carbamidomethyl / 57.0215)	Q3UZV7	>sp|Q3UZV7|K132L_MOUSE UPF0577 protein KIAA1324-like homolog OS=Mus musculus PE=1 SV=1	732	TRUE	1	1	HexNAc(2)Hex(5)	TRUE	FALSE	FALSE	None	0
M[Oxidation]ALC[Carbamidomethyl]TNN[NGlycan_1216.4229]ISDFTVK	MALCTNNISDFTVK	M1(Oxidation / 15.9949);N7(NGlycan / 1216.4229);C4(Carbamidomethyl / 57.0215)	Q3UZV7	>sp|Q3UZV7|K132L_MOUSE UPF0577 protein KIAA1324-like homolog OS=Mus musculus PE=1 SV=1	732	TRUE	9	9	HexNAc(2)Hex(5)	TRUE	FALSE	FALSE	None	0
QN[NGlycan_1216.4229]ITYLLK	QNITYLLK	N2(NGlycan / 1216.4229)	Q63912	>sp|Q63912|OMGP_MOUSE Oligodendrocyte-myelin glycoprotein OS=Mus musculus GN=Omg PE=1 SV=1	234	TRUE	3	3	HexNAc(2)Hex(5)	FALSE	TRUE	TRUE	Sequence Analysis	255
QN[NGlycan_1054.37]ITYLLK	QNITYLLK	N2(NGlycan / 1054.37)	Q63912	>sp|Q63912|OMGP_MOUSE Oligodendrocyte-myelin glycoprotein OS=Mus musculus GN=Omg PE=1 SV=1	234	TRUE	4	4	HexNAc(2)Hex(4)	FALSE	TRUE	TRUE	Sequence Analysis	255
QN[NGlycan_892.3172]ITYLLK	QNITYLLK	N2(NGlycan / 892.3172)	Q63912	>sp|Q63912|OMGP_MOUSE Oligodendrocyte-myelin glycoprotein OS=Mus musculus GN=Omg PE=1 SV=1	234	TRUE	2	2	HexNAc(2)Hex(3)	FALSE	TRUE	TRUE	Sequence Analysis	255
YEQLQN[NGlycan_1864.6342]ETR	YEQLQNETR	N6(NGlycan / 1864.6342)	P24638	>sp|P24638|PPAL_MOUSE Lysosomal acid phosphatase OS=Mus musculus GN=Acp2 PE=1 SV=2	167	TRUE	10	10	HexNAc(2)Hex(9)	FALSE	TRUE	TRUE	Sequence Analysis	255
YEQLQN[NGlycan_1702.5813]ETR	YEQLQNETR	N6(NGlycan / 1702.5813)	P24638	>sp|P24638|PPAL_MOUSE Lysosomal acid phosphatase OS=Mus musculus GN=Acp2 PE=1 SV=2	167	TRUE	9	9	HexNAc(2)Hex(8)	FALSE	TRUE	TRUE	Sequence Analysis	255
YEQLQN[NGlycan_1540.5285]ETR	YEQLQNETR	N6(NGlycan / 1540.5285)	P24638	>sp|P24638|PPAL_MOUSE Lysosomal acid phosphatase OS=Mus musculus GN=Acp2 PE=1 SV=2	167	TRUE	1	1	HexNAc(2)Hex(7)	FALSE	TRUE	TRUE	Sequence Analysis	255
QTPEYQN[NGlycan_1362.4808]R	QTPEYQNR	N7(NGlycan / 1362.4808)	P24638	>sp|P24638|PPAL_MOUSE Lysosomal acid phosphatase OS=Mus musculus GN=Acp2 PE=1 SV=2	177	TRUE	2	2	HexNAc(2)Hex(5)Fuc(1)	TRUE	FALSE	TRUE	Sequence Analysis	255
QTPEYQN[NGlycan_1216.4229]R	QTPEYQNR	N7(NGlycan / 1216.4229)	P24638	>sp|P24638|PPAL_MOUSE Lysosomal acid phosphatase OS=Mus musculus GN=Acp2 PE=1 SV=2	177	TRUE	2	2	HexNAc(2)Hex(5)	TRUE	FALSE	TRUE	Sequence Analysis	255
QTPEYQN[NGlycan_1038.3751]R	QTPEYQNR	N7(NGlycan / 1038.3751)	P24638	>sp|P24638|PPAL_MOUSE Lysosomal acid phosphatase OS=Mus musculus GN=Acp2 PE=1 SV=2	177	TRUE	1	1	HexNAc(2)Hex(3)Fuc(1)	TRUE	FALSE	TRUE	Sequence Analysis	255
QVVEN[NGlycan_1216.4229]M[Oxidation]TR	QVVENMTR	N5(NGlycan / 1216.4229);M6(Oxidation / 15.9949)	P70699	>sp|P70699|LYAG_MOUSE Lysosomal alpha-glucosidase OS=Mus musculus GN=Gaa PE=1 SV=2	390	TRUE	3	3	HexNAc(2)Hex(5)	FALSE	TRUE	TRUE	Sequence Analysis	255
QVVEN[NGlycan_1054.37]M[Oxidation]TR	QVVENMTR	N5(NGlycan / 1054.37);M6(Oxidation / 15.9949)	P70699	>sp|P70699|LYAG_MOUSE Lysosomal alpha-glucosidase OS=Mus musculus GN=Gaa PE=1 SV=2	390	TRUE	3	3	HexNAc(2)Hex(4)	FALSE	TRUE	TRUE	Sequence Analysis	255
QVVEN[NGlycan_730.2644]M[Oxidation]TR	QVVENMTR	N5(NGlycan / 730.2644);M6(Oxidation / 15.9949)	P70699	>sp|P70699|LYAG_MOUSE Lysosomal alpha-glucosidase OS=Mus musculus GN=Gaa PE=1 SV=2	390	TRUE	2	2	HexNAc(2)Hex(2)	FALSE	TRUE	TRUE	Sequence Analysis	255
RGVFITN[NGlycan_1216.4229]ETGQPLIGK	RGVFITNETGQPLIGK	N7(NGlycan / 1216.4229)	P70699	>sp|P70699|LYAG_MOUSE Lysosomal alpha-glucosidase OS=Mus musculus GN=Gaa PE=1 SV=2	470	TRUE	4	4	HexNAc(2)Hex(5)	FALSE	TRUE	TRUE	Reported in Literature	269
TGN[NGlycan_1702.5813]SSPASVER	TGNSSPASVER	N3(NGlycan / 1702.5813)	Q8BI84	>sp|Q8BI84|MIA3_MOUSE Melanoma inhibitory activity protein 3 OS=Mus musculus GN=Mia3 PE=1 SV=2	252	TRUE	6	6	HexNAc(2)Hex(8)	TRUE	FALSE	FALSE	None	0
TGN[NGlycan_1378.4757]SSPASVER	TGNSSPASVER	N3(NGlycan / 1378.4757)	Q8BI84	>sp|Q8BI84|MIA3_MOUSE Melanoma inhibitory activity protein 3 OS=Mus musculus GN=Mia3 PE=1 SV=2	252	TRUE	6	6	HexNAc(2)Hex(6)	TRUE	FALSE	FALSE	None	0
TGN[NGlycan_1216.4229]SSPASVER	TGNSSPASVER	N3(NGlycan / 1216.4229)	Q8BI84	>sp|Q8BI84|MIA3_MOUSE Melanoma inhibitory activity protein 3 OS=Mus musculus GN=Mia3 PE=1 SV=2	252	TRUE	4	4	HexNAc(2)Hex(5)	TRUE	FALSE	FALSE	None	0
VHVN[NGlycan_1216.4229]SSSDNLDYPVLVVVR	VHVNSSSDNLDYPVLVVVR	N4(NGlycan / 1216.4229)	Q6AXF6	>sp|Q6AXF6|SIDT1_MOUSE SID1 transmembrane family member 1 OS=Mus musculus GN=Sidt1 PE=1 SV=1	83	TRUE	6	6	HexNAc(2)Hex(5)	TRUE	FALSE	TRUE	Sequence Analysis	255
GTFTDC[Carbamidomethyl]ALAN[NGlycan_1216.4229]M[Oxidation]TQQIR	GTFTDCALANMTQQIR	N10(NGlycan / 1216.4229);M11(Oxidation / 15.9949);C6(Carbamidomethyl / 57.0215)	Q02788	>sp|Q02788|CO6A2_MOUSE Collagen alpha-2(VI) chain OS=Mus musculus GN=Col6a2 PE=1 SV=3	155	TRUE	2	2	HexNAc(2)Hex(5)	FALSE	TRUE	TRUE	Sequence Analysis	255
GTFTDC[Carbamidomethyl]ALAN[NGlycan_1216.4229]MTQQIR	GTFTDCALANMTQQIR	N10(NGlycan / 1216.4229);C6(Carbamidomethyl / 57.0215)	Q02788	>sp|Q02788|CO6A2_MOUSE Collagen alpha-2(VI) chain OS=Mus musculus GN=Col6a2 PE=1 SV=3	155	TRUE	2	2	HexNAc(2)Hex(5)	FALSE	TRUE	TRUE	Sequence Analysis	255
EYC[Carbamidomethyl]NDLKPSDN[NGlycan_1241.4545]NTEFLLNFNEFIDRK	EYCNDLKPSDNNTEFLLNFNEFIDRK	N11(NGlycan / 1241.4545);C3(Carbamidomethyl / 57.0215)	O08532-4	>sp|O08532-4|CA2D1_MOUSE Isoform 2D of Voltage-dependent calcium channel subunit alpha-2/delta-1 OS=Mus musculus GN=Cacna2d1	658	TRUE	1	1	HexNAc(3)Hex(3)Fuc(1)	FALSE	TRUE	FALSE	None	0
FINYN[NGlycan_1864.6342]QTVSR	FINYNQTVSR	N5(NGlycan / 1864.6342)	Q8C7X2	>sp|Q8C7X2|EMC1_MOUSE ER membrane protein complex subunit 1 OS=Mus musculus GN=Emc1 PE=1 SV=1	917	TRUE	10	10	HexNAc(2)Hex(9)	FALSE	TRUE	TRUE	Reported in Literature	269
FINYN[NGlycan_1540.5285]QTVSR	FINYNQTVSR	N5(NGlycan / 1540.5285)	Q8C7X2	>sp|Q8C7X2|EMC1_MOUSE ER membrane protein complex subunit 1 OS=Mus musculus GN=Emc1 PE=1 SV=1	917	TRUE	1	1	HexNAc(2)Hex(7)	FALSE	TRUE	TRUE	Reported in Literature	269
GTDN[NGlycan_2350.8304]ITVR	GTDNITVR	N4(NGlycan / 2350.8304)	Q3TYE5	>tr|Q3TYE5|Q3TYE5_MOUSE Limbic system-associated membrane protein OS=Mus musculus GN=Lsamp PE=1 SV=1	40	TRUE	4	4	HexNAc(4)Hex(5)Fuc(1)NeuAc(2)	FALSE	TRUE	FALSE	None	0
EYVN[NGlycan_1864.6342]STSEESHDEDEIRPVQQQDLHR	EYVNSTSEESHDEDEIRPVQQQDLHR	N4(NGlycan / 1864.6342)	Q9D5T0	>sp|Q9D5T0|ATAD1_MOUSE ATPase family AAA domain-containing protein 1 OS=Mus musculus GN=Atad1 PE=1 SV=1	316	TRUE	1	1	HexNAc(2)Hex(9)	FALSE	TRUE	FALSE	None	0
VM[Oxidation]HGGAN[NGlycan_1702.5813]ITGFQIVNNENPM[Oxidation]VQQFIQR	VMHGGANITGFQIVNNENPMVQQFIQR	M2(Oxidation / 15.9949);N7(NGlycan / 1702.5813);M20(Oxidation / 15.9949)	Q9Z2W9	>sp|Q9Z2W9|GRIA3_MOUSE Glutamate receptor 3 OS=Mus musculus GN=Gria3 PE=1 SV=2	260	TRUE	17	17	HexNAc(2)Hex(8)	FALSE	TRUE	TRUE	Sequence Analysis	255
VM[Oxidation]HGGAN[NGlycan_1540.5285]ITGFQIVNNENPM[Oxidation]VQQFIQR	VMHGGANITGFQIVNNENPMVQQFIQR	M2(Oxidation / 15.9949);N7(NGlycan / 1540.5285);M20(Oxidation / 15.9949)	Q9Z2W9	>sp|Q9Z2W9|GRIA3_MOUSE Glutamate receptor 3 OS=Mus musculus GN=Gria3 PE=1 SV=2	260	TRUE	9	9	HexNAc(2)Hex(7)	FALSE	TRUE	TRUE	Sequence Analysis	255
N[NGlycan_1540.5285]YSIFLADINQER	NYSIFLADINQER	N1(NGlycan / 1540.5285)	O88531	>sp|O88531|PPT1_MOUSE Palmitoyl-protein thioesterase 1 OS=Mus musculus GN=Ppt1 PE=1 SV=2	197	TRUE	3	3	HexNAc(2)Hex(7)	TRUE	FALSE	TRUE	Sequence Analysis	255
C[Carbamidomethyl]VN[NGlycan_1458.442]ESYKK	CVNESYKK	N3(NGlycan / 1458.442);C1(Carbamidomethyl / 57.0215)	O88531	>sp|O88531|PPT1_MOUSE Palmitoyl-protein thioesterase 1 OS=Mus musculus GN=Ppt1 PE=1 SV=2	212	TRUE	3	3	HexNAc(2)Hex(6)Phospho(1)	TRUE	FALSE	TRUE	Sequence Analysis	255
ALYDYAPISMHC[Carbamidomethyl]N[NGlycan_1540.5285]K	ALYDYAPISMHCNK	N13(NGlycan / 1540.5285);C12(Carbamidomethyl / 57.0215)	Q64237	>sp|Q64237|DOPO_MOUSE Dopamine beta-hydroxylase OS=Mus musculus GN=Dbh PE=2 SV=2	570	TRUE	2	2	HexNAc(2)Hex(7)	FALSE	TRUE	TRUE	Sequence Analysis	255
GLVSGGVYNSHVGC[Carbamidomethyl]LPYTIPPC[Carbamidomethyl]EHHVN[NGlycan_1704.6347]GSRPPC[Carbamidomethyl]TGEGDTPR	GLVSGGVYNSHVGCLPYTIPPCEHHVNGSRPPCTGEGDTPR	N27(NGlycan / 1704.6347);C14(Carbamidomethyl / 57.0215);C22(Carbamidomethyl / 57.0215);C33(Carbamidomethyl / 57.0215)	P10605	>sp|P10605|CATB_MOUSE Cathepsin B OS=Mus musculus GN=Ctsb PE=1 SV=2	192	TRUE	8	8	HexNAc(6)Hex(3)	TRUE	FALSE	TRUE	Inferred by Curator	305
LIASN[NGlycan_1864.6342]ITETM[Oxidation]R	LIASNITETMR	N5(NGlycan / 1864.6342);M10(Oxidation / 15.9949)	O35604	>sp|O35604|NPC1_MOUSE Niemann-Pick C1 protein OS=Mus musculus GN=Npc1 PE=1 SV=2	1063	TRUE	5	5	HexNAc(2)Hex(9)	FALSE	TRUE	TRUE	Sequence Analysis	255
YHVLHIN[NGlycan_1930.6923]TTK	YHVLHINTTK	N7(NGlycan / 1930.6923)	Q8R3H7	>sp|Q8R3H7|HS2ST_MOUSE Heparan sulfate 2-O-sulfotransferase 1 OS=Mus musculus GN=Hs2st1 PE=1 SV=2	108	TRUE	7	7	HexNAc(4)Hex(6)Fuc(1)	FALSE	TRUE	TRUE	Sequence Analysis	255
YHVLHIN[NGlycan_1216.4229]TTK	YHVLHINTTK	N7(NGlycan / 1216.4229)	Q8R3H7	>sp|Q8R3H7|HS2ST_MOUSE Heparan sulfate 2-O-sulfotransferase 1 OS=Mus musculus GN=Hs2st1 PE=1 SV=2	108	TRUE	6	6	HexNAc(2)Hex(5)	FALSE	TRUE	TRUE	Sequence Analysis	255
VN[NGlycan_1768.6395]LSFPSAQSLPASDTHLK	VNLSFPSAQSLPASDTHLK	N2(NGlycan / 1768.6395)	Q61838	>sp|Q61838|PZP_MOUSE Pregnancy zone protein OS=Mus musculus GN=Pzp PE=1 SV=3	568	TRUE	2	2	HexNAc(4)Hex(5)Fuc(1)	TRUE	FALSE	TRUE	Reported in Literature	269
FKVLASN[NGlycan_1241.4545]R	FKVLASNR	N7(NGlycan / 1241.4545)	Q6PHS9	>sp|Q6PHS9|CA2D2_MOUSE Voltage-dependent calcium channel subunit alpha-2/delta-2 OS=Mus musculus GN=Cacna2d2 PE=1 SV=1	864	TRUE	4	4	HexNAc(3)Hex(3)Fuc(1)	FALSE	TRUE	TRUE	Sequence Analysis	255
FKVLASN[NGlycan_1216.4229]R	FKVLASNR	N7(NGlycan / 1216.4229)	Q6PHS9	>sp|Q6PHS9|CA2D2_MOUSE Voltage-dependent calcium channel subunit alpha-2/delta-2 OS=Mus musculus GN=Cacna2d2 PE=1 SV=1	864	TRUE	4	4	HexNAc(2)Hex(5)	FALSE	TRUE	TRUE	Sequence Analysis	255
KTGEAN[NGlycan_1458.442]LTQLYTQEALDFIQTQHAR	KTGEANLTQLYTQEALDFIQTQHAR	N6(NGlycan / 1458.442)	Q571E4	>sp|Q571E4|GALNS_MOUSE N-acetylgalactosamine-6-sulfatase OS=Mus musculus GN=Galns PE=1 SV=2	201	TRUE	2	2	HexNAc(2)Hex(6)Phospho(1)	FALSE	TRUE	TRUE	Sequence Analysis	255
DAN[NGlycan_1702.5813]LTAM[Oxidation]SDKK	DANLTAMSDKK	N3(NGlycan / 1702.5813);M7(Oxidation / 15.9949)	O35684	>sp|O35684|NEUS_MOUSE Neuroserpin OS=Mus musculus GN=Serpini1 PE=1 SV=1	321	TRUE	5	5	HexNAc(2)Hex(8)	FALSE	TRUE	TRUE	Sequence Analysis	255
SVSHN[NGlycan_1378.4757]MTAPNKLFR	SVSHNMTAPNKLFR	N5(NGlycan / 1378.4757)	Q3USX9	>tr|Q3USX9|Q3USX9_MOUSE Gamma-aminobutyric acid receptor subunit alpha-4 OS=Mus musculus GN=Gabra4 PE=1 SV=1	170	TRUE	2	2	HexNAc(2)Hex(6)	FALSE	TRUE	FALSE	None	0
DINSQLELQN[NGlycan_1216.4229]VTNDTHLTLLGLKPDTTYDIK	DINSQLELQNVTNDTHLTLLGLKPDTTYDIK	N10(NGlycan / 1216.4229)	A2A8L5	>sp|A2A8L5|PTPRF_MOUSE Receptor-type tyrosine-protein phosphatase F OS=Mus musculus GN=Ptprf PE=1 SV=1	957	TRUE	2	2	HexNAc(2)Hex(5)	FALSE	TRUE	TRUE	Sequence Analysis	255
IIN[NGlycan_1241.4545]VTK	IINVTK	N3(NGlycan / 1241.4545)	Q69Z26	>sp|Q69Z26|CNTN4_MOUSE Contactin-4 OS=Mus musculus GN=Cntn4 PE=1 SV=2	466	TRUE	2	2	HexNAc(3)Hex(3)Fuc(1)	FALSE	TRUE	TRUE	Sequence Analysis	255
IIN[NGlycan_1038.3751]VTK	IINVTK	N3(NGlycan / 1038.3751)	Q69Z26	>sp|Q69Z26|CNTN4_MOUSE Contactin-4 OS=Mus musculus GN=Cntn4 PE=1 SV=2	466	TRUE	2	2	HexNAc(2)Hex(3)Fuc(1)	FALSE	TRUE	TRUE	Sequence Analysis	255
N[NGlycan_1216.4229]ESVRPFSPFEVK	NESVRPFSPFEVK	N1(NGlycan / 1216.4229)	Q69Z26	>sp|Q69Z26|CNTN4_MOUSE Contactin-4 OS=Mus musculus GN=Cntn4 PE=1 SV=2	764	TRUE	2	2	HexNAc(2)Hex(5)	TRUE	FALSE	TRUE	Sequence Analysis	255
GISYQLIGN[NGlycan_1378.4757]HSK	GISYQLIGNHSK	N9(NGlycan / 1378.4757)	F2Z4A3	>tr|F2Z4A3|F2Z4A3_MOUSE Protein Fat1 OS=Mus musculus GN=Fat1 PE=1 SV=1	2327	TRUE	6	6	HexNAc(2)Hex(6)	TRUE	FALSE	FALSE	None	0
GISYQLIGN[NGlycan_1216.4229]HSK	GISYQLIGNHSK	N9(NGlycan / 1216.4229)	F2Z4A3	>tr|F2Z4A3|F2Z4A3_MOUSE Protein Fat1 OS=Mus musculus GN=Fat1 PE=1 SV=1	2327	TRUE	6	6	HexNAc(2)Hex(5)	TRUE	FALSE	FALSE	None	0
KIYIPLN[NGlycan_1864.6342]K	KIYIPLNK	N7(NGlycan / 1864.6342)	P57716	>sp|P57716|NICA_MOUSE Nicastrin OS=Mus musculus GN=Ncstn PE=1 SV=3	44	TRUE	6	6	HexNAc(2)Hex(9)	FALSE	TRUE	TRUE	Sequence Analysis	255
KIYIPLN[NGlycan_1702.5813]K	KIYIPLNK	N7(NGlycan / 1702.5813)	P57716	>sp|P57716|NICA_MOUSE Nicastrin OS=Mus musculus GN=Ncstn PE=1 SV=3	44	TRUE	6	6	HexNAc(2)Hex(8)	FALSE	TRUE	TRUE	Sequence Analysis	255
FHM[Oxidation]VQN[NGlycan_1216.4229]VSM[Oxidation]AVHHIGR	FHMVQNVSMAVHHIGR	M3(Oxidation / 15.9949);N6(NGlycan / 1216.4229);M9(Oxidation / 15.9949)	Q3UH93	>sp|Q3UH93|PLXD1_MOUSE Plexin-D1 OS=Mus musculus GN=Plxnd1 PE=1 SV=1	1101	TRUE	9	9	HexNAc(2)Hex(5)	TRUE	FALSE	FALSE	None	0
EC[Carbamidomethyl]HTIQN[NGlycan_1216.4229]YTLWR	ECHTIQNYTLWR	N7(NGlycan / 1216.4229);C2(Carbamidomethyl / 57.0215)	Q9WUU7	>sp|Q9WUU7|CATZ_MOUSE Cathepsin Z OS=Mus musculus GN=Ctsz PE=1 SV=1	186	TRUE	6	6	HexNAc(2)Hex(5)	FALSE	TRUE	TRUE	Sequence Analysis	255
EC[Carbamidomethyl]HTIQN[NGlycan_1038.3751]YTLWR	ECHTIQNYTLWR	N7(NGlycan / 1038.3751);C2(Carbamidomethyl / 57.0215)	Q9WUU7	>sp|Q9WUU7|CATZ_MOUSE Cathepsin Z OS=Mus musculus GN=Ctsz PE=1 SV=1	186	TRUE	6	6	HexNAc(2)Hex(3)Fuc(1)	FALSE	TRUE	TRUE	Sequence Analysis	255
YSQAAN[NGlycan_1702.5813]STKELDDC[Carbamidomethyl]EQANK	YSQAANSTKELDDCEQANK	N6(NGlycan / 1702.5813);C14(Carbamidomethyl / 57.0215)	Q8R2E9	>sp|Q8R2E9|ERO1B_MOUSE ERO1-like protein beta OS=Mus musculus GN=Ero1b PE=1 SV=1	122	TRUE	3	3	HexNAc(2)Hex(8)	FALSE	TRUE	TRUE	Sequence Analysis	255
N[NGlycan_1038.3751]RTDVEYELDEK	NRTDVEYELDEK	N1(NGlycan / 1038.3751)	P09242	>sp|P09242|PPBT_MOUSE Alkaline phosphatase, tissue-nonspecific isozyme OS=Mus musculus GN=Alpl PE=1 SV=2	230	TRUE	3	3	HexNAc(2)Hex(3)Fuc(1)	FALSE	TRUE	TRUE	Reported in Literature	269
TTLVDNNTWN[NGlycan_1864.6342]NSHIALVGK	TTLVDNNTWNNSHIALVGK	N10(NGlycan / 1864.6342)	Q3TDQ1	>sp|Q3TDQ1|STT3B_MOUSE Dolichyl-diphosphooligosaccharide--protein glycosyltransferase subunit STT3B OS=Mus musculus GN=Stt3b PE=1 SV=2	624	TRUE	2	2	HexNAc(2)Hex(9)	TRUE	FALSE	TRUE	Reported in Literature	269
N[NGlycan_1216.4229]ITSIHIENWR	NITSIHIENWR	N1(NGlycan / 1216.4229)	A0A0A6YWL7	>tr|A0A0A6YWL7|A0A0A6YWL7_MOUSE Tyrosine-protein kinase receptor OS=Mus musculus GN=Ntrk3 PE=1 SV=1	79	TRUE	5	5	HexNAc(2)Hex(5)	FALSE	TRUE	FALSE	None	0
TLETHSN[NGlycan_1216.4229]K	TLETHSNK	N7(NGlycan / 1216.4229)	O88307	>sp|O88307|SORL_MOUSE Sortilin-related receptor OS=Mus musculus GN=Sorl1 PE=1 SV=3	1608	TRUE	9	8	HexNAc(2)Hex(5)	FALSE	TRUE	TRUE	Sequence Analysis	255
EKQFN[NGlycan_1216.4229]ETR	EKQFNETR	N5(NGlycan / 1216.4229)	O88307	>sp|O88307|SORL_MOUSE Sortilin-related receptor OS=Mus musculus GN=Sorl1 PE=1 SV=3	2055	TRUE	6	6	HexNAc(2)Hex(5)	FALSE	TRUE	TRUE	Sequence Analysis	255
AIIAN[NGlycan_1216.4229]LTC[Carbamidomethyl]K	AIIANLTCK	N5(NGlycan / 1216.4229);C8(Carbamidomethyl / 57.0215)	Q9R1E6	>sp|Q9R1E6|ENPP2_MOUSE Ectonucleotide pyrophosphatase/phosphodiesterase family member 2 OS=Mus musculus GN=Enpp2 PE=1 SV=3	410	TRUE	3	3	HexNAc(2)Hex(5)	FALSE	TRUE	TRUE	Reported in Literature	269
NIN[NGlycan_1378.4757]SSC[Carbamidomethyl]RPHPGAWLR	NINSSCRPHPGAWLR	N3(NGlycan / 1378.4757);C6(Carbamidomethyl / 57.0215)	Q8CFX1	>sp|Q8CFX1|G6PE_MOUSE GDH/6PGL endoplasmic bifunctional protein OS=Mus musculus GN=H6pd PE=1 SV=2	154	TRUE	3	3	HexNAc(2)Hex(6)	TRUE	FALSE	TRUE	Sequence Analysis	255
VTLDFN[NGlycan_1866.6875]LTDPENGPVLDDALPNSVHGHIPFAK	VTLDFNLTDPENGPVLDDALPNSVHGHIPFAK	N6(NGlycan / 1866.6875)	Q3V3R4	>sp|Q3V3R4|ITA1_MOUSE Integrin alpha-1 OS=Mus musculus GN=Itga1 PE=1 SV=2	779	TRUE	1	1	HexNAc(6)Hex(4)	FALSE	TRUE	TRUE	Sequence Analysis	255
DSC[Carbamidomethyl]ESNQN[NGlycan_1702.5813]ITC[Carbamidomethyl]R	DSCESNQNITCR	N8(NGlycan / 1702.5813);C3(Carbamidomethyl / 57.0215);C11(Carbamidomethyl / 57.0215)	Q3V3R4	>sp|Q3V3R4|ITA1_MOUSE Integrin alpha-1 OS=Mus musculus GN=Itga1 PE=1 SV=2	882	TRUE	3	3	HexNAc(2)Hex(8)	FALSE	TRUE	TRUE	Sequence Analysis	255
IVDHGN[NGlycan_2059.7349]GTFSVHFR	IVDHGNGTFSVHFR	N6(NGlycan / 2059.7349)	Q91VX5	>sp|Q91VX5|NXPH3_MOUSE Neurexophilin-3 OS=Mus musculus GN=Nxph3 PE=2 SV=1	127	TRUE	1	1	HexNAc(4)Hex(5)Fuc(1)NeuAc(1)	FALSE	TRUE	TRUE	Sequence Analysis	255
SN[NGlycan_1540.5285]DSGIYR	SNDSGIYR	N2(NGlycan / 1540.5285)	Q61282	>sp|Q61282|PGCA_MOUSE Aggrecan core protein OS=Mus musculus GN=Acan PE=1 SV=2	126	TRUE	3	3	HexNAc(2)Hex(7)	TRUE	FALSE	TRUE	Sequence Analysis	255
SN[NGlycan_1378.4757]DSGIYR	SNDSGIYR	N2(NGlycan / 1378.4757)	Q61282	>sp|Q61282|PGCA_MOUSE Aggrecan core protein OS=Mus musculus GN=Acan PE=1 SV=2	126	TRUE	3	3	HexNAc(2)Hex(6)	TRUE	FALSE	TRUE	Sequence Analysis	255
EGKFDEVYDALAGAHPN[NGlycan_892.3172]LTVYKK	EGKFDEVYDALAGAHPNLTVYKK	N17(NGlycan / 892.3172)	Q9EQG7	>sp|Q9EQG7|ENPP5_MOUSE Ectonucleotide pyrophosphatase/phosphodiesterase family member 5 OS=Mus musculus GN=Enpp5 PE=1 SV=3	292	TRUE	3	3	HexNAc(2)Hex(3)	FALSE	TRUE	TRUE	Sequence Analysis	255
VWDTAAALN[NGlycan_1216.4229]R	VWDTAAALNR	N9(NGlycan / 1216.4229)	Q6P5F7	>sp|Q6P5F7|TTYH3_MOUSE Protein tweety homolog 3 OS=Mus musculus GN=Ttyh3 PE=1 SV=1	144	TRUE	6	6	HexNAc(2)Hex(5)	FALSE	TRUE	TRUE	Sequence Analysis	255
IN[NGlycan_1216.4229]NSTNEGM[Oxidation]NVK	INNSTNEGMNVK	N2(NGlycan / 1216.4229);M9(Oxidation / 15.9949)	P35436	>sp|P35436|NMDE1_MOUSE Glutamate receptor ionotropic, NMDA 2A OS=Mus musculus GN=Grin2a PE=1 SV=2	443	TRUE	4	1	HexNAc(2)Hex(5)	TRUE	FALSE	TRUE	Sequence Analysis	255
STNHEPSEMSN[NGlycan_1038.3751]R	STNHEPSEMSNR	N11(NGlycan / 1038.3751)	Q8BGU2	>sp|Q8BGU2|CBLN2_MOUSE Cerebellin-2 OS=Mus musculus GN=Cbln2 PE=1 SV=1	110	TRUE	7	7	HexNAc(2)Hex(3)Fuc(1)	FALSE	TRUE	TRUE	Reported in Literature	269
YN[NGlycan_1702.5813]LSEVLQGK	YNLSEVLQGK	N2(NGlycan / 1702.5813)	A2AL83	>tr|A2AL83|A2AL83_MOUSE Aspartyl/asparaginyl beta-hydroxylase (Fragment) OS=Mus musculus GN=Asph PE=1 SV=1	102	TRUE	2	2	HexNAc(2)Hex(8)	TRUE	FALSE	FALSE	None	0
LRYN[NGlycan_1702.5813]VTSFK	LRYNVTSFK	N4(NGlycan / 1702.5813)	Q69ZQ1	>sp|Q69ZQ1|K1161_MOUSE Uncharacterized family 31 glucosidase KIAA1161 OS=Mus musculus GN=Kiaa1161 PE=1 SV=2	455	TRUE	3	1	HexNAc(2)Hex(8)	FALSE	TRUE	TRUE	Sequence Analysis	255
LRYN[NGlycan_1216.4229]VTSFK	LRYNVTSFK	N4(NGlycan / 1216.4229)	Q69ZQ1	>sp|Q69ZQ1|K1161_MOUSE Uncharacterized family 31 glucosidase KIAA1161 OS=Mus musculus GN=Kiaa1161 PE=1 SV=2	455	TRUE	2	2	HexNAc(2)Hex(5)	FALSE	TRUE	TRUE	Sequence Analysis	255
N[NGlycan_1378.4757]VTSEDTGSISLSLLGPPASR	NVTSEDTGSISLSLLGPPASR	N1(NGlycan / 1378.4757)	Q9QY81	>sp|Q9QY81|PO210_MOUSE Nuclear pore membrane glycoprotein 210 OS=Mus musculus GN=Nup210 PE=1 SV=2	681	TRUE	1	1	HexNAc(2)Hex(6)	FALSE	TRUE	TRUE	Sequence Analysis	255
MAVRPTALSGC[Carbamidomethyl]LN[NGlycan_1216.4229]C[Carbamidomethyl]SK	MAVRPTALSGCLNCSK	N13(NGlycan / 1216.4229);C11(Carbamidomethyl / 57.0215);C14(Carbamidomethyl / 57.0215)	Q91VF5	>sp|Q91VF5|EMID1_MOUSE EMI domain-containing protein 1 OS=Mus musculus GN=Emid1 PE=2 SV=1	136	TRUE	2	2	HexNAc(2)Hex(5)	TRUE	FALSE	TRUE	Sequence Analysis	255
C[Carbamidomethyl]QHN[NGlycan_1216.4229]TTGVDC[Carbamidomethyl]ER	CQHNTTGVDCER	N4(NGlycan / 1216.4229);C1(Carbamidomethyl / 57.0215);C10(Carbamidomethyl / 57.0215)	Q9R0B6	>sp|Q9R0B6|LAMC3_MOUSE Laminin subunit gamma-3 OS=Mus musculus GN=Lamc3 PE=1 SV=2	304	TRUE	6	6	HexNAc(2)Hex(5)	FALSE	TRUE	TRUE	Sequence Analysis	255
N[NGlycan_1216.4229]STYC[Carbamidomethyl]M[Oxidation]K	NSTYCMK	N1(NGlycan / 1216.4229);M6(Oxidation / 15.9949);C5(Carbamidomethyl / 57.0215)	P59823	>sp|P59823|IRPL1_MOUSE Interleukin-1 receptor accessory protein-like 1 OS=Mus musculus GN=Il1rapl1 PE=1 SV=1	122	TRUE	5	5	HexNAc(2)Hex(5)	FALSE	TRUE	TRUE	Sequence Analysis	255
SYN[NGlycan_1038.3751]DSVDPR	SYNDSVDPR	N3(NGlycan / 1038.3751)	P11247	>sp|P11247|PERM_MOUSE Myeloperoxidase OS=Mus musculus GN=Mpo PE=1 SV=2	457	TRUE	1	1	HexNAc(2)Hex(3)Fuc(1)	TRUE	FALSE	TRUE	Sequence Analysis	255
VINFYAGAN[NGlycan_2434.8991]QSM[Oxidation]NVTC[Carbamidomethyl]VGK	VINFYAGANQSMNVTCVGK	N9(NGlycan / 2434.8991);M12(Oxidation / 15.9949);C16(Carbamidomethyl / 57.0215)	P14231	>sp|P14231|AT1B2_MOUSE Sodium/potassium-transporting ATPase subunit beta-2 OS=Mus musculus GN=Atp1b2 PE=1 SV=2	193	TRUE	3	2	HexNAc(8)Hex(5)	TRUE	FALSE	TRUE	Sequence Analysis	255
RDEDAENLGHFVM[Oxidation]FPAN[NGlycan_1216.4229]GSIDLM[Oxidation]YFPYYGK	RDEDAENLGHFVMFPANGSIDLMYFPYYGK	M13(Oxidation / 15.9949);N17(NGlycan / 1216.4229);M23(Oxidation / 15.9949)	P14231	>sp|P14231|AT1B2_MOUSE Sodium/potassium-transporting ATPase subunit beta-2 OS=Mus musculus GN=Atp1b2 PE=1 SV=2	220	TRUE	21	21	HexNAc(2)Hex(5)	TRUE	FALSE	TRUE	Sequence Analysis	255
DEDAENLGHFVM[Oxidation]FPAN[NGlycan_1216.4229]GSIDLM[Oxidation]YFPYYGKK	DEDAENLGHFVMFPANGSIDLMYFPYYGKK	M12(Oxidation / 15.9949);N16(NGlycan / 1216.4229);M22(Oxidation / 15.9949)	P14231	>sp|P14231|AT1B2_MOUSE Sodium/potassium-transporting ATPase subunit beta-2 OS=Mus musculus GN=Atp1b2 PE=1 SV=2	220	TRUE	12	12	HexNAc(2)Hex(5)	TRUE	FALSE	TRUE	Sequence Analysis	255
DEDAENLGHFVM[Oxidation]FPAN[NGlycan_1216.4229]GSIDLM[Oxidation]YFPYYGK	DEDAENLGHFVMFPANGSIDLMYFPYYGK	M12(Oxidation / 15.9949);N16(NGlycan / 1216.4229);M22(Oxidation / 15.9949)	P14231	>sp|P14231|AT1B2_MOUSE Sodium/potassium-transporting ATPase subunit beta-2 OS=Mus musculus GN=Atp1b2 PE=1 SV=2	220	TRUE	27	27	HexNAc(2)Hex(5)	TRUE	FALSE	TRUE	Sequence Analysis	255
DEDAENLGHFVM[Oxidation]FPAN[NGlycan_1038.3751]GSIDLM[Oxidation]YFPYYGK	DEDAENLGHFVMFPANGSIDLMYFPYYGK	M12(Oxidation / 15.9949);N16(NGlycan / 1038.3751);M22(Oxidation / 15.9949)	P14231	>sp|P14231|AT1B2_MOUSE Sodium/potassium-transporting ATPase subunit beta-2 OS=Mus musculus GN=Atp1b2 PE=1 SV=2	220	TRUE	1	1	HexNAc(2)Hex(3)Fuc(1)	TRUE	FALSE	TRUE	Sequence Analysis	255
KFHVN[NGlycan_1864.6342]YTQPLVAVK	KFHVNYTQPLVAVK	N5(NGlycan / 1864.6342)	P14231	>sp|P14231|AT1B2_MOUSE Sodium/potassium-transporting ATPase subunit beta-2 OS=Mus musculus GN=Atp1b2 PE=1 SV=2	238	TRUE	1	1	HexNAc(2)Hex(9)	FALSE	TRUE	TRUE	Reported in Literature	269
KFHVN[NGlycan_1702.5813]YTQPLVAVK	KFHVNYTQPLVAVK	N5(NGlycan / 1702.5813)	P14231	>sp|P14231|AT1B2_MOUSE Sodium/potassium-transporting ATPase subunit beta-2 OS=Mus musculus GN=Atp1b2 PE=1 SV=2	238	TRUE	4	4	HexNAc(2)Hex(8)	FALSE	TRUE	TRUE	Reported in Literature	269
KFHVN[NGlycan_892.3172]YTQPLVAVK	KFHVNYTQPLVAVK	N5(NGlycan / 892.3172)	P14231	>sp|P14231|AT1B2_MOUSE Sodium/potassium-transporting ATPase subunit beta-2 OS=Mus musculus GN=Atp1b2 PE=1 SV=2	238	TRUE	5	5	HexNAc(2)Hex(3)	FALSE	TRUE	TRUE	Reported in Literature	269
KFHVN[NGlycan_730.2644]YTQPLVAVK	KFHVNYTQPLVAVK	N5(NGlycan / 730.2644)	P14231	>sp|P14231|AT1B2_MOUSE Sodium/potassium-transporting ATPase subunit beta-2 OS=Mus musculus GN=Atp1b2 PE=1 SV=2	238	TRUE	4	4	HexNAc(2)Hex(2)	FALSE	TRUE	TRUE	Reported in Literature	269
FHVN[NGlycan_1864.6342]YTQPLVAVK	FHVNYTQPLVAVK	N4(NGlycan / 1864.6342)	P14231	>sp|P14231|AT1B2_MOUSE Sodium/potassium-transporting ATPase subunit beta-2 OS=Mus musculus GN=Atp1b2 PE=1 SV=2	238	TRUE	16	16	HexNAc(2)Hex(9)	FALSE	TRUE	TRUE	Reported in Literature	269
FHVN[NGlycan_1702.5813]YTQPLVAVK	FHVNYTQPLVAVK	N4(NGlycan / 1702.5813)	P14231	>sp|P14231|AT1B2_MOUSE Sodium/potassium-transporting ATPase subunit beta-2 OS=Mus musculus GN=Atp1b2 PE=1 SV=2	238	TRUE	64	64	HexNAc(2)Hex(8)	FALSE	TRUE	TRUE	Reported in Literature	269
FHVN[NGlycan_1581.5551]YTQPLVAVK	FHVNYTQPLVAVK	N4(NGlycan / 1581.5551)	P14231	>sp|P14231|AT1B2_MOUSE Sodium/potassium-transporting ATPase subunit beta-2 OS=Mus musculus GN=Atp1b2 PE=1 SV=2	238	TRUE	14	14	HexNAc(3)Hex(6)	FALSE	TRUE	TRUE	Reported in Literature	269
FHVN[NGlycan_1216.4229]YTQPLVAVK	FHVNYTQPLVAVK	N4(NGlycan / 1216.4229)	P14231	>sp|P14231|AT1B2_MOUSE Sodium/potassium-transporting ATPase subunit beta-2 OS=Mus musculus GN=Atp1b2 PE=1 SV=2	238	TRUE	42	42	HexNAc(2)Hex(5)	FALSE	TRUE	TRUE	Reported in Literature	269
IRN[NGlycan_1216.4229]VSDTTK	IRNVSDTTK	N3(NGlycan / 1216.4229)	Q6P6I8	>tr|Q6P6I8|Q6P6I8_MOUSE Signal-regulatory protein alpha OS=Mus musculus GN=Sirpa PE=1 SV=1	92	TRUE	45	40	HexNAc(2)Hex(5)	TRUE	FALSE	FALSE	None	0
NDTPKN[NGlycan_1216.4229]LTK	NDTPKNLTK	N6(NGlycan / 1216.4229)	Q6P6I8	>tr|Q6P6I8|Q6P6I8_MOUSE Signal-regulatory protein alpha OS=Mus musculus GN=Sirpa PE=1 SV=1	302	TRUE	11	9	HexNAc(2)Hex(5)	FALSE	TRUE	FALSE	None	0
NDTPKN[NGlycan_1054.37]LTK	NDTPKNLTK	N6(NGlycan / 1054.37)	Q6P6I8	>tr|Q6P6I8|Q6P6I8_MOUSE Signal-regulatory protein alpha OS=Mus musculus GN=Sirpa PE=1 SV=1	302	TRUE	5	5	HexNAc(2)Hex(4)	FALSE	TRUE	FALSE	None	0
NDTPKN[NGlycan_892.3172]LTK	NDTPKNLTK	N6(NGlycan / 892.3172)	Q6P6I8	>tr|Q6P6I8|Q6P6I8_MOUSE Signal-regulatory protein alpha OS=Mus musculus GN=Sirpa PE=1 SV=1	302	TRUE	3	3	HexNAc(2)Hex(3)	FALSE	TRUE	FALSE	None	0
NTDGTYN[NGlycan_1378.4757]YTSLFLVNSSAHREDVVFTC[Carbamidomethyl]QVK	NTDGTYNYTSLFLVNSSAHREDVVFTCQVK	N7(NGlycan / 1378.4757);C27(Carbamidomethyl / 57.0215)	Q6P6I8	>tr|Q6P6I8|Q6P6I8_MOUSE Signal-regulatory protein alpha OS=Mus musculus GN=Sirpa PE=1 SV=1	312	TRUE	2	2	HexNAc(2)Hex(6)	FALSE	TRUE	FALSE	None	0
NTDGTYN[NGlycan_1216.4229]YTSLFLVNSSAHREDVVFTC[Carbamidomethyl]QVK	NTDGTYNYTSLFLVNSSAHREDVVFTCQVK	N7(NGlycan / 1216.4229);C27(Carbamidomethyl / 57.0215)	Q6P6I8	>tr|Q6P6I8|Q6P6I8_MOUSE Signal-regulatory protein alpha OS=Mus musculus GN=Sirpa PE=1 SV=1	312	TRUE	21	20	HexNAc(2)Hex(5)	FALSE	TRUE	FALSE	None	0
TN[NGlycan_1378.4757]SSFIQGFVDHVK	TNSSFIQGFVDHVK	N2(NGlycan / 1378.4757)	Q61207	>sp|Q61207|SAP_MOUSE Prosaposin OS=Mus musculus GN=Psap PE=1 SV=2	214	TRUE	1	1	HexNAc(2)Hex(6)	TRUE	FALSE	TRUE	Sequence Analysis	255
TN[NGlycan_1038.3751]SSFIQGFVDHVK	TNSSFIQGFVDHVK	N2(NGlycan / 1038.3751)	Q61207	>sp|Q61207|SAP_MOUSE Prosaposin OS=Mus musculus GN=Psap PE=1 SV=2	214	TRUE	6	6	HexNAc(2)Hex(3)Fuc(1)	TRUE	FALSE	TRUE	Sequence Analysis	255
KLVLYLEHNLEKN[NGlycan_1378.4757]STKEEILAALEK	KLVLYLEHNLEKNSTKEEILAALEK	N13(NGlycan / 1378.4757)	Q61207	>sp|Q61207|SAP_MOUSE Prosaposin OS=Mus musculus GN=Psap PE=1 SV=2	459	TRUE	5	5	HexNAc(2)Hex(6)	FALSE	TRUE	TRUE	Sequence Analysis	255
KLVLYLEHNLEKN[NGlycan_1054.37]STKEEILAALEK	KLVLYLEHNLEKNSTKEEILAALEK	N13(NGlycan / 1054.37)	Q61207	>sp|Q61207|SAP_MOUSE Prosaposin OS=Mus musculus GN=Psap PE=1 SV=2	459	TRUE	11	11	HexNAc(2)Hex(4)	FALSE	TRUE	TRUE	Sequence Analysis	255
LVLYLEHNLEKN[NGlycan_1702.5813]STKEEILAALEK	LVLYLEHNLEKNSTKEEILAALEK	N12(NGlycan / 1702.5813)	Q61207	>sp|Q61207|SAP_MOUSE Prosaposin OS=Mus musculus GN=Psap PE=1 SV=2	459	TRUE	3	3	HexNAc(2)Hex(8)	FALSE	TRUE	TRUE	Sequence Analysis	255
LVLYLEHNLEKN[NGlycan_1540.5285]STKEEILAALEK	LVLYLEHNLEKNSTKEEILAALEK	N12(NGlycan / 1540.5285)	Q61207	>sp|Q61207|SAP_MOUSE Prosaposin OS=Mus musculus GN=Psap PE=1 SV=2	459	TRUE	3	3	HexNAc(2)Hex(7)	FALSE	TRUE	TRUE	Sequence Analysis	255
LVLYLEHNLEKN[NGlycan_1378.4757]STKEEILAALEK	LVLYLEHNLEKNSTKEEILAALEK	N12(NGlycan / 1378.4757)	Q61207	>sp|Q61207|SAP_MOUSE Prosaposin OS=Mus musculus GN=Psap PE=1 SV=2	459	TRUE	7	7	HexNAc(2)Hex(6)	FALSE	TRUE	TRUE	Sequence Analysis	255
LVLYLEHNLEKN[NGlycan_1362.4808]STKEEILAALEK	LVLYLEHNLEKNSTKEEILAALEK	N12(NGlycan / 1362.4808)	Q61207	>sp|Q61207|SAP_MOUSE Prosaposin OS=Mus musculus GN=Psap PE=1 SV=2	459	TRUE	4	4	HexNAc(2)Hex(5)Fuc(1)	FALSE	TRUE	TRUE	Sequence Analysis	255
LVLYLEHNLEKN[NGlycan_1216.4229]STKEEILAALEK	LVLYLEHNLEKNSTKEEILAALEK	N12(NGlycan / 1216.4229)	Q61207	>sp|Q61207|SAP_MOUSE Prosaposin OS=Mus musculus GN=Psap PE=1 SV=2	459	TRUE	6	6	HexNAc(2)Hex(5)	FALSE	TRUE	TRUE	Sequence Analysis	255
LVLYLEHNLEKN[NGlycan_1200.4279]STKEEILAALEK	LVLYLEHNLEKNSTKEEILAALEK	N12(NGlycan / 1200.4279)	Q61207	>sp|Q61207|SAP_MOUSE Prosaposin OS=Mus musculus GN=Psap PE=1 SV=2	459	TRUE	10	10	HexNAc(2)Hex(4)Fuc(1)	FALSE	TRUE	TRUE	Sequence Analysis	255
LVLYLEHNLEKN[NGlycan_1054.37]STKEEILAALEK	LVLYLEHNLEKNSTKEEILAALEK	N12(NGlycan / 1054.37)	Q61207	>sp|Q61207|SAP_MOUSE Prosaposin OS=Mus musculus GN=Psap PE=1 SV=2	459	TRUE	17	17	HexNAc(2)Hex(4)	FALSE	TRUE	TRUE	Sequence Analysis	255
LVLYLEHNLEKN[NGlycan_1038.3751]STKEEILAALEK	LVLYLEHNLEKNSTKEEILAALEK	N12(NGlycan / 1038.3751)	Q61207	>sp|Q61207|SAP_MOUSE Prosaposin OS=Mus musculus GN=Psap PE=1 SV=2	459	TRUE	5	5	HexNAc(2)Hex(3)Fuc(1)	FALSE	TRUE	TRUE	Sequence Analysis	255
YSVQHM[Oxidation]YFTYN[NGlycan_1866.6875]LSDTEHFPNAISK	YSVQHMYFTYNLSDTEHFPNAISK	M6(Oxidation / 15.9949);N11(NGlycan / 1866.6875)	P11438	>sp|P11438|LAMP1_MOUSE Lysosome-associated membrane glycoprotein 1 OS=Mus musculus GN=Lamp1 PE=1 SV=2	115	TRUE	1	1	HexNAc(6)Hex(4)	TRUE	FALSE	TRUE	Sequence Analysis	255
YSVQHM[Oxidation]YFTYN[NGlycan_1702.5813]LSDTEHFPNAISK	YSVQHMYFTYNLSDTEHFPNAISK	M6(Oxidation / 15.9949);N11(NGlycan / 1702.5813)	P11438	>sp|P11438|LAMP1_MOUSE Lysosome-associated membrane glycoprotein 1 OS=Mus musculus GN=Lamp1 PE=1 SV=2	115	TRUE	8	8	HexNAc(2)Hex(8)	TRUE	FALSE	TRUE	Sequence Analysis	255
YSVQHM[Oxidation]YFTYN[NGlycan_1540.5285]LSDTEHFPNAISK	YSVQHMYFTYNLSDTEHFPNAISK	M6(Oxidation / 15.9949);N11(NGlycan / 1540.5285)	P11438	>sp|P11438|LAMP1_MOUSE Lysosome-associated membrane glycoprotein 1 OS=Mus musculus GN=Lamp1 PE=1 SV=2	115	TRUE	13	13	HexNAc(2)Hex(7)	TRUE	FALSE	TRUE	Sequence Analysis	255
YSVQHM[Oxidation]YFTYN[NGlycan_1054.37]LSDTEHFPNAISK	YSVQHMYFTYNLSDTEHFPNAISK	M6(Oxidation / 15.9949);N11(NGlycan / 1054.37)	P11438	>sp|P11438|LAMP1_MOUSE Lysosome-associated membrane glycoprotein 1 OS=Mus musculus GN=Lamp1 PE=1 SV=2	115	TRUE	10	10	HexNAc(2)Hex(4)	TRUE	FALSE	TRUE	Sequence Analysis	255
YSVQHM[Oxidation]YFTYN[NGlycan_892.3172]LSDTEHFPNAISK	YSVQHMYFTYNLSDTEHFPNAISK	M6(Oxidation / 15.9949);N11(NGlycan / 892.3172)	P11438	>sp|P11438|LAMP1_MOUSE Lysosome-associated membrane glycoprotein 1 OS=Mus musculus GN=Lamp1 PE=1 SV=2	115	TRUE	4	4	HexNAc(2)Hex(3)	TRUE	FALSE	TRUE	Sequence Analysis	255
AFNISPN[NGlycan_1378.4757]DTSSGSC[Carbamidomethyl]GINLVTLK	AFNISPNDTSSGSCGINLVTLK	N7(NGlycan / 1378.4757);C14(Carbamidomethyl / 57.0215)	P11438	>sp|P11438|LAMP1_MOUSE Lysosome-associated membrane glycoprotein 1 OS=Mus musculus GN=Lamp1 PE=1 SV=2	252	TRUE	2	1	HexNAc(2)Hex(6)	FALSE	TRUE	TRUE	Reported in Literature	269
FAN[NGlycan_1702.5813]YSIM[Oxidation]NLQNRK	FANYSIMNLQNRK	N3(NGlycan / 1702.5813);M7(Oxidation / 15.9949)	P35438	>sp|P35438|NMDZ1_MOUSE Glutamate receptor ionotropic, NMDA 1 OS=Mus musculus GN=Grin1 PE=1 SV=1	350	TRUE	3	2	HexNAc(2)Hex(8)	TRUE	FALSE	TRUE	Sequence Analysis	255
KLVQVGIYN[NGlycan_1864.6342]GTHVIPNDRK	KLVQVGIYNGTHVIPNDRK	N9(NGlycan / 1864.6342)	P35438	>sp|P35438|NMDZ1_MOUSE Glutamate receptor ionotropic, NMDA 1 OS=Mus musculus GN=Grin1 PE=1 SV=1	368	TRUE	6	6	HexNAc(2)Hex(9)	FALSE	TRUE	TRUE	Sequence Analysis	255
KLVQVGIYN[NGlycan_1216.4229]GTHVIPNDRK	KLVQVGIYNGTHVIPNDRK	N9(NGlycan / 1216.4229)	P35438	>sp|P35438|NMDZ1_MOUSE Glutamate receptor ionotropic, NMDA 1 OS=Mus musculus GN=Grin1 PE=1 SV=1	368	TRUE	14	14	HexNAc(2)Hex(5)	FALSE	TRUE	TRUE	Sequence Analysis	255
KLVQVGIYN[NGlycan_1054.37]GTHVIPNDRK	KLVQVGIYNGTHVIPNDRK	N9(NGlycan / 1054.37)	P35438	>sp|P35438|NMDZ1_MOUSE Glutamate receptor ionotropic, NMDA 1 OS=Mus musculus GN=Grin1 PE=1 SV=1	368	TRUE	6	6	HexNAc(2)Hex(4)	FALSE	TRUE	TRUE	Sequence Analysis	255
LVQVGIYN[NGlycan_1702.5813]GTHVIPNDR	LVQVGIYNGTHVIPNDR	N8(NGlycan / 1702.5813)	P35438	>sp|P35438|NMDZ1_MOUSE Glutamate receptor ionotropic, NMDA 1 OS=Mus musculus GN=Grin1 PE=1 SV=1	368	TRUE	2	2	HexNAc(2)Hex(8)	FALSE	TRUE	TRUE	Sequence Analysis	255
LVQVGIYN[NGlycan_1378.4757]GTHVIPNDR	LVQVGIYNGTHVIPNDR	N8(NGlycan / 1378.4757)	P35438	>sp|P35438|NMDZ1_MOUSE Glutamate receptor ionotropic, NMDA 1 OS=Mus musculus GN=Grin1 PE=1 SV=1	368	TRUE	2	2	HexNAc(2)Hex(6)	FALSE	TRUE	TRUE	Sequence Analysis	255
N[NGlycan_1216.4229]LSVVILGASDKDLHPNTDPFK	NLSVVILGASDKDLHPNTDPFK	N1(NGlycan / 1216.4229)	Q9WTR5	>sp|Q9WTR5|CAD13_MOUSE Cadherin-13 OS=Mus musculus GN=Cdh13 PE=1 SV=2	598	TRUE	4	4	HexNAc(2)Hex(5)	TRUE	FALSE	TRUE	Sequence Analysis	255
N[NGlycan_1054.37]LSVVILGASDKDLHPNTDPFK	NLSVVILGASDKDLHPNTDPFK	N1(NGlycan / 1054.37)	Q9WTR5	>sp|Q9WTR5|CAD13_MOUSE Cadherin-13 OS=Mus musculus GN=Cdh13 PE=1 SV=2	598	TRUE	1	1	HexNAc(2)Hex(4)	TRUE	FALSE	TRUE	Sequence Analysis	255
N[NGlycan_1216.4229]LSVVILGASDK	NLSVVILGASDK	N1(NGlycan / 1216.4229)	Q9WTR5	>sp|Q9WTR5|CAD13_MOUSE Cadherin-13 OS=Mus musculus GN=Cdh13 PE=1 SV=2	598	TRUE	3	3	HexNAc(2)Hex(5)	TRUE	FALSE	TRUE	Sequence Analysis	255
ANYNLPIM[Oxidation]VTDSGKPPMTN[NGlycan_1987.7138]ITDLR	ANYNLPIMVTDSGKPPMTNITDLR	M8(Oxidation / 15.9949);N19(NGlycan / 1987.7138)	Q9WTR5	>sp|Q9WTR5|CAD13_MOUSE Cadherin-13 OS=Mus musculus GN=Cdh13 PE=1 SV=2	671	TRUE	1	1	HexNAc(5)Hex(6)	FALSE	TRUE	TRUE	Sequence Analysis	255
ANYNLPIMVTDSGKPPM[Oxidation]TN[NGlycan_1378.4757]ITDLR	ANYNLPIMVTDSGKPPMTNITDLR	M17(Oxidation / 15.9949);N19(NGlycan / 1378.4757)	Q9WTR5	>sp|Q9WTR5|CAD13_MOUSE Cadherin-13 OS=Mus musculus GN=Cdh13 PE=1 SV=2	671	TRUE	3	3	HexNAc(2)Hex(6)	FALSE	TRUE	TRUE	Sequence Analysis	255
ANYNLPIMVTDSGKPPM[Oxidation]TN[NGlycan_1216.4229]ITDLR	ANYNLPIMVTDSGKPPMTNITDLR	M17(Oxidation / 15.9949);N19(NGlycan / 1216.4229)	Q9WTR5	>sp|Q9WTR5|CAD13_MOUSE Cadherin-13 OS=Mus musculus GN=Cdh13 PE=1 SV=2	671	TRUE	4	3	HexNAc(2)Hex(5)	FALSE	TRUE	TRUE	Sequence Analysis	255
HIN[NGlycan_1378.4757]FTR	HINFTR	N3(NGlycan / 1378.4757)	P15209	>sp|P15209|NTRK2_MOUSE BDNF/NT-3 growth factors receptor OS=Mus musculus GN=Ntrk2 PE=1 SV=1	121	TRUE	32	21	HexNAc(2)Hex(6)	FALSE	TRUE	TRUE	By Similarity	250
HM[Oxidation]N[NGlycan_1864.6342]ETSHTQGSLR	HMNETSHTQGSLR	M2(Oxidation / 15.9949);N3(NGlycan / 1864.6342)	P15209	>sp|P15209|NTRK2_MOUSE BDNF/NT-3 growth factors receptor OS=Mus musculus GN=Ntrk2 PE=1 SV=1	241	TRUE	4	4	HexNAc(2)Hex(9)	FALSE	TRUE	TRUE	By Similarity	250
HM[Oxidation]N[NGlycan_1702.5813]ETSHTQGSLR	HMNETSHTQGSLR	M2(Oxidation / 15.9949);N3(NGlycan / 1702.5813)	P15209	>sp|P15209|NTRK2_MOUSE BDNF/NT-3 growth factors receptor OS=Mus musculus GN=Ntrk2 PE=1 SV=1	241	TRUE	3	3	HexNAc(2)Hex(8)	FALSE	TRUE	TRUE	By Similarity	250
HMN[NGlycan_1216.4229]ETSHTQGSLR	HMNETSHTQGSLR	N3(NGlycan / 1216.4229)	P15209	>sp|P15209|NTRK2_MOUSE BDNF/NT-3 growth factors receptor OS=Mus musculus GN=Ntrk2 PE=1 SV=1	241	TRUE	21	21	HexNAc(2)Hex(5)	FALSE	TRUE	TRUE	By Similarity	250
HM[Oxidation]N[NGlycan_1038.3751]ETSHTQGSLR	HMNETSHTQGSLR	M2(Oxidation / 15.9949);N3(NGlycan / 1038.3751)	P15209	>sp|P15209|NTRK2_MOUSE BDNF/NT-3 growth factors receptor OS=Mus musculus GN=Ntrk2 PE=1 SV=1	241	TRUE	3	3	HexNAc(2)Hex(3)Fuc(1)	FALSE	TRUE	TRUE	By Similarity	250
HMN[NGlycan_1054.37]ETSHTQGSLR	HMNETSHTQGSLR	N3(NGlycan / 1054.37)	P15209	>sp|P15209|NTRK2_MOUSE BDNF/NT-3 growth factors receptor OS=Mus musculus GN=Ntrk2 PE=1 SV=1	241	TRUE	11	11	HexNAc(2)Hex(4)	FALSE	TRUE	TRUE	By Similarity	250
HMN[NGlycan_892.3172]ETSHTQGSLR	HMNETSHTQGSLR	N3(NGlycan / 892.3172)	P15209	>sp|P15209|NTRK2_MOUSE BDNF/NT-3 growth factors receptor OS=Mus musculus GN=Ntrk2 PE=1 SV=1	241	TRUE	9	9	HexNAc(2)Hex(3)	FALSE	TRUE	TRUE	By Similarity	250
HMN[NGlycan_730.2644]ETSHTQGSLR	HMNETSHTQGSLR	N3(NGlycan / 730.2644)	P15209	>sp|P15209|NTRK2_MOUSE BDNF/NT-3 growth factors receptor OS=Mus musculus GN=Ntrk2 PE=1 SV=1	241	TRUE	7	7	HexNAc(2)Hex(2)	FALSE	TRUE	TRUE	By Similarity	250
HM[Oxidation]N[NGlycan_568.2116]ETSHTQGSLR	HMNETSHTQGSLR	M2(Oxidation / 15.9949);N3(NGlycan / 568.2116)	P15209	>sp|P15209|NTRK2_MOUSE BDNF/NT-3 growth factors receptor OS=Mus musculus GN=Ntrk2 PE=1 SV=1	241	TRUE	4	4	HexNAc(2)Hex(1)	FALSE	TRUE	TRUE	By Similarity	250
HM[Oxidation]N[NGlycan_406.1587]ETSHTQGSLR	HMNETSHTQGSLR	M2(Oxidation / 15.9949);N3(NGlycan / 406.1587)	P15209	>sp|P15209|NTRK2_MOUSE BDNF/NT-3 growth factors receptor OS=Mus musculus GN=Ntrk2 PE=1 SV=1	241	TRUE	1	1	HexNAc(2)	FALSE	TRUE	TRUE	By Similarity	250
FAEIN[NGlycan_1540.5285]GSALC[Carbamidomethyl]SYNIKPSEYTLTSK	FAEINGSALCSYNIKPSEYTLTSK	N5(NGlycan / 1540.5285);C10(Carbamidomethyl / 57.0215)	A2AMH4	>tr|A2AMH4|A2AMH4_MOUSE Choline transporter-like protein 1 OS=Mus musculus GN=Slc44a1 PE=1 SV=1	134	TRUE	4	4	HexNAc(2)Hex(7)	TRUE	FALSE	FALSE	None	0
FAEIN[NGlycan_1378.4757]GSALC[Carbamidomethyl]SYNIKPSEYTLTSK	FAEINGSALCSYNIKPSEYTLTSK	N5(NGlycan / 1378.4757);C10(Carbamidomethyl / 57.0215)	A2AMH4	>tr|A2AMH4|A2AMH4_MOUSE Choline transporter-like protein 1 OS=Mus musculus GN=Slc44a1 PE=1 SV=1	134	TRUE	6	6	HexNAc(2)Hex(6)	TRUE	FALSE	FALSE	None	0
FAEIN[NGlycan_1216.4229]GSALC[Carbamidomethyl]SYNIKPSEYTLTSK	FAEINGSALCSYNIKPSEYTLTSK	N5(NGlycan / 1216.4229);C10(Carbamidomethyl / 57.0215)	A2AMH4	>tr|A2AMH4|A2AMH4_MOUSE Choline transporter-like protein 1 OS=Mus musculus GN=Slc44a1 PE=1 SV=1	134	TRUE	6	6	HexNAc(2)Hex(5)	TRUE	FALSE	FALSE	None	0
FAEIN[NGlycan_1054.37]GSALC[Carbamidomethyl]SYNIKPSEYTLTSK	FAEINGSALCSYNIKPSEYTLTSK	N5(NGlycan / 1054.37);C10(Carbamidomethyl / 57.0215)	A2AMH4	>tr|A2AMH4|A2AMH4_MOUSE Choline transporter-like protein 1 OS=Mus musculus GN=Slc44a1 PE=1 SV=1	134	TRUE	6	6	HexNAc(2)Hex(4)	TRUE	FALSE	FALSE	None	0
FAEIN[NGlycan_203.0794]GSALC[Carbamidomethyl]SYNIKPSEYTLTSK	FAEINGSALCSYNIKPSEYTLTSK	N5(NGlycan / 203.0794);C10(Carbamidomethyl / 57.0215)	A2AMH4	>tr|A2AMH4|A2AMH4_MOUSE Choline transporter-like protein 1 OS=Mus musculus GN=Slc44a1 PE=1 SV=1	134	TRUE	1	1	HexNAc(1)	TRUE	FALSE	FALSE	None	0
WGC[Carbamidomethyl]HSN[NGlycan_1540.5285]QTAFHGC[Carbamidomethyl]M[Oxidation]ELLK	WGCHSNQTAFHGCMELLK	N6(NGlycan / 1540.5285);M14(Oxidation / 15.9949);C3(Carbamidomethyl / 57.0215);C13(Carbamidomethyl / 57.0215)	O54991	>sp|O54991|CNTP1_MOUSE Contactin-associated protein 1 OS=Mus musculus GN=Cntnap1 PE=1 SV=2	500	TRUE	7	7	HexNAc(2)Hex(7)	FALSE	TRUE	TRUE	Sequence Analysis	255
WGC[Carbamidomethyl]HSN[NGlycan_1540.5285]QTAFHGC[Carbamidomethyl]MELLK	WGCHSNQTAFHGCMELLK	N6(NGlycan / 1540.5285);C3(Carbamidomethyl / 57.0215);C13(Carbamidomethyl / 57.0215)	O54991	>sp|O54991|CNTP1_MOUSE Contactin-associated protein 1 OS=Mus musculus GN=Cntnap1 PE=1 SV=2	500	TRUE	3	3	HexNAc(2)Hex(7)	FALSE	TRUE	TRUE	Sequence Analysis	255
WGC[Carbamidomethyl]HSN[NGlycan_1378.4757]QTAFHGC[Carbamidomethyl]M[Oxidation]ELLK	WGCHSNQTAFHGCMELLK	N6(NGlycan / 1378.4757);M14(Oxidation / 15.9949);C3(Carbamidomethyl / 57.0215);C13(Carbamidomethyl / 57.0215)	O54991	>sp|O54991|CNTP1_MOUSE Contactin-associated protein 1 OS=Mus musculus GN=Cntnap1 PE=1 SV=2	500	TRUE	13	13	HexNAc(2)Hex(6)	FALSE	TRUE	TRUE	Sequence Analysis	255
WGC[Carbamidomethyl]HSN[NGlycan_1378.4757]QTAFHGC[Carbamidomethyl]MELLK	WGCHSNQTAFHGCMELLK	N6(NGlycan / 1378.4757);C3(Carbamidomethyl / 57.0215);C13(Carbamidomethyl / 57.0215)	O54991	>sp|O54991|CNTP1_MOUSE Contactin-associated protein 1 OS=Mus musculus GN=Cntnap1 PE=1 SV=2	500	TRUE	3	3	HexNAc(2)Hex(6)	FALSE	TRUE	TRUE	Sequence Analysis	255
WGC[Carbamidomethyl]HSN[NGlycan_1216.4229]QTAFHGC[Carbamidomethyl]MELLK	WGCHSNQTAFHGCMELLK	N6(NGlycan / 1216.4229);C3(Carbamidomethyl / 57.0215);C13(Carbamidomethyl / 57.0215)	O54991	>sp|O54991|CNTP1_MOUSE Contactin-associated protein 1 OS=Mus musculus GN=Cntnap1 PE=1 SV=2	500	TRUE	3	3	HexNAc(2)Hex(5)	FALSE	TRUE	TRUE	Sequence Analysis	255
VDGQLVN[NGlycan_1378.4757]LTLVEFR	VDGQLVNLTLVEFR	N7(NGlycan / 1378.4757)	O54991	>sp|O54991|CNTP1_MOUSE Contactin-associated protein 1 OS=Mus musculus GN=Cntnap1 PE=1 SV=2	519	TRUE	6	6	HexNAc(2)Hex(6)	FALSE	TRUE	TRUE	Sequence Analysis	255
YSGN[NGlycan_1216.4229]YTIDPDGSGPLKPFVVYC[Carbamidomethyl]DIR	YSGNYTIDPDGSGPLKPFVVYCDIR	N4(NGlycan / 1216.4229);C22(Carbamidomethyl / 57.0215)	O54991	>sp|O54991|CNTP1_MOUSE Contactin-associated protein 1 OS=Mus musculus GN=Cntnap1 PE=1 SV=2	598	TRUE	10	10	HexNAc(2)Hex(5)	FALSE	TRUE	TRUE	Sequence Analysis	255
AN[NGlycan_1702.5813]HSLDVSFYFR	ANHSLDVSFYFR	N2(NGlycan / 1702.5813)	O54991	>sp|O54991|CNTP1_MOUSE Contactin-associated protein 1 OS=Mus musculus GN=Cntnap1 PE=1 SV=2	805	TRUE	6	6	HexNAc(2)Hex(8)	TRUE	FALSE	TRUE	Sequence Analysis	255
VQLENQVHGVHFN[NGlycan_1540.5285]ITAIC[Carbamidomethyl]PDGAR	VQLENQVHGVHFNITAICPDGAR	N13(NGlycan / 1540.5285);C18(Carbamidomethyl / 57.0215)	Q0VBD0	>tr|Q0VBD0|Q0VBD0_MOUSE Integrin beta OS=Mus musculus GN=Itgb8 PE=1 SV=1	402	TRUE	7	7	HexNAc(2)Hex(7)	FALSE	TRUE	FALSE	None	0
VQLENQVHGVHFN[NGlycan_1378.4757]ITAIC[Carbamidomethyl]PDGAR	VQLENQVHGVHFNITAICPDGAR	N13(NGlycan / 1378.4757);C18(Carbamidomethyl / 57.0215)	Q0VBD0	>tr|Q0VBD0|Q0VBD0_MOUSE Integrin beta OS=Mus musculus GN=Itgb8 PE=1 SV=1	402	TRUE	6	6	HexNAc(2)Hex(6)	FALSE	TRUE	FALSE	None	0
VQLENQVHGVHFN[NGlycan_1216.4229]ITAIC[Carbamidomethyl]PDGAR	VQLENQVHGVHFNITAICPDGAR	N13(NGlycan / 1216.4229);C18(Carbamidomethyl / 57.0215)	Q0VBD0	>tr|Q0VBD0|Q0VBD0_MOUSE Integrin beta OS=Mus musculus GN=Itgb8 PE=1 SV=1	402	TRUE	5	5	HexNAc(2)Hex(5)	FALSE	TRUE	FALSE	None	0
NYAIIKPIGFN[NGlycan_1378.4757]ETTK	NYAIIKPIGFNETTK	N11(NGlycan / 1378.4757)	Q0VBD0	>tr|Q0VBD0|Q0VBD0_MOUSE Integrin beta OS=Mus musculus GN=Itgb8 PE=1 SV=1	456	TRUE	6	6	HexNAc(2)Hex(6)	FALSE	TRUE	FALSE	None	0
NYAIIKPIGFN[NGlycan_1216.4229]ETTK	NYAIIKPIGFNETTK	N11(NGlycan / 1216.4229)	Q0VBD0	>tr|Q0VBD0|Q0VBD0_MOUSE Integrin beta OS=Mus musculus GN=Itgb8 PE=1 SV=1	456	TRUE	6	6	HexNAc(2)Hex(5)	FALSE	TRUE	FALSE	None	0
DIYTM[Oxidation]M[Oxidation]GQN[NGlycan_1866.6875]VTLEC[Carbamidomethyl]FALGNPVPDIR	DIYTMMGQNVTLECFALGNPVPDIR	M5(Oxidation / 15.9949);M6(Oxidation / 15.9949);N9(NGlycan / 1866.6875);C14(Carbamidomethyl / 57.0215)	P12960	>sp|P12960|CNTN1_MOUSE Contactin-1 OS=Mus musculus GN=Cntn1 PE=1 SV=1	258	TRUE	1	1	HexNAc(6)Hex(4)	FALSE	TRUE	TRUE	Sequence Analysis	255
DIYTM[Oxidation]M[Oxidation]GQN[NGlycan_1704.6347]VTLEC[Carbamidomethyl]FALGNPVPDIR	DIYTMMGQNVTLECFALGNPVPDIR	M5(Oxidation / 15.9949);M6(Oxidation / 15.9949);N9(NGlycan / 1704.6347);C14(Carbamidomethyl / 57.0215)	P12960	>sp|P12960|CNTN1_MOUSE Contactin-1 OS=Mus musculus GN=Cntn1 PE=1 SV=1	258	TRUE	1	1	HexNAc(6)Hex(3)	FALSE	TRUE	TRUE	Sequence Analysis	255
DIYTM[Oxidation]M[Oxidation]GQN[NGlycan_1702.5813]VTLEC[Carbamidomethyl]FALGNPVPDIR	DIYTMMGQNVTLECFALGNPVPDIR	M5(Oxidation / 15.9949);M6(Oxidation / 15.9949);N9(NGlycan / 1702.5813);C14(Carbamidomethyl / 57.0215)	P12960	>sp|P12960|CNTN1_MOUSE Contactin-1 OS=Mus musculus GN=Cntn1 PE=1 SV=1	258	TRUE	1	1	HexNAc(2)Hex(8)	FALSE	TRUE	TRUE	Sequence Analysis	255
DIYTM[Oxidation]MGQN[NGlycan_1702.5813]VTLEC[Carbamidomethyl]FALGNPVPDIR	DIYTMMGQNVTLECFALGNPVPDIR	M5(Oxidation / 15.9949);N9(NGlycan / 1702.5813);C14(Carbamidomethyl / 57.0215)	P12960	>sp|P12960|CNTN1_MOUSE Contactin-1 OS=Mus musculus GN=Cntn1 PE=1 SV=1	258	TRUE	1	1	HexNAc(2)Hex(8)	FALSE	TRUE	TRUE	Sequence Analysis	255
DIYTM[Oxidation]M[Oxidation]GQN[NGlycan_1378.4757]VTLEC[Carbamidomethyl]FALGNPVPDIR	DIYTMMGQNVTLECFALGNPVPDIR	M5(Oxidation / 15.9949);M6(Oxidation / 15.9949);N9(NGlycan / 1378.4757);C14(Carbamidomethyl / 57.0215)	P12960	>sp|P12960|CNTN1_MOUSE Contactin-1 OS=Mus musculus GN=Cntn1 PE=1 SV=1	258	TRUE	1	1	HexNAc(2)Hex(6)	FALSE	TRUE	TRUE	Sequence Analysis	255
DIYTMM[Oxidation]GQN[NGlycan_1216.4229]VTLEC[Carbamidomethyl]FALGNPVPDIR	DIYTMMGQNVTLECFALGNPVPDIR	M6(Oxidation / 15.9949);N9(NGlycan / 1216.4229);C14(Carbamidomethyl / 57.0215)	P12960	>sp|P12960|CNTN1_MOUSE Contactin-1 OS=Mus musculus GN=Cntn1 PE=1 SV=1	258	TRUE	4	4	HexNAc(2)Hex(5)	FALSE	TRUE	TRUE	Sequence Analysis	255
FTFTSHTPGEHQIC[Carbamidomethyl]LHSN[NGlycan_1864.6342]STK	FTFTSHTPGEHQICLHSNSTK	N18(NGlycan / 1864.6342);C14(Carbamidomethyl / 57.0215)	Q99KF1	>sp|Q99KF1|TMED9_MOUSE Transmembrane emp24 domain-containing protein 9 OS=Mus musculus GN=Tmed9 PE=1 SV=2	125	TRUE	1	1	HexNAc(2)Hex(9)	FALSE	TRUE	TRUE	Sequence Analysis	255
FTFTSHTPGEHQIC[Carbamidomethyl]LHSN[NGlycan_1702.5813]STK	FTFTSHTPGEHQICLHSNSTK	N18(NGlycan / 1702.5813);C14(Carbamidomethyl / 57.0215)	Q99KF1	>sp|Q99KF1|TMED9_MOUSE Transmembrane emp24 domain-containing protein 9 OS=Mus musculus GN=Tmed9 PE=1 SV=2	125	TRUE	5	5	HexNAc(2)Hex(8)	FALSE	TRUE	TRUE	Sequence Analysis	255
FTFTSHTPGEHQIC[Carbamidomethyl]LHSN[NGlycan_1540.5285]STK	FTFTSHTPGEHQICLHSNSTK	N18(NGlycan / 1540.5285);C14(Carbamidomethyl / 57.0215)	Q99KF1	>sp|Q99KF1|TMED9_MOUSE Transmembrane emp24 domain-containing protein 9 OS=Mus musculus GN=Tmed9 PE=1 SV=2	125	TRUE	3	3	HexNAc(2)Hex(7)	FALSE	TRUE	TRUE	Sequence Analysis	255
FTFTSHTPGEHQIC[Carbamidomethyl]LHSN[NGlycan_1444.5339]STK	FTFTSHTPGEHQICLHSNSTK	N18(NGlycan / 1444.5339);C14(Carbamidomethyl / 57.0215)	Q99KF1	>sp|Q99KF1|TMED9_MOUSE Transmembrane emp24 domain-containing protein 9 OS=Mus musculus GN=Tmed9 PE=1 SV=2	125	TRUE	7	7	HexNAc(4)Hex(3)Fuc(1)	FALSE	TRUE	TRUE	Sequence Analysis	255
FTFTSHTPGEHQIC[Carbamidomethyl]LHSN[NGlycan_1378.4757]STK	FTFTSHTPGEHQICLHSNSTK	N18(NGlycan / 1378.4757);C14(Carbamidomethyl / 57.0215)	Q99KF1	>sp|Q99KF1|TMED9_MOUSE Transmembrane emp24 domain-containing protein 9 OS=Mus musculus GN=Tmed9 PE=1 SV=2	125	TRUE	5	5	HexNAc(2)Hex(6)	FALSE	TRUE	TRUE	Sequence Analysis	255
FTFTSHTPGEHQIC[Carbamidomethyl]LHSN[NGlycan_1241.4545]STK	FTFTSHTPGEHQICLHSNSTK	N18(NGlycan / 1241.4545);C14(Carbamidomethyl / 57.0215)	Q99KF1	>sp|Q99KF1|TMED9_MOUSE Transmembrane emp24 domain-containing protein 9 OS=Mus musculus GN=Tmed9 PE=1 SV=2	125	TRUE	6	6	HexNAc(3)Hex(3)Fuc(1)	FALSE	TRUE	TRUE	Sequence Analysis	255
FTFTSHTPGEHQIC[Carbamidomethyl]LHSN[NGlycan_1216.4229]STK	FTFTSHTPGEHQICLHSNSTK	N18(NGlycan / 1216.4229);C14(Carbamidomethyl / 57.0215)	Q99KF1	>sp|Q99KF1|TMED9_MOUSE Transmembrane emp24 domain-containing protein 9 OS=Mus musculus GN=Tmed9 PE=1 SV=2	125	TRUE	5	5	HexNAc(2)Hex(5)	FALSE	TRUE	TRUE	Sequence Analysis	255
FTFTSHTPGEHQIC[Carbamidomethyl]LHSN[NGlycan_1038.3751]STK	FTFTSHTPGEHQICLHSNSTK	N18(NGlycan / 1038.3751);C14(Carbamidomethyl / 57.0215)	Q99KF1	>sp|Q99KF1|TMED9_MOUSE Transmembrane emp24 domain-containing protein 9 OS=Mus musculus GN=Tmed9 PE=1 SV=2	125	TRUE	3	3	HexNAc(2)Hex(3)Fuc(1)	FALSE	TRUE	TRUE	Sequence Analysis	255
NNEGGVIAQLPSDVTSFN[NGlycan_1704.6347]QTGLKPGEEYIVNVVALK	NNEGGVIAQLPSDVTSFNQTGLKPGEEYIVNVVALK	N18(NGlycan / 1704.6347)	Q8BYI9	>sp|Q8BYI9|TENR_MOUSE Tenascin-R OS=Mus musculus GN=Tnr PE=1 SV=2	470	TRUE	1	1	HexNAc(6)Hex(3)	FALSE	TRUE	TRUE	Sequence Analysis	255
NNEGGVIAQLPSDVTSFN[NGlycan_1241.4545]QTGLKPGEEYIVNVVALK	NNEGGVIAQLPSDVTSFNQTGLKPGEEYIVNVVALK	N18(NGlycan / 1241.4545)	Q8BYI9	>sp|Q8BYI9|TENR_MOUSE Tenascin-R OS=Mus musculus GN=Tnr PE=1 SV=2	470	TRUE	4	4	HexNAc(3)Hex(3)Fuc(1)	FALSE	TRUE	TRUE	Sequence Analysis	255
QC[Carbamidomethyl]LSC[Carbamidomethyl]DLVEN[NGlycan_1702.5813]C[Carbamidomethyl]TYVSASFSHNM[Oxidation]DFFLLK	QCLSCDLVENCTYVSASFSHNMDFFLLK	N10(NGlycan / 1702.5813);M22(Oxidation / 15.9949);C2(Carbamidomethyl / 57.0215);C5(Carbamidomethyl / 57.0215);C11(Carbamidomethyl / 57.0215)	E9PWX1	>tr|E9PWX1|E9PWX1_MOUSE Dipeptidyl aminopeptidase-like protein 6 OS=Mus musculus GN=Dpp6 PE=1 SV=1	529	TRUE	6	6	HexNAc(2)Hex(8)	FALSE	TRUE	FALSE	None	0
QC[Carbamidomethyl]LSC[Carbamidomethyl]DLVEN[NGlycan_1540.5285]C[Carbamidomethyl]TYVSASFSHNM[Oxidation]DFFLLK	QCLSCDLVENCTYVSASFSHNMDFFLLK	N10(NGlycan / 1540.5285);M22(Oxidation / 15.9949);C2(Carbamidomethyl / 57.0215);C5(Carbamidomethyl / 57.0215);C11(Carbamidomethyl / 57.0215)	Q80VM5	>tr|Q80VM5|Q80VM5_MOUSE Dipeptidyl aminopeptidase-like protein 6 OS=Mus musculus GN=Dpp6 PE=1 SV=1	473	TRUE	5	5	HexNAc(2)Hex(7)	FALSE	TRUE	FALSE	None	0
EASHYSIHDIVLSYN[NGlycan_1419.5022]TSDSTVFPGAVAK	EASHYSIHDIVLSYNTSDSTVFPGAVAK	N15(NGlycan / 1419.5022)	P17047	>sp|P17047|LAMP2_MOUSE Lysosome-associated membrane glycoprotein 2 OS=Mus musculus GN=Lamp2 PE=1 SV=2	115	TRUE	1	1	HexNAc(3)Hex(5)	TRUE	FALSE	TRUE	Sequence Analysis	255
EASHYSIHDIVLSYN[NGlycan_892.3172]TSDSTVFPGAVAK	EASHYSIHDIVLSYNTSDSTVFPGAVAK	N15(NGlycan / 892.3172)	P17047	>sp|P17047|LAMP2_MOUSE Lysosome-associated membrane glycoprotein 2 OS=Mus musculus GN=Lamp2 PE=1 SV=2	115	TRUE	4	4	HexNAc(2)Hex(3)	TRUE	FALSE	TRUE	Sequence Analysis	255
C[Carbamidomethyl]NSVLTYN[NGlycan_1200.4279]LTPVVQK	CNSVLTYNLTPVVQK	N8(NGlycan / 1200.4279);C1(Carbamidomethyl / 57.0215)	P17047	>sp|P17047|LAMP2_MOUSE Lysosome-associated membrane glycoprotein 2 OS=Mus musculus GN=Lamp2 PE=1 SV=2	156	TRUE	1	1	HexNAc(2)Hex(4)Fuc(1)	FALSE	TRUE	FALSE	None	0
C[Carbamidomethyl]NSVLTYN[NGlycan_1038.3751]LTPVVQK	CNSVLTYNLTPVVQK	N8(NGlycan / 1038.3751);C1(Carbamidomethyl / 57.0215)	P17047	>sp|P17047|LAMP2_MOUSE Lysosome-associated membrane glycoprotein 2 OS=Mus musculus GN=Lamp2 PE=1 SV=2	156	TRUE	4	4	HexNAc(2)Hex(3)Fuc(1)	FALSE	TRUE	FALSE	None	0
GPC[Carbamidomethyl]SHLC[Carbamidomethyl]LINYN[NGlycan_1378.4757]R	GPCSHLCLINYNR	N12(NGlycan / 1378.4757);C3(Carbamidomethyl / 57.0215);C7(Carbamidomethyl / 57.0215)	Q91ZX7	>sp|Q91ZX7|LRP1_MOUSE Prolow-density lipoprotein receptor-related protein 1 OS=Mus musculus GN=Lrp1 PE=1 SV=1	1559	TRUE	6	6	HexNAc(2)Hex(6)	FALSE	TRUE	TRUE	Sequence Analysis	255
GPC[Carbamidomethyl]SHLC[Carbamidomethyl]LINYN[NGlycan_1038.3751]R	GPCSHLCLINYNR	N12(NGlycan / 1038.3751);C3(Carbamidomethyl / 57.0215);C7(Carbamidomethyl / 57.0215)	Q91ZX7	>sp|Q91ZX7|LRP1_MOUSE Prolow-density lipoprotein receptor-related protein 1 OS=Mus musculus GN=Lrp1 PE=1 SV=1	1559	TRUE	2	2	HexNAc(2)Hex(3)Fuc(1)	FALSE	TRUE	TRUE	Sequence Analysis	255
GPC[Carbamidomethyl]SHLC[Carbamidomethyl]LINYN[NGlycan_892.3172]R	GPCSHLCLINYNR	N12(NGlycan / 892.3172);C3(Carbamidomethyl / 57.0215);C7(Carbamidomethyl / 57.0215)	Q91ZX7	>sp|Q91ZX7|LRP1_MOUSE Prolow-density lipoprotein receptor-related protein 1 OS=Mus musculus GN=Lrp1 PE=1 SV=1	1559	TRUE	2	2	HexNAc(2)Hex(3)	FALSE	TRUE	TRUE	Sequence Analysis	255
THAN[NGlycan_1216.4229]GSIK	THANGSIK	N4(NGlycan / 1216.4229)	Q91ZX7	>sp|Q91ZX7|LRP1_MOUSE Prolow-density lipoprotein receptor-related protein 1 OS=Mus musculus GN=Lrp1 PE=1 SV=1	2118	TRUE	9	9	HexNAc(2)Hex(5)	TRUE	FALSE	TRUE	Sequence Analysis	255
GC[Carbamidomethyl]KDN[NGlycan_1038.3751]ATDSVPLR	GCKDNATDSVPLR	N5(NGlycan / 1038.3751);C2(Carbamidomethyl / 57.0215)	Q91ZX7	>sp|Q91ZX7|LRP1_MOUSE Prolow-density lipoprotein receptor-related protein 1 OS=Mus musculus GN=Lrp1 PE=1 SV=1	2128	TRUE	12	12	HexNAc(2)Hex(3)Fuc(1)	FALSE	TRUE	TRUE	Reported in Literature	269
C[Carbamidomethyl]RDGSC[Carbamidomethyl]IGN[NGlycan_1216.4229]SSR	CRDGSCIGNSSR	N9(NGlycan / 1216.4229);C1(Carbamidomethyl / 57.0215);C6(Carbamidomethyl / 57.0215)	Q91ZX7	>sp|Q91ZX7|LRP1_MOUSE Prolow-density lipoprotein receptor-related protein 1 OS=Mus musculus GN=Lrp1 PE=1 SV=1	2621	TRUE	3	3	HexNAc(2)Hex(5)	TRUE	FALSE	TRUE	Sequence Analysis	255
C[Carbamidomethyl]RDGSC[Carbamidomethyl]IGN[NGlycan_1038.3751]SSR	CRDGSCIGNSSR	N9(NGlycan / 1038.3751);C1(Carbamidomethyl / 57.0215);C6(Carbamidomethyl / 57.0215)	Q91ZX7	>sp|Q91ZX7|LRP1_MOUSE Prolow-density lipoprotein receptor-related protein 1 OS=Mus musculus GN=Lrp1 PE=1 SV=1	2621	TRUE	1	1	HexNAc(2)Hex(3)Fuc(1)	TRUE	FALSE	TRUE	Sequence Analysis	255
VKGSQGQFPLTQN[NGlycan_1216.4229]VTVVEGGTAILTC[Carbamidomethyl]R	VKGSQGQFPLTQNVTVVEGGTAILTCR	N13(NGlycan / 1216.4229);C26(Carbamidomethyl / 57.0215)	Q8BLQ9-2	>sp|Q8BLQ9-2|CADM2_MOUSE Isoform 2 of Cell adhesion molecule 2 OS=Mus musculus GN=Cadm2	40	TRUE	22	22	HexNAc(2)Hex(5)	FALSE	TRUE	FALSE	None	0
GSQGQFPLTQN[NGlycan_2012.7454]VTVVEGGTAILTC[Carbamidomethyl]R	GSQGQFPLTQNVTVVEGGTAILTCR	N11(NGlycan / 2012.7454);C24(Carbamidomethyl / 57.0215)	Q8BLQ9-2	>sp|Q8BLQ9-2|CADM2_MOUSE Isoform 2 of Cell adhesion molecule 2 OS=Mus musculus GN=Cadm2	40	TRUE	1	1	HexNAc(6)Hex(4)Fuc(1)	FALSE	TRUE	FALSE	None	0
GSQGQFPLTQN[NGlycan_1216.4229]VTVVEGGTAILTC[Carbamidomethyl]R	GSQGQFPLTQNVTVVEGGTAILTCR	N11(NGlycan / 1216.4229);C24(Carbamidomethyl / 57.0215)	Q8BLQ9-2	>sp|Q8BLQ9-2|CADM2_MOUSE Isoform 2 of Cell adhesion molecule 2 OS=Mus musculus GN=Cadm2	40	TRUE	14	14	HexNAc(2)Hex(5)	FALSE	TRUE	FALSE	None	0
EPFYKN[NGlycan_1216.4229]STFGSVEVFSLDPNKVHK	EPFYKNSTFGSVEVFSLDPNKVHK	N6(NGlycan / 1216.4229)	P56528	>sp|P56528|CD38_MOUSE ADP-ribosyl cyclase/cyclic ADP-ribose hydrolase 1 OS=Mus musculus GN=Cd38 PE=1 SV=2	223	TRUE	7	7	HexNAc(2)Hex(5)	FALSE	TRUE	TRUE	Sequence Analysis	255
N[NGlycan_1216.4229]STFGSVEVFSLDPNKVHK	NSTFGSVEVFSLDPNKVHK	N1(NGlycan / 1216.4229)	P56528	>sp|P56528|CD38_MOUSE ADP-ribosyl cyclase/cyclic ADP-ribose hydrolase 1 OS=Mus musculus GN=Cd38 PE=1 SV=2	223	TRUE	6	6	HexNAc(2)Hex(5)	FALSE	TRUE	TRUE	Sequence Analysis	255
KN[NGlycan_1768.6395]ASNMEYR	KNASNMEYR	N2(NGlycan / 1768.6395)	P97300	>sp|P97300|NPTN_MOUSE Neuroplastin OS=Mus musculus GN=Nptn PE=1 SV=3	196	TRUE	11	11	HexNAc(4)Hex(5)Fuc(1)	TRUE	FALSE	TRUE	Reported in Literature	269
KN[NGlycan_1702.5813]ASNMEYR	KNASNMEYR	N2(NGlycan / 1702.5813)	P97300	>sp|P97300|NPTN_MOUSE Neuroplastin OS=Mus musculus GN=Nptn PE=1 SV=3	196	TRUE	1	1	HexNAc(2)Hex(8)	TRUE	FALSE	TRUE	Reported in Literature	269
N[NGlycan_1768.6395]ASNMEYR	NASNMEYR	N1(NGlycan / 1768.6395)	P97300	>sp|P97300|NPTN_MOUSE Neuroplastin OS=Mus musculus GN=Nptn PE=1 SV=3	196	TRUE	5	5	HexNAc(4)Hex(5)Fuc(1)	TRUE	FALSE	TRUE	Reported in Literature	269
N[NGlycan_1216.4229]ASNMEYR	NASNMEYR	N1(NGlycan / 1216.4229)	P97300	>sp|P97300|NPTN_MOUSE Neuroplastin OS=Mus musculus GN=Nptn PE=1 SV=3	196	TRUE	1	1	HexNAc(2)Hex(5)	TRUE	FALSE	TRUE	Reported in Literature	269
ENSKQN[NGlycan_1702.5813]GSANSATNPAGLDK	ENSKQNGSANSATNPAGLDK	N6(NGlycan / 1702.5813)	Q9ER58	>sp|Q9ER58|TICN2_MOUSE Testican-2 OS=Mus musculus GN=Spock2 PE=1 SV=1	225	TRUE	7	7	HexNAc(2)Hex(8)	TRUE	FALSE	TRUE	Sequence Analysis	255
ENSKQN[NGlycan_1444.5339]GSANSATNPAGLDK	ENSKQNGSANSATNPAGLDK	N6(NGlycan / 1444.5339)	Q9ER58	>sp|Q9ER58|TICN2_MOUSE Testican-2 OS=Mus musculus GN=Spock2 PE=1 SV=1	225	TRUE	4	4	HexNAc(4)Hex(3)Fuc(1)	TRUE	FALSE	TRUE	Sequence Analysis	255
ENSKQN[NGlycan_1378.4757]GSANSATNPAGLDK	ENSKQNGSANSATNPAGLDK	N6(NGlycan / 1378.4757)	Q9ER58	>sp|Q9ER58|TICN2_MOUSE Testican-2 OS=Mus musculus GN=Spock2 PE=1 SV=1	225	TRUE	4	4	HexNAc(2)Hex(6)	TRUE	FALSE	TRUE	Sequence Analysis	255
ENSKQN[NGlycan_1216.4229]GSANSATNPAGLDK	ENSKQNGSANSATNPAGLDK	N6(NGlycan / 1216.4229)	Q9ER58	>sp|Q9ER58|TICN2_MOUSE Testican-2 OS=Mus musculus GN=Spock2 PE=1 SV=1	225	TRUE	6	6	HexNAc(2)Hex(5)	TRUE	FALSE	TRUE	Sequence Analysis	255
QN[NGlycan_1702.5813]GSANSATNPAGLDK	QNGSANSATNPAGLDK	N2(NGlycan / 1702.5813)	Q9ER58	>sp|Q9ER58|TICN2_MOUSE Testican-2 OS=Mus musculus GN=Spock2 PE=1 SV=1	225	TRUE	6	6	HexNAc(2)Hex(8)	TRUE	FALSE	TRUE	Sequence Analysis	255
QN[NGlycan_1378.4757]GSANSATNPAGLDK	QNGSANSATNPAGLDK	N2(NGlycan / 1378.4757)	Q9ER58	>sp|Q9ER58|TICN2_MOUSE Testican-2 OS=Mus musculus GN=Spock2 PE=1 SV=1	225	TRUE	1	1	HexNAc(2)Hex(6)	TRUE	FALSE	TRUE	Sequence Analysis	255
FTFTSHTPGDHQIC[Carbamidomethyl]LHSN[NGlycan_1702.5813]STR	FTFTSHTPGDHQICLHSNSTR	N18(NGlycan / 1702.5813);C14(Carbamidomethyl / 57.0215)	Q8R1V4	>sp|Q8R1V4|TMED4_MOUSE Transmembrane emp24 domain-containing protein 4 OS=Mus musculus GN=Tmed4 PE=1 SV=1	117	TRUE	4	4	HexNAc(2)Hex(8)	FALSE	TRUE	TRUE	Sequence Analysis	255
FTFTSHTPGDHQIC[Carbamidomethyl]LHSN[NGlycan_1540.5285]STR	FTFTSHTPGDHQICLHSNSTR	N18(NGlycan / 1540.5285);C14(Carbamidomethyl / 57.0215)	Q8R1V4	>sp|Q8R1V4|TMED4_MOUSE Transmembrane emp24 domain-containing protein 4 OS=Mus musculus GN=Tmed4 PE=1 SV=1	117	TRUE	4	4	HexNAc(2)Hex(7)	FALSE	TRUE	TRUE	Sequence Analysis	255
FTFTSHTPGDHQIC[Carbamidomethyl]LHSN[NGlycan_1444.5339]STR	FTFTSHTPGDHQICLHSNSTR	N18(NGlycan / 1444.5339);C14(Carbamidomethyl / 57.0215)	Q8R1V4	>sp|Q8R1V4|TMED4_MOUSE Transmembrane emp24 domain-containing protein 4 OS=Mus musculus GN=Tmed4 PE=1 SV=1	117	TRUE	5	5	HexNAc(4)Hex(3)Fuc(1)	FALSE	TRUE	TRUE	Sequence Analysis	255
FTFTSHTPGDHQIC[Carbamidomethyl]LHSN[NGlycan_1378.4757]STR	FTFTSHTPGDHQICLHSNSTR	N18(NGlycan / 1378.4757);C14(Carbamidomethyl / 57.0215)	Q8R1V4	>sp|Q8R1V4|TMED4_MOUSE Transmembrane emp24 domain-containing protein 4 OS=Mus musculus GN=Tmed4 PE=1 SV=1	117	TRUE	3	3	HexNAc(2)Hex(6)	FALSE	TRUE	TRUE	Sequence Analysis	255
IN[NGlycan_1866.6875]TTSDEKDPTNPFRFPNIGVEK	INTTSDEKDPTNPFRFPNIGVEK	N2(NGlycan / 1866.6875)	O35598	>sp|O35598|ADA10_MOUSE Disintegrin and metalloproteinase domain-containing protein 10 OS=Mus musculus GN=Adam10 PE=1 SV=2	279	TRUE	1	1	HexNAc(6)Hex(4)	FALSE	TRUE	TRUE	Reported in Literature	269
IN[NGlycan_1540.5285]TTSDEKDPTNPFRFPNIGVEK	INTTSDEKDPTNPFRFPNIGVEK	N2(NGlycan / 1540.5285)	O35598	>sp|O35598|ADA10_MOUSE Disintegrin and metalloproteinase domain-containing protein 10 OS=Mus musculus GN=Adam10 PE=1 SV=2	279	TRUE	3	3	HexNAc(2)Hex(7)	FALSE	TRUE	TRUE	Reported in Literature	269
LEPTPPIQFTHFQYN[NGlycan_1540.5285]VTVHENSAAK	LEPTPPIQFTHFQYNVTVHENSAAK	N15(NGlycan / 1540.5285)	F2Z4A3	>tr|F2Z4A3|F2Z4A3_MOUSE Protein Fat1 OS=Mus musculus GN=Fat1 PE=1 SV=1	41	TRUE	2	2	HexNAc(2)Hex(7)	FALSE	TRUE	FALSE	None	0
IVVN[NGlycan_1216.4229]VSDKNDHAPWFTSPSYDGR	IVVNVSDKNDHAPWFTSPSYDGR	N4(NGlycan / 1216.4229)	F2Z4A3	>tr|F2Z4A3|F2Z4A3_MOUSE Protein Fat1 OS=Mus musculus GN=Fat1 PE=1 SV=1	1553	TRUE	2	2	HexNAc(2)Hex(5)	TRUE	FALSE	FALSE	None	0
FQN[NGlycan_2018.7084]SSFHVNSETGTLVFNAVHK	FQNSSFHVNSETGTLVFNAVHK	N3(NGlycan / 2018.7084)	Q9D8B7	>sp|Q9D8B7|JAM3_MOUSE Junctional adhesion molecule C OS=Mus musculus GN=Jam3 PE=1 SV=2	192	TRUE	1	1	HexNAc(3)Hex(6)Fuc(1)NeuAc(1)	TRUE	FALSE	TRUE	Reported in Literature	269
FQN[NGlycan_1727.613]SSFHVNSETGTLVFNAVHK	FQNSSFHVNSETGTLVFNAVHK	N3(NGlycan / 1727.613)	Q9D8B7	>sp|Q9D8B7|JAM3_MOUSE Junctional adhesion molecule C OS=Mus musculus GN=Jam3 PE=1 SV=2	192	TRUE	6	6	HexNAc(3)Hex(6)Fuc(1)	TRUE	FALSE	TRUE	Reported in Literature	269
FQN[NGlycan_1216.4229]SSFHVNSETGTLVFNAVHK	FQNSSFHVNSETGTLVFNAVHK	N3(NGlycan / 1216.4229)	Q9D8B7	>sp|Q9D8B7|JAM3_MOUSE Junctional adhesion molecule C OS=Mus musculus GN=Jam3 PE=1 SV=2	192	TRUE	7	7	HexNAc(2)Hex(5)	TRUE	FALSE	TRUE	Reported in Literature	269
KAFHQNDVSAHVDILEYSHN[NGlycan_1216.4229]VTVGYYATK	KAFHQNDVSAHVDILEYSHNVTVGYYATK	N20(NGlycan / 1216.4229)	D3YZ21	>tr|D3YZ21|D3YZ21_MOUSE Protein D430041D05Rik OS=Mus musculus GN=D430041D05Rik PE=1 SV=1	446	TRUE	1	1	HexNAc(2)Hex(5)	FALSE	TRUE	FALSE	None	0
AFHQNDVSAHVDILEYSHN[NGlycan_1216.4229]VTVGYYATK	AFHQNDVSAHVDILEYSHNVTVGYYATK	N19(NGlycan / 1216.4229)	D3YZ21	>tr|D3YZ21|D3YZ21_MOUSE Protein D430041D05Rik OS=Mus musculus GN=D430041D05Rik PE=1 SV=1	446	TRUE	7	7	HexNAc(2)Hex(5)	FALSE	TRUE	FALSE	None	0
SLWN[NGlycan_1702.5813]M[Oxidation]SAANNNIK	SLWNMSAANNNIK	N4(NGlycan / 1702.5813);M5(Oxidation / 15.9949)	Q63912	>sp|Q63912|OMGP_MOUSE Oligodendrocyte-myelin glycoprotein OS=Mus musculus GN=Omg PE=1 SV=1	103	TRUE	4	4	HexNAc(2)Hex(8)	TRUE	FALSE	TRUE	Sequence Analysis	255
WSC[Carbamidomethyl]DHKQN[NGlycan_2076.7502]ITYLLK	WSCDHKQNITYLLK	N8(NGlycan / 2076.7502);C3(Carbamidomethyl / 57.0215)	Q63912	>sp|Q63912|OMGP_MOUSE Oligodendrocyte-myelin glycoprotein OS=Mus musculus GN=Omg PE=1 SV=1	234	TRUE	3	3	HexNAc(4)Hex(6)Fuc(2)	FALSE	TRUE	TRUE	Sequence Analysis	255
WSC[Carbamidomethyl]DHKQN[NGlycan_1784.6344]ITYLLK	WSCDHKQNITYLLK	N8(NGlycan / 1784.6344);C3(Carbamidomethyl / 57.0215)	Q63912	>sp|Q63912|OMGP_MOUSE Oligodendrocyte-myelin glycoprotein OS=Mus musculus GN=Omg PE=1 SV=1	234	TRUE	2	2	HexNAc(4)Hex(6)	FALSE	TRUE	TRUE	Sequence Analysis	255
WSC[Carbamidomethyl]DHKQN[NGlycan_1768.6395]ITYLLK	WSCDHKQNITYLLK	N8(NGlycan / 1768.6395);C3(Carbamidomethyl / 57.0215)	Q63912	>sp|Q63912|OMGP_MOUSE Oligodendrocyte-myelin glycoprotein OS=Mus musculus GN=Omg PE=1 SV=1	234	TRUE	4	4	HexNAc(4)Hex(5)Fuc(1)	FALSE	TRUE	TRUE	Sequence Analysis	255
WSC[Carbamidomethyl]DHKQN[NGlycan_1581.5551]ITYLLK	WSCDHKQNITYLLK	N8(NGlycan / 1581.5551);C3(Carbamidomethyl / 57.0215)	Q63912	>sp|Q63912|OMGP_MOUSE Oligodendrocyte-myelin glycoprotein OS=Mus musculus GN=Omg PE=1 SV=1	234	TRUE	2	2	HexNAc(3)Hex(6)	FALSE	TRUE	TRUE	Sequence Analysis	255
WSC[Carbamidomethyl]DHKQN[NGlycan_1216.4229]ITYLLK	WSCDHKQNITYLLK	N8(NGlycan / 1216.4229);C3(Carbamidomethyl / 57.0215)	Q63912	>sp|Q63912|OMGP_MOUSE Oligodendrocyte-myelin glycoprotein OS=Mus musculus GN=Omg PE=1 SV=1	234	TRUE	7	7	HexNAc(2)Hex(5)	FALSE	TRUE	TRUE	Sequence Analysis	255
VAWLN[NGlycan_1702.5813]R	VAWLNR	N5(NGlycan / 1702.5813)	G5E8G3	>tr|G5E8G3|G5E8G3_MOUSE MCG9827 OS=Mus musculus GN=Opcml PE=1 SV=1	70	TRUE	6	6	HexNAc(2)Hex(8)	TRUE	FALSE	FALSE	None	0
VAWLN[NGlycan_1540.5285]R	VAWLNR	N5(NGlycan / 1540.5285)	G5E8G3	>tr|G5E8G3|G5E8G3_MOUSE MCG9827 OS=Mus musculus GN=Opcml PE=1 SV=1	70	TRUE	5	5	HexNAc(2)Hex(7)	TRUE	FALSE	FALSE	None	0
VAWLN[NGlycan_1378.4757]R	VAWLNR	N5(NGlycan / 1378.4757)	G5E8G3	>tr|G5E8G3|G5E8G3_MOUSE MCG9827 OS=Mus musculus GN=Opcml PE=1 SV=1	70	TRUE	5	5	HexNAc(2)Hex(6)	TRUE	FALSE	FALSE	None	0
VAWLN[NGlycan_1216.4229]R	VAWLNR	N5(NGlycan / 1216.4229)	G5E8G3	>tr|G5E8G3|G5E8G3_MOUSE MCG9827 OS=Mus musculus GN=Opcml PE=1 SV=1	70	TRUE	6	6	HexNAc(2)Hex(5)	TRUE	FALSE	FALSE	None	0
VAWLN[NGlycan_1054.37]R	VAWLNR	N5(NGlycan / 1054.37)	G5E8G3	>tr|G5E8G3|G5E8G3_MOUSE MCG9827 OS=Mus musculus GN=Opcml PE=1 SV=1	70	TRUE	6	6	HexNAc(2)Hex(4)	TRUE	FALSE	FALSE	None	0
VAWLN[NGlycan_892.3172]R	VAWLNR	N5(NGlycan / 892.3172)	G5E8G3	>tr|G5E8G3|G5E8G3_MOUSE MCG9827 OS=Mus musculus GN=Opcml PE=1 SV=1	70	TRUE	3	3	HexNAc(2)Hex(3)	TRUE	FALSE	FALSE	None	0
VAWLN[NGlycan_730.2644]R	VAWLNR	N5(NGlycan / 730.2644)	G5E8G3	>tr|G5E8G3|G5E8G3_MOUSE MCG9827 OS=Mus musculus GN=Opcml PE=1 SV=1	70	TRUE	1	1	HexNAc(2)Hex(2)	TRUE	FALSE	FALSE	None	0
VAWLN[NGlycan_568.2116]R	VAWLNR	N5(NGlycan / 568.2116)	G5E8G3	>tr|G5E8G3|G5E8G3_MOUSE MCG9827 OS=Mus musculus GN=Opcml PE=1 SV=1	70	TRUE	1	1	HexNAc(2)Hex(1)	TRUE	FALSE	FALSE	None	0
VAWLN[NGlycan_203.0794]R	VAWLNR	N5(NGlycan / 203.0794)	G5E8G3	>tr|G5E8G3|G5E8G3_MOUSE MCG9827 OS=Mus musculus GN=Opcml PE=1 SV=1	70	TRUE	2	2	HexNAc(1)	TRUE	FALSE	FALSE	None	0
FDEFFSQGC[Carbamidomethyl]APGYEKN[NGlycan_1866.6875]STLC[Carbamidomethyl]DLC[Carbamidomethyl]IGPLK	FDEFFSQGCAPGYEKNSTLCDLCIGPLK	N16(NGlycan / 1866.6875);C9(Carbamidomethyl / 57.0215);C20(Carbamidomethyl / 57.0215);C23(Carbamidomethyl / 57.0215)	E9Q035	>tr|E9Q035|E9Q035_MOUSE Protein Gm20425 OS=Mus musculus GN=Gm20425 PE=4 SV=1	499	TRUE	2	2	HexNAc(6)Hex(4)	FALSE	TRUE	FALSE	None	0
FDEFFSQGC[Carbamidomethyl]APGYEKN[NGlycan_1768.6395]STLC[Carbamidomethyl]DLC[Carbamidomethyl]IGPLK	FDEFFSQGCAPGYEKNSTLCDLCIGPLK	N16(NGlycan / 1768.6395);C9(Carbamidomethyl / 57.0215);C20(Carbamidomethyl / 57.0215);C23(Carbamidomethyl / 57.0215)	E9Q035	>tr|E9Q035|E9Q035_MOUSE Protein Gm20425 OS=Mus musculus GN=Gm20425 PE=4 SV=1	499	TRUE	1	1	HexNAc(4)Hex(5)Fuc(1)	FALSE	TRUE	FALSE	None	0
FDEFFSQGC[Carbamidomethyl]APGYEKN[NGlycan_1702.5813]STLC[Carbamidomethyl]DLC[Carbamidomethyl]IGPLK	FDEFFSQGCAPGYEKNSTLCDLCIGPLK	N16(NGlycan / 1702.5813);C9(Carbamidomethyl / 57.0215);C20(Carbamidomethyl / 57.0215);C23(Carbamidomethyl / 57.0215)	E9Q035	>tr|E9Q035|E9Q035_MOUSE Protein Gm20425 OS=Mus musculus GN=Gm20425 PE=4 SV=1	499	TRUE	6	6	HexNAc(2)Hex(8)	FALSE	TRUE	FALSE	None	0
KSVAHN[NGlycan_1378.4757]M[Oxidation]TM[Oxidation]PNK	KSVAHNMTMPNK	N6(NGlycan / 1378.4757);M7(Oxidation / 15.9949);M9(Oxidation / 15.9949)	P26048	>sp|P26048|GBRA2_MOUSE Gamma-aminobutyric acid receptor subunit alpha-2 OS=Mus musculus GN=Gabra2 PE=1 SV=1	138	TRUE	8	8	HexNAc(2)Hex(6)	FALSE	TRUE	TRUE	Sequence Analysis	255
SVAHN[NGlycan_1864.6342]M[Oxidation]TM[Oxidation]PNK	SVAHNMTMPNK	N5(NGlycan / 1864.6342);M6(Oxidation / 15.9949);M8(Oxidation / 15.9949)	P62812	>sp|P62812|GBRA1_MOUSE Gamma-aminobutyric acid receptor subunit alpha-1 OS=Mus musculus GN=Gabra1 PE=1 SV=1	137	TRUE	2	2	HexNAc(2)Hex(9)	FALSE	TRUE	TRUE	Sequence Analysis	255
SVAHN[NGlycan_1378.4757]M[Oxidation]TM[Oxidation]PNK	SVAHNMTMPNK	N5(NGlycan / 1378.4757);M6(Oxidation / 15.9949);M8(Oxidation / 15.9949)	P62812	>sp|P62812|GBRA1_MOUSE Gamma-aminobutyric acid receptor subunit alpha-1 OS=Mus musculus GN=Gabra1 PE=1 SV=1	137	TRUE	65	60	HexNAc(2)Hex(6)	FALSE	TRUE	TRUE	Sequence Analysis	255
SVAHN[NGlycan_1216.4229]M[Oxidation]TM[Oxidation]PNK	SVAHNMTMPNK	N5(NGlycan / 1216.4229);M6(Oxidation / 15.9949);M8(Oxidation / 15.9949)	P62812	>sp|P62812|GBRA1_MOUSE Gamma-aminobutyric acid receptor subunit alpha-1 OS=Mus musculus GN=Gabra1 PE=1 SV=1	137	TRUE	8	8	HexNAc(2)Hex(5)	FALSE	TRUE	TRUE	Sequence Analysis	255
SVAHN[NGlycan_1054.37]M[Oxidation]TM[Oxidation]PNK	SVAHNMTMPNK	N5(NGlycan / 1054.37);M6(Oxidation / 15.9949);M8(Oxidation / 15.9949)	P62812	>sp|P62812|GBRA1_MOUSE Gamma-aminobutyric acid receptor subunit alpha-1 OS=Mus musculus GN=Gabra1 PE=1 SV=1	137	TRUE	4	4	HexNAc(2)Hex(4)	FALSE	TRUE	TRUE	Sequence Analysis	255
FQVN[NGlycan_1864.6342]NTHPPHVQLLR	FQVNNTHPPHVQLLR	N4(NGlycan / 1864.6342)	P48441	>sp|P48441|IDUA_MOUSE Alpha-L-iduronidase OS=Mus musculus GN=Idua PE=1 SV=2	362	TRUE	3	3	HexNAc(2)Hex(9)	FALSE	TRUE	FALSE	None	0
FQVN[NGlycan_1702.5813]NTHPPHVQLLR	FQVNNTHPPHVQLLR	N4(NGlycan / 1702.5813)	P48441	>sp|P48441|IDUA_MOUSE Alpha-L-iduronidase OS=Mus musculus GN=Idua PE=1 SV=2	362	TRUE	2	2	HexNAc(2)Hex(8)	FALSE	TRUE	FALSE	None	0
FQVN[NGlycan_1540.5285]NTHPPHVQLLR	FQVNNTHPPHVQLLR	N4(NGlycan / 1540.5285)	P48441	>sp|P48441|IDUA_MOUSE Alpha-L-iduronidase OS=Mus musculus GN=Idua PE=1 SV=2	362	TRUE	5	5	HexNAc(2)Hex(7)	FALSE	TRUE	FALSE	None	0
FQVN[NGlycan_1378.4757]NTHPPHVQLLR	FQVNNTHPPHVQLLR	N4(NGlycan / 1378.4757)	P48441	>sp|P48441|IDUA_MOUSE Alpha-L-iduronidase OS=Mus musculus GN=Idua PE=1 SV=2	362	TRUE	1	1	HexNAc(2)Hex(6)	FALSE	TRUE	FALSE	None	0
VTEWTLQGVPTVPPGNVHAEATN[NGlycan_1216.4229]STTIR	VTEWTLQGVPTVPPGNVHAEATNSTTIR	N23(NGlycan / 1216.4229)	Q6V4S5	>sp|Q6V4S5|SDK2_MOUSE Protein sidekick-2 OS=Mus musculus GN=Sdk2 PE=1 SV=1	808	TRUE	4	4	HexNAc(2)Hex(5)	FALSE	TRUE	FALSE	None	0
WALHSASVSHN[NGlycan_1216.4229]ASAFTVDR	WALHSASVSHNASAFTVDR	N11(NGlycan / 1216.4229)	Q6V4S5	>sp|Q6V4S5|SDK2_MOUSE Protein sidekick-2 OS=Mus musculus GN=Sdk2 PE=1 SV=1	1461	TRUE	11	11	HexNAc(2)Hex(5)	TRUE	FALSE	FALSE	None	0
YN[NGlycan_1216.4229]C[Carbamidomethyl]TATNR	YNCTATNR	N2(NGlycan / 1216.4229);C3(Carbamidomethyl / 57.0215)	O35136	>sp|O35136|NCAM2_MOUSE Neural cell adhesion molecule 2 OS=Mus musculus GN=Ncam2 PE=1 SV=1	474	TRUE	14	14	HexNAc(2)Hex(5)	FALSE	TRUE	TRUE	Sequence Analysis	255
YN[NGlycan_1054.37]C[Carbamidomethyl]TATNR	YNCTATNR	N2(NGlycan / 1054.37);C3(Carbamidomethyl / 57.0215)	O35136	>sp|O35136|NCAM2_MOUSE Neural cell adhesion molecule 2 OS=Mus musculus GN=Ncam2 PE=1 SV=1	474	TRUE	11	11	HexNAc(2)Hex(4)	FALSE	TRUE	TRUE	Sequence Analysis	255
YN[NGlycan_892.3172]C[Carbamidomethyl]TATNR	YNCTATNR	N2(NGlycan / 892.3172);C3(Carbamidomethyl / 57.0215)	O35136	>sp|O35136|NCAM2_MOUSE Neural cell adhesion molecule 2 OS=Mus musculus GN=Ncam2 PE=1 SV=1	474	TRUE	6	6	HexNAc(2)Hex(3)	FALSE	TRUE	TRUE	Sequence Analysis	255
IHDSFPTYYLPYN[NGlycan_1038.3751]ESVSFEDR	IHDSFPTYYLPYNESVSFEDR	N13(NGlycan / 1038.3751)	Q9EQG7	>sp|Q9EQG7|ENPP5_MOUSE Ectonucleotide pyrophosphatase/phosphodiesterase family member 5 OS=Mus musculus GN=Enpp5 PE=1 SV=3	158	TRUE	1	1	HexNAc(2)Hex(3)Fuc(1)	TRUE	FALSE	TRUE	Sequence Analysis	255
FDEVYDALAGAHPN[NGlycan_892.3172]LTVYKK	FDEVYDALAGAHPNLTVYKK	N14(NGlycan / 892.3172)	Q9EQG7	>sp|Q9EQG7|ENPP5_MOUSE Ectonucleotide pyrophosphatase/phosphodiesterase family member 5 OS=Mus musculus GN=Enpp5 PE=1 SV=3	292	TRUE	3	3	HexNAc(2)Hex(3)	FALSE	TRUE	TRUE	Sequence Analysis	255
VQPIVAVADEGWYILQN[NGlycan_1038.3751]K	VQPIVAVADEGWYILQNK	N17(NGlycan / 1038.3751)	Q9EQG7	>sp|Q9EQG7|ENPP5_MOUSE Ectonucleotide pyrophosphatase/phosphodiesterase family member 5 OS=Mus musculus GN=Enpp5 PE=1 SV=3	329	TRUE	6	6	HexNAc(2)Hex(3)Fuc(1)	TRUE	FALSE	TRUE	Sequence Analysis	255
YHGFLN[NGlycan_2076.7502]TSYHR	YHGFLNTSYHR	N6(NGlycan / 2076.7502)	P24638	>sp|P24638|PPAL_MOUSE Lysosomal acid phosphatase OS=Mus musculus GN=Acp2 PE=1 SV=2	92	TRUE	1	1	HexNAc(4)Hex(6)Fuc(2)	TRUE	FALSE	TRUE	Sequence Analysis	255
YHGFLN[NGlycan_1565.5601]TSYHR	YHGFLNTSYHR	N6(NGlycan / 1565.5601)	P24638	>sp|P24638|PPAL_MOUSE Lysosomal acid phosphatase OS=Mus musculus GN=Acp2 PE=1 SV=2	92	TRUE	2	2	HexNAc(3)Hex(5)Fuc(1)	TRUE	FALSE	TRUE	Sequence Analysis	255
YHGFLN[NGlycan_1362.4808]TSYHR	YHGFLNTSYHR	N6(NGlycan / 1362.4808)	P24638	>sp|P24638|PPAL_MOUSE Lysosomal acid phosphatase OS=Mus musculus GN=Acp2 PE=1 SV=2	92	TRUE	5	4	HexNAc(2)Hex(5)Fuc(1)	TRUE	FALSE	TRUE	Sequence Analysis	255
YHGFLN[NGlycan_1038.3751]TSYHR	YHGFLNTSYHR	N6(NGlycan / 1038.3751)	P24638	>sp|P24638|PPAL_MOUSE Lysosomal acid phosphatase OS=Mus musculus GN=Acp2 PE=1 SV=2	92	TRUE	25	25	HexNAc(2)Hex(3)Fuc(1)	TRUE	FALSE	TRUE	Sequence Analysis	255
YHGFLN[NGlycan_876.3223]TSYHR	YHGFLNTSYHR	N6(NGlycan / 876.3223)	P24638	>sp|P24638|PPAL_MOUSE Lysosomal acid phosphatase OS=Mus musculus GN=Acp2 PE=1 SV=2	92	TRUE	9	9	HexNAc(2)Hex(2)Fuc(1)	TRUE	FALSE	TRUE	Sequence Analysis	255
VLGFKPKPPKN[NGlycan_1702.5813]ESLETYPLM[Oxidation]M[Oxidation]K	VLGFKPKPPKNESLETYPLMMK	N11(NGlycan / 1702.5813);M20(Oxidation / 15.9949);M21(Oxidation / 15.9949)	P14094	>sp|P14094|AT1B1_MOUSE Sodium/potassium-transporting ATPase subunit beta-1 OS=Mus musculus GN=Atp1b1 PE=1 SV=1	193	TRUE	19	19	HexNAc(2)Hex(8)	TRUE	FALSE	TRUE	By Similarity	250
QELSQDN[NGlycan_1216.4229]ATLK	QELSQDNATLK	N7(NGlycan / 1216.4229)	Q61001	>sp|Q61001|LAMA5_MOUSE Laminin subunit alpha-5 OS=Mus musculus GN=Lama5 PE=1 SV=4	2425	TRUE	6	6	HexNAc(2)Hex(5)	FALSE	TRUE	TRUE	Reported in Literature	269
VFDLHQNM[Oxidation]GSVN[NGlycan_1378.4757]VSVGC[Carbamidomethyl]TPAQLIETSR	VFDLHQNMGSVNVSVGCTPAQLIETSR	M8(Oxidation / 15.9949);N12(NGlycan / 1378.4757);C17(Carbamidomethyl / 57.0215)	Q61001	>sp|Q61001|LAMA5_MOUSE Laminin subunit alpha-5 OS=Mus musculus GN=Lama5 PE=1 SV=4	3291	TRUE	2	2	HexNAc(2)Hex(6)	TRUE	FALSE	TRUE	Sequence Analysis	255
VFDLHQNM[Oxidation]GSVN[NGlycan_1216.4229]VSVGC[Carbamidomethyl]TPAQLIETSR	VFDLHQNMGSVNVSVGCTPAQLIETSR	M8(Oxidation / 15.9949);N12(NGlycan / 1216.4229);C17(Carbamidomethyl / 57.0215)	Q61001	>sp|Q61001|LAMA5_MOUSE Laminin subunit alpha-5 OS=Mus musculus GN=Lama5 PE=1 SV=4	3291	TRUE	1	1	HexNAc(2)Hex(5)	TRUE	FALSE	TRUE	Sequence Analysis	255
SDVPNTSPN[NGlycan_2351.8508]STSQHVAEFETER	SDVPNTSPNSTSQHVAEFETER	N9(NGlycan / 2351.8508)	B9EKR1	>sp|B9EKR1|PRPTZ_MOUSE Receptor-type tyrosine-protein phosphatase zeta OS=Mus musculus GN=Ptprz1 PE=1 SV=1	501	TRUE	2	2	HexNAc(4)Hex(5)Fuc(3)NeuAc(1)	FALSE	TRUE	TRUE	Sequence Analysis	255
SSTPSVTSGHSGVSN[NGlycan_1702.5813]SSEAEASNSSHESR	SSTPSVTSGHSGVSNSSEAEASNSSHESR	N15(NGlycan / 1702.5813)	B9EKR1	>sp|B9EKR1|PRPTZ_MOUSE Receptor-type tyrosine-protein phosphatase zeta OS=Mus musculus GN=Ptprz1 PE=1 SV=1	1607	TRUE	2	2	HexNAc(2)Hex(8)	TRUE	FALSE	FALSE	None	0
RFN[NGlycan_1216.4229]HTC[Carbamidomethyl]LTFTTR	RFNHTCLTFTTR	N3(NGlycan / 1216.4229);C6(Carbamidomethyl / 57.0215)	Q68FM6	>sp|Q68FM6|PPR29_MOUSE Protein phosphatase 1 regulatory subunit 29 OS=Mus musculus GN=Elfn2 PE=1 SV=1	371	TRUE	6	6	HexNAc(2)Hex(5)	FALSE	TRUE	FALSE	None	0
RFN[NGlycan_1054.37]HTC[Carbamidomethyl]LTFTTR	RFNHTCLTFTTR	N3(NGlycan / 1054.37);C6(Carbamidomethyl / 57.0215)	Q68FM6	>sp|Q68FM6|PPR29_MOUSE Protein phosphatase 1 regulatory subunit 29 OS=Mus musculus GN=Elfn2 PE=1 SV=1	371	TRUE	5	5	HexNAc(2)Hex(4)	FALSE	TRUE	FALSE	None	0
RFN[NGlycan_730.2644]HTC[Carbamidomethyl]LTFTTR	RFNHTCLTFTTR	N3(NGlycan / 730.2644);C6(Carbamidomethyl / 57.0215)	Q68FM6	>sp|Q68FM6|PPR29_MOUSE Protein phosphatase 1 regulatory subunit 29 OS=Mus musculus GN=Elfn2 PE=1 SV=1	371	TRUE	2	2	HexNAc(2)Hex(2)	FALSE	TRUE	FALSE	None	0
FN[NGlycan_1216.4229]HTC[Carbamidomethyl]LTFTTR	FNHTCLTFTTR	N2(NGlycan / 1216.4229);C5(Carbamidomethyl / 57.0215)	Q68FM6	>sp|Q68FM6|PPR29_MOUSE Protein phosphatase 1 regulatory subunit 29 OS=Mus musculus GN=Elfn2 PE=1 SV=1	371	TRUE	12	12	HexNAc(2)Hex(5)	FALSE	TRUE	FALSE	None	0
DVGSGTTN[NGlycan_1216.4229]NSQAC[Carbamidomethyl]AQFLEQYFHNSDLTEFMR	DVGSGTTNNSQACAQFLEQYFHNSDLTEFMR	N8(NGlycan / 1216.4229);C13(Carbamidomethyl / 57.0215)	O89023	>sp|O89023|TPP1_MOUSE Tripeptidyl-peptidase 1 OS=Mus musculus GN=Tpp1 PE=1 SV=2	221	TRUE	2	2	HexNAc(2)Hex(5)	TRUE	FALSE	TRUE	Reported in Literature	269
SGTIFDNFLITNDEAYAEEFGN[NGlycan_1216.4229]ETWGVTK	SGTIFDNFLITNDEAYAEEFGNETWGVTK	N22(NGlycan / 1216.4229)	P14211	>sp|P14211|CALR_MOUSE Calreticulin OS=Mus musculus GN=Calr PE=1 SV=1	344	TRUE	2	2	HexNAc(2)Hex(5)	FALSE	TRUE	FALSE	None	0
FINYN[NGlycan_1702.5813]QTVSR	FINYNQTVSR	N5(NGlycan / 1702.5813)	Q8C7X2	>sp|Q8C7X2|EMC1_MOUSE ER membrane protein complex subunit 1 OS=Mus musculus GN=Emc1 PE=1 SV=1	917	TRUE	6	6	HexNAc(2)Hex(8)	FALSE	TRUE	TRUE	Reported in Literature	269
N[NGlycan_1702.5813]VTLPIDNGLNLVEWR	NVTLPIDNGLNLVEWR	N1(NGlycan / 1702.5813)	Q3UHK6-2	>sp|Q3UHK6-2|TEN4_MOUSE Isoform 2 of Teneurin-4 OS=Mus musculus GN=Tenm4	1855	TRUE	6	6	HexNAc(2)Hex(8)	FALSE	TRUE	FALSE	None	0
NIYQPPEGN[NGlycan_1702.5813]ASVIQDFTEDGHLLHTFYLGTGR	NIYQPPEGNASVIQDFTEDGHLLHTFYLGTGR	N9(NGlycan / 1702.5813)	Q3UHK6-2	>sp|Q3UHK6-2|TEN4_MOUSE Isoform 2 of Teneurin-4 OS=Mus musculus GN=Tenm4	2041	TRUE	2	2	HexNAc(2)Hex(8)	TRUE	FALSE	FALSE	None	0
SVAHN[NGlycan_1864.6342]M[Oxidation]TTPNK	SVAHNMTTPNK	N5(NGlycan / 1864.6342);M6(Oxidation / 15.9949)	P26049	>sp|P26049|GBRA3_MOUSE Gamma-aminobutyric acid receptor subunit alpha-3 OS=Mus musculus GN=Gabra3 PE=1 SV=1	163	TRUE	2	1	HexNAc(2)Hex(9)	FALSE	TRUE	TRUE	Sequence Analysis	255
SVAHN[NGlycan_1702.5813]M[Oxidation]TTPNK	SVAHNMTTPNK	N5(NGlycan / 1702.5813);M6(Oxidation / 15.9949)	P26049	>sp|P26049|GBRA3_MOUSE Gamma-aminobutyric acid receptor subunit alpha-3 OS=Mus musculus GN=Gabra3 PE=1 SV=1	163	TRUE	15	15	HexNAc(2)Hex(8)	FALSE	TRUE	TRUE	Sequence Analysis	255
SVAHN[NGlycan_1540.5285]M[Oxidation]TTPNK	SVAHNMTTPNK	N5(NGlycan / 1540.5285);M6(Oxidation / 15.9949)	P26049	>sp|P26049|GBRA3_MOUSE Gamma-aminobutyric acid receptor subunit alpha-3 OS=Mus musculus GN=Gabra3 PE=1 SV=1	163	TRUE	6	6	HexNAc(2)Hex(7)	FALSE	TRUE	TRUE	Sequence Analysis	255
SVAHN[NGlycan_1378.4757]M[Oxidation]TTPNK	SVAHNMTTPNK	N5(NGlycan / 1378.4757);M6(Oxidation / 15.9949)	P26049	>sp|P26049|GBRA3_MOUSE Gamma-aminobutyric acid receptor subunit alpha-3 OS=Mus musculus GN=Gabra3 PE=1 SV=1	163	TRUE	12	12	HexNAc(2)Hex(6)	FALSE	TRUE	TRUE	Sequence Analysis	255
LTIVN[NGlycan_1216.4229]SSVLDRPR	LTIVNSSVLDRPR	N5(NGlycan / 1216.4229)	O88307	>sp|O88307|SORL_MOUSE Sortilin-related receptor OS=Mus musculus GN=Sorl1 PE=1 SV=3	871	TRUE	4	4	HexNAc(2)Hex(5)	TRUE	FALSE	TRUE	Sequence Analysis	255
LTIVN[NGlycan_1054.37]SSVLDRPR	LTIVNSSVLDRPR	N5(NGlycan / 1054.37)	O88307	>sp|O88307|SORL_MOUSE Sortilin-related receptor OS=Mus musculus GN=Sorl1 PE=1 SV=3	871	TRUE	1	1	HexNAc(2)Hex(4)	TRUE	FALSE	TRUE	Sequence Analysis	255
KN[NGlycan_1038.3751]NTC[Carbamidomethyl]VKEENTC[Carbamidomethyl]LR	KNNTCVKEENTCLR	N2(NGlycan / 1038.3751);C5(Carbamidomethyl / 57.0215);C12(Carbamidomethyl / 57.0215)	O88307	>sp|O88307|SORL_MOUSE Sortilin-related receptor OS=Mus musculus GN=Sorl1 PE=1 SV=3	1068	TRUE	4	4	HexNAc(2)Hex(3)Fuc(1)	FALSE	TRUE	TRUE	Sequence Analysis	255
TLETHSN[NGlycan_1054.37]K	TLETHSNK	N7(NGlycan / 1054.37)	O88307	>sp|O88307|SORL_MOUSE Sortilin-related receptor OS=Mus musculus GN=Sorl1 PE=1 SV=3	1608	TRUE	3	3	HexNAc(2)Hex(4)	FALSE	TRUE	TRUE	Sequence Analysis	255
SPN[NGlycan_1702.5813]DSEAWHQK	SPNDSEAWHQK	N3(NGlycan / 1702.5813)	Q3TVI8	>sp|Q3TVI8|PBIP1_MOUSE Pre-B-cell leukemia transcription factor-interacting protein 1 OS=Mus musculus GN=Pbxip1 PE=1 SV=2	455	TRUE	4	4	HexNAc(2)Hex(8)	TRUE	FALSE	FALSE	None	0
SPN[NGlycan_1378.4757]DSEAWHQK	SPNDSEAWHQK	N3(NGlycan / 1378.4757)	Q3TVI8	>sp|Q3TVI8|PBIP1_MOUSE Pre-B-cell leukemia transcription factor-interacting protein 1 OS=Mus musculus GN=Pbxip1 PE=1 SV=2	455	TRUE	5	5	HexNAc(2)Hex(6)	TRUE	FALSE	FALSE	None	0
SPN[NGlycan_1216.4229]DSEAWHQK	SPNDSEAWHQK	N3(NGlycan / 1216.4229)	Q3TVI8	>sp|Q3TVI8|PBIP1_MOUSE Pre-B-cell leukemia transcription factor-interacting protein 1 OS=Mus musculus GN=Pbxip1 PE=1 SV=2	455	TRUE	6	6	HexNAc(2)Hex(5)	TRUE	FALSE	FALSE	None	0
N[NGlycan_1216.4229]ISYTLLPPSSNVR	NISYTLLPPSSNVR	N1(NGlycan / 1216.4229)	E9Q2S0	>tr|E9Q2S0|E9Q2S0_MOUSE Protein Pcdh7 OS=Mus musculus GN=Pcdh7 PE=1 SV=2	747	TRUE	11	11	HexNAc(2)Hex(5)	TRUE	FALSE	FALSE	None	0
N[NGlycan_1054.37]ISYTLLPPSSNVR	NISYTLLPPSSNVR	N1(NGlycan / 1054.37)	E9Q2S0	>tr|E9Q2S0|E9Q2S0_MOUSE Protein Pcdh7 OS=Mus musculus GN=Pcdh7 PE=1 SV=2	747	TRUE	7	7	HexNAc(2)Hex(4)	TRUE	FALSE	FALSE	None	0
IAPASN[NGlycan_1864.6342]VSHTVVLRPLK	IAPASNVSHTVVLRPLK	N6(NGlycan / 1864.6342)	Q9CPW5	>sp|Q9CPW5|SSRB_MOUSE Translocon-associated protein subunit beta OS=Mus musculus GN=Ssr2 PE=1 SV=1	88	TRUE	17	17	HexNAc(2)Hex(9)	TRUE	FALSE	TRUE	Reported in Literature	269
IAPASN[NGlycan_1702.5813]VSHTVVLRPLK	IAPASNVSHTVVLRPLK	N6(NGlycan / 1702.5813)	Q9CPW5	>sp|Q9CPW5|SSRB_MOUSE Translocon-associated protein subunit beta OS=Mus musculus GN=Ssr2 PE=1 SV=1	88	TRUE	10	10	HexNAc(2)Hex(8)	TRUE	FALSE	TRUE	Reported in Literature	269
IAPASN[NGlycan_1540.5285]VSHTVVLRPLK	IAPASNVSHTVVLRPLK	N6(NGlycan / 1540.5285)	Q9CPW5	>sp|Q9CPW5|SSRB_MOUSE Translocon-associated protein subunit beta OS=Mus musculus GN=Ssr2 PE=1 SV=1	88	TRUE	6	6	HexNAc(2)Hex(7)	TRUE	FALSE	TRUE	Reported in Literature	269
IAPASN[NGlycan_1378.4757]VSHTVVLRPLK	IAPASNVSHTVVLRPLK	N6(NGlycan / 1378.4757)	Q9CPW5	>sp|Q9CPW5|SSRB_MOUSE Translocon-associated protein subunit beta OS=Mus musculus GN=Ssr2 PE=1 SV=1	88	TRUE	9	9	HexNAc(2)Hex(6)	TRUE	FALSE	TRUE	Reported in Literature	269
VIN[NGlycan_1702.5813]DTWAWK	VINDTWAWK	N3(NGlycan / 1702.5813)	Q9JKR6	>sp|Q9JKR6|HYOU1_MOUSE Hypoxia up-regulated protein 1 OS=Mus musculus GN=Hyou1 PE=1 SV=1	862	TRUE	4	4	HexNAc(2)Hex(8)	FALSE	TRUE	TRUE	Sequence Analysis	255
VIN[NGlycan_1540.5285]DTWAWK	VINDTWAWK	N3(NGlycan / 1540.5285)	Q9JKR6	>sp|Q9JKR6|HYOU1_MOUSE Hypoxia up-regulated protein 1 OS=Mus musculus GN=Hyou1 PE=1 SV=1	862	TRUE	1	1	HexNAc(2)Hex(7)	FALSE	TRUE	TRUE	Sequence Analysis	255
VIN[NGlycan_1378.4757]DTWAWK	VINDTWAWK	N3(NGlycan / 1378.4757)	Q9JKR6	>sp|Q9JKR6|HYOU1_MOUSE Hypoxia up-regulated protein 1 OS=Mus musculus GN=Hyou1 PE=1 SV=1	862	TRUE	4	4	HexNAc(2)Hex(6)	FALSE	TRUE	TRUE	Sequence Analysis	255
N[NGlycan_892.3172]ATLAEQAK	NATLAEQAK	N1(NGlycan / 892.3172)	Q9JKR6	>sp|Q9JKR6|HYOU1_MOUSE Hypoxia up-regulated protein 1 OS=Mus musculus GN=Hyou1 PE=1 SV=1	869	TRUE	3	3	HexNAc(2)Hex(3)	FALSE	TRUE	TRUE	Sequence Analysis	255
EFGLDLVELSHYDVLLSYPN[NGlycan_1216.4229]K	EFGLDLVELSHYDVLLSYPNK	N20(NGlycan / 1216.4229)	O35409	>sp|O35409|FOLH1_MOUSE Glutamate carboxypeptidase 2 OS=Mus musculus GN=Folh1 PE=1 SV=2	123	TRUE	2	2	HexNAc(2)Hex(5)	FALSE	TRUE	TRUE	By Similarity	250
VPYNVGPGFAGN[NGlycan_1038.3751]FSTQK	VPYNVGPGFAGNFSTQK	N12(NGlycan / 1038.3751)	O35409	>sp|O35409|FOLH1_MOUSE Glutamate carboxypeptidase 2 OS=Mus musculus GN=Folh1 PE=1 SV=2	338	TRUE	6	6	HexNAc(2)Hex(3)Fuc(1)	TRUE	FALSE	TRUE	By Similarity	250
VPYNVGPGFAGN[NGlycan_892.3172]FSTQK	VPYNVGPGFAGNFSTQK	N12(NGlycan / 892.3172)	O35409	>sp|O35409|FOLH1_MOUSE Glutamate carboxypeptidase 2 OS=Mus musculus GN=Folh1 PE=1 SV=2	338	TRUE	1	1	HexNAc(2)Hex(3)	TRUE	FALSE	TRUE	By Similarity	250
DGKPLLN[NGlycan_2221.7878]DSR	DGKPLLNDSR	N7(NGlycan / 2221.7878)	Q640R3	>sp|Q640R3|HECAM_MOUSE Hepatocyte cell adhesion molecule OS=Mus musculus GN=Hepacam PE=1 SV=2	189	TRUE	4	4	HexNAc(4)Hex(6)Fuc(1)NeuAc(1)	TRUE	FALSE	TRUE	Sequence Analysis	255
DGKPLLN[NGlycan_2018.7084]DSR	DGKPLLNDSR	N7(NGlycan / 2018.7084)	Q640R3	>sp|Q640R3|HECAM_MOUSE Hepatocyte cell adhesion molecule OS=Mus musculus GN=Hepacam PE=1 SV=2	189	TRUE	18	17	HexNAc(3)Hex(6)Fuc(1)NeuAc(1)	TRUE	FALSE	TRUE	Sequence Analysis	255
DGKPLLN[NGlycan_1897.6821]DSR	DGKPLLNDSR	N7(NGlycan / 1897.6821)	Q640R3	>sp|Q640R3|HECAM_MOUSE Hepatocyte cell adhesion molecule OS=Mus musculus GN=Hepacam PE=1 SV=2	189	TRUE	10	10	HexNAc(4)Hex(4)Fuc(1)NeuAc(1)	TRUE	FALSE	TRUE	Sequence Analysis	255
DGKPLLN[NGlycan_1872.6505]DSR	DGKPLLNDSR	N7(NGlycan / 1872.6505)	Q640R3	>sp|Q640R3|HECAM_MOUSE Hepatocyte cell adhesion molecule OS=Mus musculus GN=Hepacam PE=1 SV=2	189	TRUE	5	5	HexNAc(3)Hex(6)NeuAc(1)	TRUE	FALSE	TRUE	Sequence Analysis	255
DGKPLLN[NGlycan_1727.613]DSR	DGKPLLNDSR	N7(NGlycan / 1727.613)	Q640R3	>sp|Q640R3|HECAM_MOUSE Hepatocyte cell adhesion molecule OS=Mus musculus GN=Hepacam PE=1 SV=2	189	TRUE	11	10	HexNAc(3)Hex(6)Fuc(1)	TRUE	FALSE	TRUE	Sequence Analysis	255
YN[NGlycan_1540.5285]LSEVLQGK	YNLSEVLQGK	N2(NGlycan / 1540.5285)	A2AL83	>tr|A2AL83|A2AL83_MOUSE Aspartyl/asparaginyl beta-hydroxylase (Fragment) OS=Mus musculus GN=Asph PE=1 SV=1	102	TRUE	6	6	HexNAc(2)Hex(7)	TRUE	FALSE	FALSE	None	0
YN[NGlycan_1216.4229]LSEVLQGK	YNLSEVLQGK	N2(NGlycan / 1216.4229)	A2AL83	>tr|A2AL83|A2AL83_MOUSE Aspartyl/asparaginyl beta-hydroxylase (Fragment) OS=Mus musculus GN=Asph PE=1 SV=1	102	TRUE	6	6	HexNAc(2)Hex(5)	TRUE	FALSE	FALSE	None	0
YN[NGlycan_1054.37]LSEVLQGK	YNLSEVLQGK	N2(NGlycan / 1054.37)	A2AL83	>tr|A2AL83|A2AL83_MOUSE Aspartyl/asparaginyl beta-hydroxylase (Fragment) OS=Mus musculus GN=Asph PE=1 SV=1	102	TRUE	6	6	HexNAc(2)Hex(4)	TRUE	FALSE	FALSE	None	0
YN[NGlycan_892.3172]LSEVLQGK	YNLSEVLQGK	N2(NGlycan / 892.3172)	A2AL83	>tr|A2AL83|A2AL83_MOUSE Aspartyl/asparaginyl beta-hydroxylase (Fragment) OS=Mus musculus GN=Asph PE=1 SV=1	102	TRUE	6	6	HexNAc(2)Hex(3)	TRUE	FALSE	FALSE	None	0
EKDLN[NGlycan_1216.4229]NSATIFLQVVDKLEK	EKDLNNSATIFLQVVDKLEK	N5(NGlycan / 1216.4229)	Q7M729	>sp|Q7M729|SCN4B_MOUSE Sodium channel subunit beta-4 OS=Mus musculus GN=Scn4b PE=2 SV=1	142	TRUE	6	6	HexNAc(2)Hex(5)	TRUE	FALSE	TRUE	Sequence Analysis	255
LSQALGN[NGlycan_1378.4757]ITVVQK	LSQALGNITVVQK	N7(NGlycan / 1378.4757)	Q9CZ42	>sp|Q9CZ42|NNRD_MOUSE ATP-dependent (S)-NAD(P)H-hydrate dehydratase OS=Mus musculus GN=Carkd PE=1 SV=1	236	TRUE	6	6	HexNAc(2)Hex(6)	FALSE	TRUE	FALSE	None	0
LSQALGN[NGlycan_1216.4229]ITVVQK	LSQALGNITVVQK	N7(NGlycan / 1216.4229)	Q9CZ42	>sp|Q9CZ42|NNRD_MOUSE ATP-dependent (S)-NAD(P)H-hydrate dehydratase OS=Mus musculus GN=Carkd PE=1 SV=1	236	TRUE	4	4	HexNAc(2)Hex(5)	FALSE	TRUE	FALSE	None	0
IVDHGN[NGlycan_1768.6395]GTFSVHFR	IVDHGNGTFSVHFR	N6(NGlycan / 1768.6395)	Q91VX5	>sp|Q91VX5|NXPH3_MOUSE Neurexophilin-3 OS=Mus musculus GN=Nxph3 PE=2 SV=1	127	TRUE	3	3	HexNAc(4)Hex(5)Fuc(1)	FALSE	TRUE	TRUE	Sequence Analysis	255
IVDHGN[NGlycan_1565.5601]GTFSVHFR	IVDHGNGTFSVHFR	N6(NGlycan / 1565.5601)	Q91VX5	>sp|Q91VX5|NXPH3_MOUSE Neurexophilin-3 OS=Mus musculus GN=Nxph3 PE=2 SV=1	127	TRUE	3	3	HexNAc(3)Hex(5)Fuc(1)	FALSE	TRUE	TRUE	Sequence Analysis	255
IVDHGN[NGlycan_1216.4229]GTFSVHFR	IVDHGNGTFSVHFR	N6(NGlycan / 1216.4229)	Q91VX5	>sp|Q91VX5|NXPH3_MOUSE Neurexophilin-3 OS=Mus musculus GN=Nxph3 PE=2 SV=1	127	TRUE	5	5	HexNAc(2)Hex(5)	FALSE	TRUE	TRUE	Sequence Analysis	255
LLN[NGlycan_1216.4229]LTSPEATAK	LLNLTSPEATAK	N3(NGlycan / 1216.4229)	O55026	>sp|O55026|ENTP2_MOUSE Ectonucleoside triphosphate diphosphohydrolase 2 OS=Mus musculus GN=Entpd2 PE=1 SV=2	129	TRUE	4	4	HexNAc(2)Hex(5)	FALSE	TRUE	TRUE	Reported in Literature	269
LLN[NGlycan_1054.37]LTSPEATAK	LLNLTSPEATAK	N3(NGlycan / 1054.37)	O55026	>sp|O55026|ENTP2_MOUSE Ectonucleoside triphosphate diphosphohydrolase 2 OS=Mus musculus GN=Entpd2 PE=1 SV=2	129	TRUE	4	4	HexNAc(2)Hex(4)	FALSE	TRUE	TRUE	Reported in Literature	269
GN[NGlycan_203.0794]ETIVNLIHSTR	GNETIVNLIHSTR	N2(NGlycan / 203.0794)	Q00493	>sp|Q00493|CBPE_MOUSE Carboxypeptidase E OS=Mus musculus GN=Cpe PE=1 SV=2	139	TRUE	3	3	HexNAc(1)	FALSE	TRUE	TRUE	Sequence Analysis	255
N[NGlycan_1540.5285]TSLEHTR	NTSLEHTR	N1(NGlycan / 1540.5285)	Q8BXZ1	>sp|Q8BXZ1|TMX3_MOUSE Protein disulfide-isomerase TMX3 OS=Mus musculus GN=Tmx3 PE=1 SV=2	261	TRUE	3	3	HexNAc(2)Hex(7)	TRUE	FALSE	TRUE	Sequence Analysis	255
YHYN[NGlycan_1702.5813]GTFLDGTLFDSSHNR	YHYNGTFLDGTLFDSSHNR	N4(NGlycan / 1702.5813)	Q9Z247	>sp|Q9Z247|FKBP9_MOUSE Peptidyl-prolyl cis-trans isomerase FKBP9 OS=Mus musculus GN=Fkbp9 PE=1 SV=1	174	TRUE	8	8	HexNAc(2)Hex(8)	FALSE	TRUE	TRUE	Reported in Literature	269
N[NGlycan_1606.5867]ISQDLEK	NISQDLEK	N1(NGlycan / 1606.5867)	P02468	>sp|P02468|LAMC1_MOUSE Laminin subunit gamma-1 OS=Mus musculus GN=Lamc1 PE=1 SV=2	1239	TRUE	1	1	HexNAc(4)Hex(4)Fuc(1)	TRUE	FALSE	TRUE	Sequence Analysis	255
VNDN[NGlycan_1444.5339]KTAAEEALR	VNDNKTAAEEALR	N4(NGlycan / 1444.5339)	P02468	>sp|P02468|LAMC1_MOUSE Laminin subunit gamma-1 OS=Mus musculus GN=Lamc1 PE=1 SV=2	1378	TRUE	5	5	HexNAc(4)Hex(3)Fuc(1)	FALSE	TRUE	TRUE	Sequence Analysis	255
VNDN[NGlycan_1241.4545]KTAAEEALR	VNDNKTAAEEALR	N4(NGlycan / 1241.4545)	P02468	>sp|P02468|LAMC1_MOUSE Laminin subunit gamma-1 OS=Mus musculus GN=Lamc1 PE=1 SV=2	1378	TRUE	6	6	HexNAc(3)Hex(3)Fuc(1)	FALSE	TRUE	TRUE	Sequence Analysis	255
VNDN[NGlycan_1216.4229]KTAAEEALR	VNDNKTAAEEALR	N4(NGlycan / 1216.4229)	P02468	>sp|P02468|LAMC1_MOUSE Laminin subunit gamma-1 OS=Mus musculus GN=Lamc1 PE=1 SV=2	1378	TRUE	5	5	HexNAc(2)Hex(5)	FALSE	TRUE	TRUE	Sequence Analysis	255
SIN[NGlycan_1540.5285]VTGQGFSLIQK	SINVTGQGFSLIQK	N3(NGlycan / 1540.5285)	B2RXS4	>sp|B2RXS4|PLXB2_MOUSE Plexin-B2 OS=Mus musculus GN=Plxnb2 PE=1 SV=1	1005	TRUE	8	8	HexNAc(2)Hex(7)	FALSE	TRUE	FALSE	None	0
YGHQLHN[NGlycan_1216.4229]TSWNGM[Oxidation]IGELISK	YGHQLHNTSWNGMIGELISK	N7(NGlycan / 1216.4229);M13(Oxidation / 15.9949)	Q61627	>sp|Q61627|GRID1_MOUSE Glutamate receptor ionotropic, delta-1 OS=Mus musculus GN=Grid1 PE=1 SV=2	498	TRUE	3	3	HexNAc(2)Hex(5)	TRUE	FALSE	TRUE	Sequence Analysis	255
VFLN[NGlycan_1216.4229]GTHR	VFLNGTHR	N4(NGlycan / 1216.4229)	Q9JI18	>sp|Q9JI18|LRP1B_MOUSE Low-density lipoprotein receptor-related protein 1B OS=Mus musculus GN=Lrp1b PE=1 SV=1	725	TRUE	9	9	HexNAc(2)Hex(5)	FALSE	TRUE	TRUE	Sequence Analysis	255
VFLN[NGlycan_1054.37]GTHR	VFLNGTHR	N4(NGlycan / 1054.37)	Q9JI18	>sp|Q9JI18|LRP1B_MOUSE Low-density lipoprotein receptor-related protein 1B OS=Mus musculus GN=Lrp1b PE=1 SV=1	725	TRUE	6	6	HexNAc(2)Hex(4)	FALSE	TRUE	TRUE	Sequence Analysis	255
EDNPDKNPEAPLN[NGlycan_1702.5813]VSR	EDNPDKNPEAPLNVSR	N13(NGlycan / 1702.5813)	Q9QUR8	>sp|Q9QUR8|SEM7A_MOUSE Semaphorin-7A OS=Mus musculus GN=Sema7a PE=1 SV=1	256	TRUE	10	10	HexNAc(2)Hex(8)	TRUE	FALSE	TRUE	Sequence Analysis	255
EDNPDKNPEAPLN[NGlycan_1378.4757]VSR	EDNPDKNPEAPLNVSR	N13(NGlycan / 1378.4757)	Q9QUR8	>sp|Q9QUR8|SEM7A_MOUSE Semaphorin-7A OS=Mus musculus GN=Sema7a PE=1 SV=1	256	TRUE	10	10	HexNAc(2)Hex(6)	TRUE	FALSE	TRUE	Sequence Analysis	255
KPGSFAN[NGlycan_1378.4757]VTIDMC[Carbamidomethyl]AIIDR	KPGSFANVTIDMCAIIDR	N7(NGlycan / 1378.4757);C13(Carbamidomethyl / 57.0215)	E9QNF7	>tr|E9QNF7|E9QNF7_MOUSE Contactin-associated protein-like 2 OS=Mus musculus GN=Cntnap2 PE=1 SV=1	546	TRUE	1	1	HexNAc(2)Hex(6)	FALSE	TRUE	FALSE	None	0
C[Carbamidomethyl]AC[Carbamidomethyl]GIERN[NGlycan_1768.6395]C[Carbamidomethyl]TDPK	CACGIERNCTDPK	N8(NGlycan / 1768.6395);C1(Carbamidomethyl / 57.0215);C3(Carbamidomethyl / 57.0215);C9(Carbamidomethyl / 57.0215)	E9QNF7	>tr|E9QNF7|E9QNF7_MOUSE Contactin-associated protein-like 2 OS=Mus musculus GN=Cntnap2 PE=1 SV=1	735	TRUE	6	6	HexNAc(4)Hex(5)Fuc(1)	FALSE	TRUE	FALSE	None	0
C[Carbamidomethyl]AC[Carbamidomethyl]GIERN[NGlycan_1565.5601]C[Carbamidomethyl]TDPK	CACGIERNCTDPK	N8(NGlycan / 1565.5601);C1(Carbamidomethyl / 57.0215);C3(Carbamidomethyl / 57.0215);C9(Carbamidomethyl / 57.0215)	E9QNF7	>tr|E9QNF7|E9QNF7_MOUSE Contactin-associated protein-like 2 OS=Mus musculus GN=Cntnap2 PE=1 SV=1	735	TRUE	3	3	HexNAc(3)Hex(5)Fuc(1)	FALSE	TRUE	FALSE	None	0
C[Carbamidomethyl]AC[Carbamidomethyl]GIERN[NGlycan_1216.4229]C[Carbamidomethyl]TDPK	CACGIERNCTDPK	N8(NGlycan / 1216.4229);C1(Carbamidomethyl / 57.0215);C3(Carbamidomethyl / 57.0215);C9(Carbamidomethyl / 57.0215)	E9QNF7	>tr|E9QNF7|E9QNF7_MOUSE Contactin-associated protein-like 2 OS=Mus musculus GN=Cntnap2 PE=1 SV=1	735	TRUE	4	4	HexNAc(2)Hex(5)	FALSE	TRUE	FALSE	None	0
KFEAENISN[NGlycan_1378.4757]YTALLLSQDGK	KFEAENISNYTALLLSQDGK	N9(NGlycan / 1378.4757)	Q62179	>sp|Q62179|SEM4B_MOUSE Semaphorin-4B OS=Mus musculus GN=Sema4b PE=1 SV=2	56	TRUE	1	1	HexNAc(2)Hex(6)	FALSE	TRUE	TRUE	Sequence Analysis	255
DGGSPPLN[NGlycan_1216.4229]STK	DGGSPPLNSTK	N8(NGlycan / 1216.4229)	E9PXF0	>tr|E9PXF0|E9PXF0_MOUSE Protein Pcdh17 OS=Mus musculus GN=Pcdh17 PE=1 SV=1	451	TRUE	7	7	HexNAc(2)Hex(5)	FALSE	TRUE	FALSE	None	0
DGGSPPLN[NGlycan_1054.37]STK	DGGSPPLNSTK	N8(NGlycan / 1054.37)	E9PXF0	>tr|E9PXF0|E9PXF0_MOUSE Protein Pcdh17 OS=Mus musculus GN=Pcdh17 PE=1 SV=1	451	TRUE	6	6	HexNAc(2)Hex(4)	FALSE	TRUE	FALSE	None	0
DGGSPPLN[NGlycan_892.3172]STK	DGGSPPLNSTK	N8(NGlycan / 892.3172)	E9PXF0	>tr|E9PXF0|E9PXF0_MOUSE Protein Pcdh17 OS=Mus musculus GN=Pcdh17 PE=1 SV=1	451	TRUE	4	4	HexNAc(2)Hex(3)	FALSE	TRUE	FALSE	None	0
LVN[NGlycan_1864.6342]STFLHNK	LVNSTFLHNK	N3(NGlycan / 1864.6342)	Q9JIS5	>sp|Q9JIS5|SV2A_MOUSE Synaptic vesicle glycoprotein 2A OS=Mus musculus GN=Sv2a PE=1 SV=1	573	TRUE	2	2	HexNAc(2)Hex(9)	FALSE	TRUE	TRUE	Sequence Analysis	255
LVN[NGlycan_1702.5813]STFLHNK	LVNSTFLHNK	N3(NGlycan / 1702.5813)	Q9JIS5	>sp|Q9JIS5|SV2A_MOUSE Synaptic vesicle glycoprotein 2A OS=Mus musculus GN=Sv2a PE=1 SV=1	573	TRUE	6	6	HexNAc(2)Hex(8)	FALSE	TRUE	TRUE	Sequence Analysis	255
IQFGGAN[NGlycan_1216.4229]VSGFQIVDYDDSLVSK	IQFGGANVSGFQIVDYDDSLVSK	N7(NGlycan / 1216.4229)	P23819	>sp|P23819|GRIA2_MOUSE Glutamate receptor 2 OS=Mus musculus GN=Gria2 PE=1 SV=3	256	TRUE	2	2	HexNAc(2)Hex(5)	TRUE	FALSE	TRUE	Sequence Analysis	255
LVSFEVPQN[NGlycan_1216.4229]TSVK	LVSFEVPQNTSVK	N9(NGlycan / 1216.4229)	Q8JZM4	>sp|Q8JZM4|DNER_MOUSE Delta and Notch-like epidermal growth factor-related receptor OS=Mus musculus GN=Dner PE=1 SV=1	223	TRUE	6	6	HexNAc(2)Hex(5)	TRUE	FALSE	FALSE	None	0
LGHTN[NGlycan_1419.5022]ASIM[Oxidation]LFEVK	LGHTNASIMLFEVK	N5(NGlycan / 1419.5022);M9(Oxidation / 15.9949)	F6Z2M6	>tr|F6Z2M6|F6Z2M6_MOUSE Neurotrimin (Fragment) OS=Mus musculus GN=Ntm PE=1 SV=1	129	TRUE	5	4	HexNAc(3)Hex(5)	TRUE	FALSE	FALSE	None	0
LGHTN[NGlycan_1216.4229]ASIM[Oxidation]LFEVK	LGHTNASIMLFEVK	N5(NGlycan / 1216.4229);M9(Oxidation / 15.9949)	F6Z2M6	>tr|F6Z2M6|F6Z2M6_MOUSE Neurotrimin (Fragment) OS=Mus musculus GN=Ntm PE=1 SV=1	129	TRUE	15	14	HexNAc(2)Hex(5)	TRUE	FALSE	FALSE	None	0
SVSHN[NGlycan_1702.5813]M[Oxidation]TAPNK	SVSHNMTAPNK	N5(NGlycan / 1702.5813);M6(Oxidation / 15.9949)	Q3USX9	>tr|Q3USX9|Q3USX9_MOUSE Gamma-aminobutyric acid receptor subunit alpha-4 OS=Mus musculus GN=Gabra4 PE=1 SV=1	170	TRUE	3	3	HexNAc(2)Hex(8)	FALSE	TRUE	FALSE	None	0
SVSHN[NGlycan_1378.4757]M[Oxidation]TAPNK	SVSHNMTAPNK	N5(NGlycan / 1378.4757);M6(Oxidation / 15.9949)	Q3USX9	>tr|Q3USX9|Q3USX9_MOUSE Gamma-aminobutyric acid receptor subunit alpha-4 OS=Mus musculus GN=Gabra4 PE=1 SV=1	170	TRUE	7	7	HexNAc(2)Hex(6)	FALSE	TRUE	FALSE	None	0
IKTPEKN[NGlycan_1702.5813]DTAAAGQGER	IKTPEKNDTAAAGQGER	N7(NGlycan / 1702.5813)	P43406	>sp|P43406|ITAV_MOUSE Integrin alpha-V OS=Mus musculus GN=Itgav PE=1 SV=2	869	TRUE	6	6	HexNAc(2)Hex(8)	FALSE	TRUE	TRUE	Reported in Literature	269
MN[NGlycan_1216.4229]GTEM[Oxidation]NLEPGSR	MNGTEMNLEPGSR	N2(NGlycan / 1216.4229);M6(Oxidation / 15.9949)	Q61330	>sp|Q61330|CNTN2_MOUSE Contactin-2 OS=Mus musculus GN=Cntn2 PE=1 SV=2	78	TRUE	25	22	HexNAc(2)Hex(5)	FALSE	TRUE	TRUE	Sequence Analysis	255
ISLHC[Carbamidomethyl]PC[Carbamidomethyl]C[Carbamidomethyl]TFVPSNNYIIPN[NGlycan_1702.5813]KSEELEAR	ISLHCPCCTFVPSNNYIIPNKSEELEAR	N20(NGlycan / 1702.5813);C5(Carbamidomethyl / 57.0215);C7(Carbamidomethyl / 57.0215);C8(Carbamidomethyl / 57.0215)	P27090	>sp|P27090|TGFB2_MOUSE Transforming growth factor beta-2 OS=Mus musculus GN=Tgfb2 PE=1 SV=2	241	TRUE	1	1	HexNAc(2)Hex(8)	TRUE	FALSE	TRUE	Sequence Analysis	255
SPGAQDN[NGlycan_1702.5813]VSVSQGM[Oxidation]R	SPGAQDNVSVSQGMR	N7(NGlycan / 1702.5813);M14(Oxidation / 15.9949)	Q8BS35	>sp|Q8BS35|ALKMO_MOUSE Alkylglycerol monooxygenase OS=Mus musculus GN=Agmo PE=1 SV=1	9	TRUE	3	3	HexNAc(2)Hex(8)	TRUE	FALSE	FALSE	None	0
SPGAQDN[NGlycan_1378.4757]VSVSQGM[Oxidation]R	SPGAQDNVSVSQGMR	N7(NGlycan / 1378.4757);M14(Oxidation / 15.9949)	Q8BS35	>sp|Q8BS35|ALKMO_MOUSE Alkylglycerol monooxygenase OS=Mus musculus GN=Agmo PE=1 SV=1	9	TRUE	6	5	HexNAc(2)Hex(6)	TRUE	FALSE	FALSE	None	0
LSHYKQN[NGlycan_1362.4808]FSFC[Carbamidomethyl]R	LSHYKQNFSFCR	N7(NGlycan / 1362.4808);C11(Carbamidomethyl / 57.0215)	O09159	>sp|O09159|MA2B1_MOUSE Lysosomal alpha-mannosidase OS=Mus musculus GN=Man2b1 PE=1 SV=4	489	TRUE	2	2	HexNAc(2)Hex(5)Fuc(1)	TRUE	FALSE	TRUE	Sequence Analysis	255
LSHYKQN[NGlycan_1216.4229]FSFC[Carbamidomethyl]R	LSHYKQNFSFCR	N7(NGlycan / 1216.4229);C11(Carbamidomethyl / 57.0215)	O09159	>sp|O09159|MA2B1_MOUSE Lysosomal alpha-mannosidase OS=Mus musculus GN=Man2b1 PE=1 SV=4	489	TRUE	2	2	HexNAc(2)Hex(5)	TRUE	FALSE	TRUE	Sequence Analysis	255
LSHYKQN[NGlycan_1038.3751]FSFC[Carbamidomethyl]R	LSHYKQNFSFCR	N7(NGlycan / 1038.3751);C11(Carbamidomethyl / 57.0215)	O09159	>sp|O09159|MA2B1_MOUSE Lysosomal alpha-mannosidase OS=Mus musculus GN=Man2b1 PE=1 SV=4	489	TRUE	7	7	HexNAc(2)Hex(3)Fuc(1)	TRUE	FALSE	TRUE	Sequence Analysis	255
QKN[NGlycan_1216.4229]ITAFNETLFR	QKNITAFNETLFR	N3(NGlycan / 1216.4229)	Q62351	>sp|Q62351|TFR1_MOUSE Transferrin receptor protein 1 OS=Mus musculus GN=Tfrc PE=1 SV=1	725	TRUE	5	5	HexNAc(2)Hex(5)	FALSE	TRUE	TRUE	Reported in Literature	269
QKN[NGlycan_1038.3751]ITAFNETLFR	QKNITAFNETLFR	N3(NGlycan / 1038.3751)	Q62351	>sp|Q62351|TFR1_MOUSE Transferrin receptor protein 1 OS=Mus musculus GN=Tfrc PE=1 SV=1	725	TRUE	2	2	HexNAc(2)Hex(3)Fuc(1)	FALSE	TRUE	TRUE	Reported in Literature	269
VSM[Oxidation]GQNGDLYFANVLTSDN[NGlycan_1241.4545]HSDYIC[Carbamidomethyl]NAHFPGTR	VSMGQNGDLYFANVLTSDNHSDYICNAHFPGTR	M3(Oxidation / 15.9949);N19(NGlycan / 1241.4545);C25(Carbamidomethyl / 57.0215)	A2AFG7	>tr|A2AFG7|A2AFG7_MOUSE Neural cell adhesion molecule L1 OS=Mus musculus GN=L1cam PE=1 SV=1	197	TRUE	1	1	HexNAc(3)Hex(3)Fuc(1)	TRUE	FALSE	FALSE	None	0
TN[NGlycan_1565.5601]GTGPVR	TNGTGPVR	N2(NGlycan / 1565.5601)	A2AFG7	>tr|A2AFG7|A2AFG7_MOUSE Neural cell adhesion molecule L1 OS=Mus musculus GN=L1cam PE=1 SV=1	1101	TRUE	3	3	HexNAc(3)Hex(5)Fuc(1)	FALSE	TRUE	FALSE	None	0
NILPTM[Oxidation]N[NGlycan_1216.4229]GSC[Carbamidomethyl]TFHK	NILPTMNGSCTFHK	M6(Oxidation / 15.9949);N7(NGlycan / 1216.4229);C10(Carbamidomethyl / 57.0215)	Q9Z1M0	>sp|Q9Z1M0|P2RX7_MOUSE P2X purinoceptor 7 OS=Mus musculus GN=P2rx7 PE=1 SV=2	213	TRUE	8	8	HexNAc(2)Hex(5)	TRUE	FALSE	TRUE	Sequence Analysis	255
NILPTMN[NGlycan_1216.4229]GSC[Carbamidomethyl]TFHK	NILPTMNGSCTFHK	N7(NGlycan / 1216.4229);C10(Carbamidomethyl / 57.0215)	Q9Z1M0	>sp|Q9Z1M0|P2RX7_MOUSE P2X purinoceptor 7 OS=Mus musculus GN=P2rx7 PE=1 SV=2	213	TRUE	5	5	HexNAc(2)Hex(5)	TRUE	FALSE	TRUE	Sequence Analysis	255
EYVN[NGlycan_1704.6347]STSEESHDEDEIRPVQQQDLHR	EYVNSTSEESHDEDEIRPVQQQDLHR	N4(NGlycan / 1704.6347)	Q9D5T0	>sp|Q9D5T0|ATAD1_MOUSE ATPase family AAA domain-containing protein 1 OS=Mus musculus GN=Atad1 PE=1 SV=1	316	TRUE	1	1	HexNAc(6)Hex(3)	FALSE	TRUE	FALSE	None	0
LLN[NGlycan_1378.4757]QTLRENLKK	LLNQTLRENLKK	N3(NGlycan / 1378.4757)	Q9CQF9	>sp|Q9CQF9|PCYOX_MOUSE Prenylcysteine oxidase OS=Mus musculus GN=Pcyox1 PE=1 SV=1	196	TRUE	2	2	HexNAc(2)Hex(6)	FALSE	TRUE	TRUE	Reported in Literature	269
VTFN[NGlycan_1216.4229]C[Carbamidomethyl]STSHEHM[Oxidation]SFILYK	VTFNCSTSHEHMSFILYK	N4(NGlycan / 1216.4229);M12(Oxidation / 15.9949);C5(Carbamidomethyl / 57.0215)	Q7TQA1	>sp|Q7TQA1|IGSF1_MOUSE Immunoglobulin superfamily member 1 OS=Mus musculus GN=Igsf1 PE=1 SV=1	779	TRUE	4	4	HexNAc(2)Hex(5)	TRUE	FALSE	FALSE	None	0
DYYPIN[NGlycan_1540.5285]ESLASLPLR	DYYPINESLASLPLR	N6(NGlycan / 1540.5285)	Q8VBZ3	>sp|Q8VBZ3|CLPT1_MOUSE Cleft lip and palate transmembrane protein 1 homolog OS=Mus musculus GN=Clptm1 PE=1 SV=1	295	TRUE	2	2	HexNAc(2)Hex(7)	TRUE	FALSE	TRUE	Sequence Analysis	255
SLLDHLHVGVGRDN[NGlycan_1752.6446]VSQPK	SLLDHLHVGVGRDNVSQPK	N14(NGlycan / 1752.6446)	Q75N73	>sp|Q75N73|S39AE_MOUSE Zinc transporter ZIP14 OS=Mus musculus GN=Slc39a14 PE=1 SV=1	75	TRUE	1	1	HexNAc(4)Hex(4)Fuc(2)	TRUE	FALSE	TRUE	Reported in Literature	269
LRPLFN[NGlycan_1540.5285]K	LRPLFNK	N6(NGlycan / 1540.5285)	P24668	>sp|P24668|MPRD_MOUSE Cation-dependent mannose-6-phosphate receptor OS=Mus musculus GN=M6pr PE=1 SV=1	58	TRUE	30	30	HexNAc(2)Hex(7)	TRUE	FALSE	TRUE	Sequence Analysis	255
LRPLFN[NGlycan_1378.4757]K	LRPLFNK	N6(NGlycan / 1378.4757)	P24668	>sp|P24668|MPRD_MOUSE Cation-dependent mannose-6-phosphate receptor OS=Mus musculus GN=M6pr PE=1 SV=1	58	TRUE	24	24	HexNAc(2)Hex(6)	TRUE	FALSE	TRUE	Sequence Analysis	255
LRPLFN[NGlycan_1216.4229]K	LRPLFNK	N6(NGlycan / 1216.4229)	P24668	>sp|P24668|MPRD_MOUSE Cation-dependent mannose-6-phosphate receptor OS=Mus musculus GN=M6pr PE=1 SV=1	58	TRUE	28	28	HexNAc(2)Hex(5)	TRUE	FALSE	TRUE	Sequence Analysis	255
LTNEAHKEN[NGlycan_1864.6342]C[Carbamidomethyl]TGR	LTNEAHKENCTGR	N9(NGlycan / 1864.6342);C10(Carbamidomethyl / 57.0215)	Q2VLH6-2	>sp|Q2VLH6-2|C163A_MOUSE Isoform 2 of Scavenger receptor cysteine-rich type 1 protein M130 OS=Mus musculus GN=Cd163	834	TRUE	1	1	HexNAc(2)Hex(9)	FALSE	TRUE	FALSE	None	0
LTNEAHKEN[NGlycan_1702.5813]C[Carbamidomethyl]TGR	LTNEAHKENCTGR	N9(NGlycan / 1702.5813);C10(Carbamidomethyl / 57.0215)	Q2VLH6-2	>sp|Q2VLH6-2|C163A_MOUSE Isoform 2 of Scavenger receptor cysteine-rich type 1 protein M130 OS=Mus musculus GN=Cd163	834	TRUE	2	2	HexNAc(2)Hex(8)	FALSE	TRUE	FALSE	None	0
NAVN[NGlycan_1216.4229]C[Carbamidomethyl]TYKNEDDC[Carbamidomethyl]VVR	NAVNCTYKNEDDCVVR	N4(NGlycan / 1216.4229);C5(Carbamidomethyl / 57.0215);C13(Carbamidomethyl / 57.0215)	O54890	>sp|O54890|ITB3_MOUSE Integrin beta-3 OS=Mus musculus GN=Itgb3 PE=1 SV=2	679	TRUE	3	3	HexNAc(2)Hex(5)	FALSE	TRUE	TRUE	Sequence Analysis	255
HEN[NGlycan_1216.4229]NTKDNSIQHEFSLTR	HENNTKDNSIQHEFSLTR	N3(NGlycan / 1216.4229)	P01831	>sp|P01831|THY1_MOUSE Thy-1 membrane glycoprotein OS=Mus musculus GN=Thy1 PE=1 SV=1	42	TRUE	103	103	HexNAc(2)Hex(5)	FALSE	TRUE	TRUE	Reported in Literature	269
FN[NGlycan_1216.4229]FTNC[Carbamidomethyl]ASLK	FNFTNCASLK	N2(NGlycan / 1216.4229);C6(Carbamidomethyl / 57.0215)	Q9QZC2	>sp|Q9QZC2|PLXC1_MOUSE Plexin-C1 OS=Mus musculus GN=Plxnc1 PE=1 SV=1	587	TRUE	3	3	HexNAc(2)Hex(5)	FALSE	TRUE	FALSE	None	0
FN[NGlycan_1054.37]FTNC[Carbamidomethyl]ASLK	FNFTNCASLK	N2(NGlycan / 1054.37);C6(Carbamidomethyl / 57.0215)	Q9QZC2	>sp|Q9QZC2|PLXC1_MOUSE Plexin-C1 OS=Mus musculus GN=Plxnc1 PE=1 SV=1	587	TRUE	4	4	HexNAc(2)Hex(4)	FALSE	TRUE	FALSE	None	0
HLN[NGlycan_1702.5813]ASNPSEPATIIFTAAR	HLNASNPSEPATIIFTAAR	N3(NGlycan / 1702.5813)	Q8BYU6	>sp|Q8BYU6|TOIP2_MOUSE Torsin-1A-interacting protein 2 OS=Mus musculus GN=Tor1aip2 PE=1 SV=1	318	TRUE	3	3	HexNAc(2)Hex(8)	TRUE	FALSE	TRUE	Sequence Analysis	255
ARGN[NGlycan_2351.8508]GTLITFHSAFQC[Carbamidomethyl]C[Carbamidomethyl]GK	ARGNGTLITFHSAFQCCGK	N4(NGlycan / 2351.8508);C16(Carbamidomethyl / 57.0215);C17(Carbamidomethyl / 57.0215)	Q922J6	>sp|Q922J6|TSN2_MOUSE Tetraspanin-2 OS=Mus musculus GN=Tspan2 PE=1 SV=1	139	TRUE	3	3	HexNAc(4)Hex(5)Fuc(3)NeuAc(1)	FALSE	TRUE	TRUE	Sequence Analysis	255
N[NGlycan_1872.6505]C[Carbamidomethyl]TLLLSTLSPELGGK	NCTLLLSTLSPELGGK	N1(NGlycan / 1872.6505);C2(Carbamidomethyl / 57.0215)	P20917	>sp|P20917|MAG_MOUSE Myelin-associated glycoprotein OS=Mus musculus GN=Mag PE=1 SV=2	99	TRUE	2	2	HexNAc(3)Hex(6)NeuAc(1)	FALSE	TRUE	TRUE	Reported in Literature	269
EVM[Oxidation]NLLQPLN[NGlycan_1038.3751]VTK	EVMNLLQPLNVTK	M3(Oxidation / 15.9949);N10(NGlycan / 1038.3751)	Q9WVJ3	>sp|Q9WVJ3|CBPQ_MOUSE Carboxypeptidase Q OS=Mus musculus GN=Cpq PE=1 SV=1	394	TRUE	4	4	HexNAc(2)Hex(3)Fuc(1)	FALSE	TRUE	TRUE	Sequence Analysis	255
YRGELC[Carbamidomethyl]GPHN[NGlycan_1216.4229]FSSVFTK	YRGELCGPHNFSSVFTK	N10(NGlycan / 1216.4229);C6(Carbamidomethyl / 57.0215)	Q925H0-2	>sp|Q925H0-2|ASIC2_MOUSE Isoform 2 of Acid-sensing ion channel 2 OS=Mus musculus GN=Asic2	233	TRUE	3	3	HexNAc(2)Hex(5)	TRUE	FALSE	FALSE	None	0
C[Carbamidomethyl]VN[NGlycan_1540.5285]ESYKK	CVNESYKK	N3(NGlycan / 1540.5285);C1(Carbamidomethyl / 57.0215)	O88531	>sp|O88531|PPT1_MOUSE Palmitoyl-protein thioesterase 1 OS=Mus musculus GN=Ppt1 PE=1 SV=2	212	TRUE	2	2	HexNAc(2)Hex(7)	TRUE	FALSE	TRUE	Sequence Analysis	255
C[Carbamidomethyl]VN[NGlycan_1378.4757]ESYKK	CVNESYKK	N3(NGlycan / 1378.4757);C1(Carbamidomethyl / 57.0215)	O88531	>sp|O88531|PPT1_MOUSE Palmitoyl-protein thioesterase 1 OS=Mus musculus GN=Ppt1 PE=1 SV=2	212	TRUE	6	4	HexNAc(2)Hex(6)	TRUE	FALSE	TRUE	Sequence Analysis	255
FDRYRLN[NGlycan_1216.4229]YSLPTGQSM[Oxidation]EVQLPK	FDRYRLNYSLPTGQSMEVQLPK	N7(NGlycan / 1216.4229);M16(Oxidation / 15.9949)	Q80YX1	>sp|Q80YX1|TENA_MOUSE Tenascin OS=Mus musculus GN=Tnc PE=1 SV=1	1018	TRUE	3	3	HexNAc(2)Hex(5)	TRUE	FALSE	TRUE	Sequence Analysis	255
C[Carbamidomethyl]HEGN[NGlycan_1864.6342]GTFEC[Carbamidomethyl]GAC[Carbamidomethyl]R	CHEGNGTFECGACR	N5(NGlycan / 1864.6342);C1(Carbamidomethyl / 57.0215);C10(Carbamidomethyl / 57.0215);C13(Carbamidomethyl / 57.0215)	P09055	>sp|P09055|ITB1_MOUSE Integrin beta-1 OS=Mus musculus GN=Itgb1 PE=1 SV=1	481	TRUE	9	9	HexNAc(2)Hex(9)	FALSE	TRUE	TRUE	Sequence Analysis	255
LEDGFHPDAVAWAN[NGlycan_1216.4229]LTNAIR	LEDGFHPDAVAWANLTNAIR	N14(NGlycan / 1216.4229)	Q3TCN2	>sp|Q3TCN2|PLBL2_MOUSE Putative phospholipase B-like 2 OS=Mus musculus GN=Plbd2 PE=1 SV=2	93	TRUE	2	2	HexNAc(2)Hex(5)	FALSE	TRUE	TRUE	Reported in Literature	269
LGVQM[Oxidation]HPGQEIHN[NGlycan_1768.6395]FTLTGR	LGVQMHPGQEIHNFTLTGR	M5(Oxidation / 15.9949);N13(NGlycan / 1768.6395)	P42703	>sp|P42703|LIFR_MOUSE Leukemia inhibitory factor receptor OS=Mus musculus GN=Lifr PE=1 SV=1	402	TRUE	2	2	HexNAc(4)Hex(5)Fuc(1)	FALSE	TRUE	TRUE	Reported in Literature	269
QSTINTVDIYPM[Oxidation]M[Oxidation]C[Carbamidomethyl]HILGLKPHPNN[NGlycan_1866.6875]GTLSHTK	QSTINTVDIYPMMCHILGLKPHPNNGTLSHTK	M12(Oxidation / 15.9949);M13(Oxidation / 15.9949);N25(NGlycan / 1866.6875);C14(Carbamidomethyl / 57.0215)	Q8BTJ4	>sp|Q8BTJ4|ENPP4_MOUSE Bis(5'-adenosyl)-triphosphatase enpp4 OS=Mus musculus GN=Enpp4 PE=1 SV=1	389	TRUE	1	1	HexNAc(6)Hex(4)	FALSE	TRUE	TRUE	Sequence Analysis	255
PGDPGKDLASGEN[NGlycan_1216.4229]GTEC[Carbamidomethyl]R	PGDPGKDLASGENGTECR	N13(NGlycan / 1216.4229);C17(Carbamidomethyl / 57.0215)	Q71M36	>sp|Q71M36|CSPG5_MOUSE Chondroitin sulfate proteoglycan 5 OS=Mus musculus GN=Cspg5 PE=1 SV=2	355	TRUE	5	5	HexNAc(2)Hex(5)	FALSE	TRUE	TRUE	Sequence Analysis	255
SPGLDVRPVALVLN[NGlycan_1216.4229]GSDPR	SPGLDVRPVALVLNGSDPR	N14(NGlycan / 1216.4229)	Q03391	>sp|Q03391|NMDE4_MOUSE Glutamate receptor ionotropic, NMDA 2D OS=Mus musculus GN=Grin2d PE=1 SV=3	89	TRUE	5	5	HexNAc(2)Hex(5)	TRUE	FALSE	TRUE	Sequence Analysis	255
AHLNN[NGlycan_1702.5813]LSFPIR	AHLNNLSFPIR	N5(NGlycan / 1702.5813)	G5E8Q8	>sp|G5E8Q8|AGRF5_MOUSE Adhesion G protein-coupled receptor F5 OS=Mus musculus GN=Adgrf5 PE=1 SV=1	86	TRUE	4	4	HexNAc(2)Hex(8)	TRUE	FALSE	FALSE	None	0
APQHVVNHLPPYTN[NGlycan_1216.4229]VSLK	APQHVVNHLPPYTNVSLK	N14(NGlycan / 1216.4229)	P35822	>sp|P35822|PTPRK_MOUSE Receptor-type tyrosine-protein phosphatase kappa OS=Mus musculus GN=Ptprk PE=1 SV=1	461	TRUE	3	3	HexNAc(2)Hex(5)	TRUE	FALSE	TRUE	Reported in Literature	269
HQN[NGlycan_1540.5285]QTLR	HQNQTLR	N3(NGlycan / 1540.5285)	Q07113	>sp|Q07113|MPRI_MOUSE Cation-independent mannose-6-phosphate receptor OS=Mus musculus GN=Igf2r PE=1 SV=1	395	TRUE	4	4	HexNAc(2)Hex(7)	FALSE	TRUE	TRUE	Sequence Analysis	255
HQN[NGlycan_1378.4757]QTLR	HQNQTLR	N3(NGlycan / 1378.4757)	Q07113	>sp|Q07113|MPRI_MOUSE Cation-independent mannose-6-phosphate receptor OS=Mus musculus GN=Igf2r PE=1 SV=1	395	TRUE	3	3	HexNAc(2)Hex(6)	FALSE	TRUE	TRUE	Sequence Analysis	255
HQN[NGlycan_892.3172]QTLR	HQNQTLR	N3(NGlycan / 892.3172)	Q07113	>sp|Q07113|MPRI_MOUSE Cation-independent mannose-6-phosphate receptor OS=Mus musculus GN=Igf2r PE=1 SV=1	395	TRUE	1	1	HexNAc(2)Hex(3)	FALSE	TRUE	TRUE	Sequence Analysis	255
NIGN[NGlycan_1378.4757]TSEGPR	NIGNTSEGPR	N4(NGlycan / 1378.4757)	Q8BGT0	>sp|Q8BGT0|OSTM1_MOUSE Osteopetrosis-associated transmembrane protein 1 OS=Mus musculus GN=Ostm1 PE=1 SV=1	139	TRUE	1	1	HexNAc(2)Hex(6)	TRUE	FALSE	TRUE	Sequence Analysis	255
EAYKN[NGlycan_1216.4229]LSLLYSQMQK	EAYKNLSLLYSQMQK	N5(NGlycan / 1216.4229)	Q8BGT0	>sp|Q8BGT0|OSTM1_MOUSE Osteopetrosis-associated transmembrane protein 1 OS=Mus musculus GN=Ostm1 PE=1 SV=1	234	TRUE	1	1	HexNAc(2)Hex(5)	TRUE	FALSE	TRUE	Sequence Analysis	255
LVEDLESFLKPYSVEEQKN[NGlycan_2352.846]LTSC[Carbamidomethyl]PDGAPFIQHGPDYR	LVEDLESFLKPYSVEEQKNLTSCPDGAPFIQHGPDYR	N19(NGlycan / 2352.846);C23(Carbamidomethyl / 57.0215)	P97370	>sp|P97370|AT1B3_MOUSE Sodium/potassium-transporting ATPase subunit beta-3 OS=Mus musculus GN=Atp1b3 PE=1 SV=1	124	TRUE	2	2	HexNAc(6)Hex(7)	FALSE	TRUE	TRUE	Reported in Literature	269
DC[Carbamidomethyl]YPVQETFIRN[NGlycan_1038.3751]YTVVM[Oxidation]STR	DCYPVQETFIRNYTVVMSTR	N12(NGlycan / 1038.3751);M17(Oxidation / 15.9949);C2(Carbamidomethyl / 57.0215)	Q99M71	>sp|Q99M71|EPDR1_MOUSE Mammalian ependymin-related protein 1 OS=Mus musculus GN=Epdr1 PE=1 SV=1	182	TRUE	8	8	HexNAc(2)Hex(3)Fuc(1)	FALSE	TRUE	TRUE	Sequence Analysis	255
LAPEAVIKPN[NGlycan_1378.4757]FTVHDFR	LAPEAVIKPNFTVHDFR	N10(NGlycan / 1378.4757)	Q5RJH3	>sp|Q5RJH3|CAD12_MOUSE Cadherin-12 OS=Mus musculus GN=Cdh12 PE=2 SV=1	537	TRUE	1	1	HexNAc(2)Hex(6)	FALSE	TRUE	TRUE	Sequence Analysis	255
N[NGlycan_1540.5285]YTWVPIR	NYTWVPIR	N1(NGlycan / 1540.5285)	Q6PHS9	>sp|Q6PHS9|CA2D2_MOUSE Voltage-dependent calcium channel subunit alpha-2/delta-2 OS=Mus musculus GN=Cacna2d2 PE=1 SV=1	627	TRUE	2	2	HexNAc(2)Hex(7)	FALSE	TRUE	TRUE	Sequence Analysis	255
FKVLASN[NGlycan_1038.3751]R	FKVLASNR	N7(NGlycan / 1038.3751)	Q6PHS9	>sp|Q6PHS9|CA2D2_MOUSE Voltage-dependent calcium channel subunit alpha-2/delta-2 OS=Mus musculus GN=Cacna2d2 PE=1 SV=1	864	TRUE	1	1	HexNAc(2)Hex(3)Fuc(1)	FALSE	TRUE	TRUE	Sequence Analysis	255
TC[Carbamidomethyl]PYDM[Oxidation]RPTEN[NGlycan_2076.7502]R	TCPYDMRPTENR	M6(Oxidation / 15.9949);N11(NGlycan / 2076.7502);C2(Carbamidomethyl / 57.0215)	Q68EF4	>sp|Q68EF4|GRM4_MOUSE Metabotropic glutamate receptor 4 OS=Mus musculus GN=Grm4 PE=1 SV=2	569	TRUE	2	2	HexNAc(4)Hex(6)Fuc(2)	FALSE	TRUE	FALSE	None	0
QPESVN[NGlycan_1864.6342]VTR	QPESVNVTR	N6(NGlycan / 1864.6342)	Q60805	>sp|Q60805|MERTK_MOUSE Tyrosine-protein kinase Mer OS=Mus musculus GN=Mertk PE=1 SV=1	202	TRUE	2	2	HexNAc(2)Hex(9)	FALSE	TRUE	TRUE	Sequence Analysis	255
QPESVN[NGlycan_1378.4757]VTR	QPESVNVTR	N6(NGlycan / 1378.4757)	Q60805	>sp|Q60805|MERTK_MOUSE Tyrosine-protein kinase Mer OS=Mus musculus GN=Mertk PE=1 SV=1	202	TRUE	6	6	HexNAc(2)Hex(6)	FALSE	TRUE	TRUE	Sequence Analysis	255
FHM[Oxidation]VQN[NGlycan_1378.4757]VSM[Oxidation]AVHHIGR	FHMVQNVSMAVHHIGR	M3(Oxidation / 15.9949);N6(NGlycan / 1378.4757);M9(Oxidation / 15.9949)	Q3UH93	>sp|Q3UH93|PLXD1_MOUSE Plexin-D1 OS=Mus musculus GN=Plxnd1 PE=1 SV=1	1101	TRUE	1	1	HexNAc(2)Hex(6)	TRUE	FALSE	FALSE	None	0
VGVNKN[NGlycan_2351.8508]QTVTATFGYPFR	VGVNKNQTVTATFGYPFR	N6(NGlycan / 2351.8508)	O09117	>sp|O09117|SYPL1_MOUSE Synaptophysin-like protein 1 OS=Mus musculus GN=Sypl1 PE=1 SV=2	72	TRUE	1	1	HexNAc(4)Hex(5)Fuc(3)NeuAc(1)	FALSE	TRUE	TRUE	Reported in Literature	269
YHYN[NGlycan_1702.5813]GTFEDGK	YHYNGTFEDGK	N4(NGlycan / 1702.5813)	Q61576	>sp|Q61576|FKB10_MOUSE Peptidyl-prolyl cis-trans isomerase FKBP10 OS=Mus musculus GN=Fkbp10 PE=1 SV=2	69	TRUE	2	2	HexNAc(2)Hex(8)	FALSE	TRUE	TRUE	Sequence Analysis	255
HLQIN[NGlycan_1378.4757]QTFEELR	HLQINQTFEELR	N5(NGlycan / 1378.4757)	P42232	>sp|P42232|STA5B_MOUSE Signal transducer and activator of transcription 5B OS=Mus musculus GN=Stat5b PE=1 SV=1	145	TRUE	3	3	HexNAc(2)Hex(6)	FALSE	TRUE	FALSE	None	0
SC[Carbamidomethyl]IN[NGlycan_1216.4229]ESAIDSR	SCINESAIDSR	N4(NGlycan / 1216.4229);C2(Carbamidomethyl / 57.0215)	Q61391	>sp|Q61391|NEP_MOUSE Neprilysin OS=Mus musculus GN=Mme PE=1 SV=3	145	TRUE	2	2	HexNAc(2)Hex(5)	TRUE	FALSE	TRUE	Reported in Literature	269
RAC[Carbamidomethyl]QFN[NGlycan_1872.6505]R	RACQFNR	N6(NGlycan / 1872.6505);C3(Carbamidomethyl / 57.0215)	P14231	>sp|P14231|AT1B2_MOUSE Sodium/potassium-transporting ATPase subunit beta-2 OS=Mus musculus GN=Atp1b2 PE=1 SV=2	153	TRUE	4	4	HexNAc(3)Hex(6)NeuAc(1)	FALSE	TRUE	TRUE	Sequence Analysis	255
AC[Carbamidomethyl]QFN[NGlycan_1872.6505]R	ACQFNR	N5(NGlycan / 1872.6505);C2(Carbamidomethyl / 57.0215)	P14231	>sp|P14231|AT1B2_MOUSE Sodium/potassium-transporting ATPase subunit beta-2 OS=Mus musculus GN=Atp1b2 PE=1 SV=2	153	TRUE	6	6	HexNAc(3)Hex(6)NeuAc(1)	FALSE	TRUE	TRUE	Sequence Analysis	255
AC[Carbamidomethyl]QFN[NGlycan_1622.5816]R	ACQFNR	N5(NGlycan / 1622.5816);C2(Carbamidomethyl / 57.0215)	P14231	>sp|P14231|AT1B2_MOUSE Sodium/potassium-transporting ATPase subunit beta-2 OS=Mus musculus GN=Atp1b2 PE=1 SV=2	153	TRUE	12	12	HexNAc(4)Hex(5)	FALSE	TRUE	TRUE	Sequence Analysis	255
VINFYAGANQSM[Oxidation]N[NGlycan_1872.6505]VTC[Carbamidomethyl]VGKR	VINFYAGANQSMNVTCVGKR	M12(Oxidation / 15.9949);N13(NGlycan / 1872.6505);C16(Carbamidomethyl / 57.0215)	P14231	>sp|P14231|AT1B2_MOUSE Sodium/potassium-transporting ATPase subunit beta-2 OS=Mus musculus GN=Atp1b2 PE=1 SV=2	197	TRUE	4	4	HexNAc(3)Hex(6)NeuAc(1)	FALSE	TRUE	TRUE	Sequence Analysis	255
VINFYAGANQSM[Oxidation]N[NGlycan_1727.613]VTC[Carbamidomethyl]VGK	VINFYAGANQSMNVTCVGK	M12(Oxidation / 15.9949);N13(NGlycan / 1727.613);C16(Carbamidomethyl / 57.0215)	P14231	>sp|P14231|AT1B2_MOUSE Sodium/potassium-transporting ATPase subunit beta-2 OS=Mus musculus GN=Atp1b2 PE=1 SV=2	197	TRUE	6	4	HexNAc(3)Hex(6)Fuc(1)	FALSE	TRUE	TRUE	Sequence Analysis	255
RDEDAENLGHFVM[Oxidation]FPAN[NGlycan_1216.4229]GSIDLM[Oxidation]YFPYYGKK	RDEDAENLGHFVMFPANGSIDLMYFPYYGKK	M13(Oxidation / 15.9949);N17(NGlycan / 1216.4229);M23(Oxidation / 15.9949)	P14231	>sp|P14231|AT1B2_MOUSE Sodium/potassium-transporting ATPase subunit beta-2 OS=Mus musculus GN=Atp1b2 PE=1 SV=2	220	TRUE	7	7	HexNAc(2)Hex(5)	TRUE	FALSE	TRUE	Sequence Analysis	255
RDEDAENLGHFVMFPAN[NGlycan_1216.4229]GSIDLM[Oxidation]YFPYYGK	RDEDAENLGHFVMFPANGSIDLMYFPYYGK	N17(NGlycan / 1216.4229);M23(Oxidation / 15.9949)	P14231	>sp|P14231|AT1B2_MOUSE Sodium/potassium-transporting ATPase subunit beta-2 OS=Mus musculus GN=Atp1b2 PE=1 SV=2	220	TRUE	11	11	HexNAc(2)Hex(5)	TRUE	FALSE	TRUE	Sequence Analysis	255
DEDAENLGHFVMFPAN[NGlycan_1216.4229]GSIDLM[Oxidation]YFPYYGK	DEDAENLGHFVMFPANGSIDLMYFPYYGK	N16(NGlycan / 1216.4229);M22(Oxidation / 15.9949)	P14231	>sp|P14231|AT1B2_MOUSE Sodium/potassium-transporting ATPase subunit beta-2 OS=Mus musculus GN=Atp1b2 PE=1 SV=2	220	TRUE	8	8	HexNAc(2)Hex(5)	TRUE	FALSE	TRUE	Sequence Analysis	255
DEDAENLGHFVM[Oxidation]FPAN[NGlycan_1054.37]GSIDLM[Oxidation]YFPYYGK	DEDAENLGHFVMFPANGSIDLMYFPYYGK	M12(Oxidation / 15.9949);N16(NGlycan / 1054.37);M22(Oxidation / 15.9949)	P14231	>sp|P14231|AT1B2_MOUSE Sodium/potassium-transporting ATPase subunit beta-2 OS=Mus musculus GN=Atp1b2 PE=1 SV=2	220	TRUE	2	2	HexNAc(2)Hex(4)	TRUE	FALSE	TRUE	Sequence Analysis	255
FHVN[NGlycan_1419.5022]YTQPLVAVK	FHVNYTQPLVAVK	N4(NGlycan / 1419.5022)	P14231	>sp|P14231|AT1B2_MOUSE Sodium/potassium-transporting ATPase subunit beta-2 OS=Mus musculus GN=Atp1b2 PE=1 SV=2	238	TRUE	4	4	HexNAc(3)Hex(5)	FALSE	TRUE	TRUE	Reported in Literature	269
FHVN[NGlycan_1362.4808]YTQPLVAVK	FHVNYTQPLVAVK	N4(NGlycan / 1362.4808)	P14231	>sp|P14231|AT1B2_MOUSE Sodium/potassium-transporting ATPase subunit beta-2 OS=Mus musculus GN=Atp1b2 PE=1 SV=2	238	TRUE	2	2	HexNAc(2)Hex(5)Fuc(1)	FALSE	TRUE	TRUE	Reported in Literature	269
FHVN[NGlycan_1054.37]YTQPLVAVK	FHVNYTQPLVAVK	N4(NGlycan / 1054.37)	P14231	>sp|P14231|AT1B2_MOUSE Sodium/potassium-transporting ATPase subunit beta-2 OS=Mus musculus GN=Atp1b2 PE=1 SV=2	238	TRUE	10	10	HexNAc(2)Hex(4)	FALSE	TRUE	TRUE	Reported in Literature	269
LEIHSN[NGlycan_3517.2277]GSVAHFNVSQVTGPSIYSFHC[Carbamidomethyl]EYVSSVSK	LEIHSNGSVAHFNVSQVTGPSIYSFHCEYVSSVSK	N6(NGlycan / 3517.2277);C27(Carbamidomethyl / 57.0215)	Q9R1Q9	>sp|Q9R1Q9|VAS1_MOUSE V-type proton ATPase subunit S1 OS=Mus musculus GN=Atp6ap1 PE=1 SV=1	344	TRUE	1	1	HexNAc(6)Hex(7)NeuAc(4)	TRUE	FALSE	TRUE	Sequence Analysis	255
LEIHSN[NGlycan_3082.1151]GSVAHFNVSQVTGPSIYSFHC[Carbamidomethyl]EYVSSVSK	LEIHSNGSVAHFNVSQVTGPSIYSFHCEYVSSVSK	N6(NGlycan / 3082.1151);C27(Carbamidomethyl / 57.0215)	Q9R1Q9	>sp|Q9R1Q9|VAS1_MOUSE V-type proton ATPase subunit S1 OS=Mus musculus GN=Atp6ap1 PE=1 SV=1	344	TRUE	2	2	HexNAc(6)Hex(7)Fuc(3)NeuAc(1)	TRUE	FALSE	TRUE	Sequence Analysis	255
YSVQHMYFTYN[NGlycan_1378.4757]LSDTEHFPNAISK	YSVQHMYFTYNLSDTEHFPNAISK	N11(NGlycan / 1378.4757)	P11438	>sp|P11438|LAMP1_MOUSE Lysosome-associated membrane glycoprotein 1 OS=Mus musculus GN=Lamp1 PE=1 SV=2	115	TRUE	10	10	HexNAc(2)Hex(6)	TRUE	FALSE	TRUE	Sequence Analysis	255
YSVQHMYFTYN[NGlycan_1216.4229]LSDTEHFPNAISK	YSVQHMYFTYNLSDTEHFPNAISK	N11(NGlycan / 1216.4229)	P11438	>sp|P11438|LAMP1_MOUSE Lysosome-associated membrane glycoprotein 1 OS=Mus musculus GN=Lamp1 PE=1 SV=2	115	TRUE	8	8	HexNAc(2)Hex(5)	TRUE	FALSE	TRUE	Sequence Analysis	255
VYMKN[NGlycan_1216.4229]VTVVLR	VYMKNVTVVLR	N5(NGlycan / 1216.4229)	P11438	>sp|P11438|LAMP1_MOUSE Lysosome-associated membrane glycoprotein 1 OS=Mus musculus GN=Lamp1 PE=1 SV=2	159	TRUE	2	2	HexNAc(2)Hex(5)	FALSE	TRUE	TRUE	Reported in Literature	269
VYMKN[NGlycan_1038.3751]VTVVLR	VYMKNVTVVLR	N5(NGlycan / 1038.3751)	P11438	>sp|P11438|LAMP1_MOUSE Lysosome-associated membrane glycoprotein 1 OS=Mus musculus GN=Lamp1 PE=1 SV=2	159	TRUE	10	10	HexNAc(2)Hex(3)Fuc(1)	FALSE	TRUE	TRUE	Reported in Literature	269
VYM[Oxidation]KN[NGlycan_892.3172]VTVVLR	VYMKNVTVVLR	M3(Oxidation / 15.9949);N5(NGlycan / 892.3172)	P11438	>sp|P11438|LAMP1_MOUSE Lysosome-associated membrane glycoprotein 1 OS=Mus musculus GN=Lamp1 PE=1 SV=2	159	TRUE	7	7	HexNAc(2)Hex(3)	FALSE	TRUE	TRUE	Reported in Literature	269
FKLDWLGN[NGlycan_2611.9516]C[Carbamidomethyl]SGLNDDSYGYR	FKLDWLGNCSGLNDDSYGYR	N8(NGlycan / 2611.9516);C9(Carbamidomethyl / 57.0215)	P14094	>sp|P14094|AT1B1_MOUSE Sodium/potassium-transporting ATPase subunit beta-1 OS=Mus musculus GN=Atp1b1 PE=1 SV=1	158	TRUE	1	1	HexNAc(6)Hex(5)Fuc(2)NeuAc(1)	TRUE	FALSE	TRUE	Reported in Literature	269
FKLDWLGN[NGlycan_2158.8033]C[Carbamidomethyl]SGLNDDSYGYR	FKLDWLGNCSGLNDDSYGYR	N8(NGlycan / 2158.8033);C9(Carbamidomethyl / 57.0215)	P14094	>sp|P14094|AT1B1_MOUSE Sodium/potassium-transporting ATPase subunit beta-1 OS=Mus musculus GN=Atp1b1 PE=1 SV=1	158	TRUE	2	2	HexNAc(6)Hex(4)Fuc(2)	TRUE	FALSE	TRUE	Reported in Literature	269
VLGFKPKPPKN[NGlycan_1864.6342]ESLETYPLM[Oxidation]MK	VLGFKPKPPKNESLETYPLMMK	N11(NGlycan / 1864.6342);M20(Oxidation / 15.9949)	P14094	>sp|P14094|AT1B1_MOUSE Sodium/potassium-transporting ATPase subunit beta-1 OS=Mus musculus GN=Atp1b1 PE=1 SV=1	193	TRUE	4	2	HexNAc(2)Hex(9)	TRUE	FALSE	TRUE	By Similarity	250
VLGFKPKPPKN[NGlycan_1702.5813]ESLETYPLMM[Oxidation]K	VLGFKPKPPKNESLETYPLMMK	N11(NGlycan / 1702.5813);M21(Oxidation / 15.9949)	P14094	>sp|P14094|AT1B1_MOUSE Sodium/potassium-transporting ATPase subunit beta-1 OS=Mus musculus GN=Atp1b1 PE=1 SV=1	193	TRUE	13	12	HexNAc(2)Hex(8)	TRUE	FALSE	TRUE	By Similarity	250
VLGFKPKPPKN[NGlycan_1540.5285]ESLETYPLM[Oxidation]M[Oxidation]K	VLGFKPKPPKNESLETYPLMMK	N11(NGlycan / 1540.5285);M20(Oxidation / 15.9949);M21(Oxidation / 15.9949)	P14094	>sp|P14094|AT1B1_MOUSE Sodium/potassium-transporting ATPase subunit beta-1 OS=Mus musculus GN=Atp1b1 PE=1 SV=1	193	TRUE	17	17	HexNAc(2)Hex(7)	TRUE	FALSE	TRUE	By Similarity	250
VLGFKPKPPKN[NGlycan_1378.4757]ESLETYPLM[Oxidation]M[Oxidation]K	VLGFKPKPPKNESLETYPLMMK	N11(NGlycan / 1378.4757);M20(Oxidation / 15.9949);M21(Oxidation / 15.9949)	P14094	>sp|P14094|AT1B1_MOUSE Sodium/potassium-transporting ATPase subunit beta-1 OS=Mus musculus GN=Atp1b1 PE=1 SV=1	193	TRUE	16	16	HexNAc(2)Hex(6)	TRUE	FALSE	TRUE	By Similarity	250
VLGFKPKPPKN[NGlycan_1362.4808]ESLETYPLM[Oxidation]M[Oxidation]K	VLGFKPKPPKNESLETYPLMMK	N11(NGlycan / 1362.4808);M20(Oxidation / 15.9949);M21(Oxidation / 15.9949)	P14094	>sp|P14094|AT1B1_MOUSE Sodium/potassium-transporting ATPase subunit beta-1 OS=Mus musculus GN=Atp1b1 PE=1 SV=1	193	TRUE	2	2	HexNAc(2)Hex(5)Fuc(1)	TRUE	FALSE	TRUE	By Similarity	250
VLGFKPKPPKN[NGlycan_1216.4229]ESLETYPLM[Oxidation]M[Oxidation]K	VLGFKPKPPKNESLETYPLMMK	N11(NGlycan / 1216.4229);M20(Oxidation / 15.9949);M21(Oxidation / 15.9949)	P14094	>sp|P14094|AT1B1_MOUSE Sodium/potassium-transporting ATPase subunit beta-1 OS=Mus musculus GN=Atp1b1 PE=1 SV=1	193	TRUE	15	15	HexNAc(2)Hex(5)	TRUE	FALSE	TRUE	By Similarity	250
DN[NGlycan_1216.4229]TTC[Carbamidomethyl]YEFKK	DNTTCYEFKK	N2(NGlycan / 1216.4229);C5(Carbamidomethyl / 57.0215)	Q91ZX7	>sp|Q91ZX7|LRP1_MOUSE Prolow-density lipoprotein receptor-related protein 1 OS=Mus musculus GN=Lrp1 PE=1 SV=1	1576	TRUE	12	11	HexNAc(2)Hex(5)	FALSE	TRUE	TRUE	Sequence Analysis	255
DN[NGlycan_1216.4229]TTC[Carbamidomethyl]YEFK	DNTTCYEFK	N2(NGlycan / 1216.4229);C5(Carbamidomethyl / 57.0215)	Q91ZX7	>sp|Q91ZX7|LRP1_MOUSE Prolow-density lipoprotein receptor-related protein 1 OS=Mus musculus GN=Lrp1 PE=1 SV=1	1576	TRUE	18	18	HexNAc(2)Hex(5)	FALSE	TRUE	TRUE	Sequence Analysis	255
DN[NGlycan_1054.37]TTC[Carbamidomethyl]YEFK	DNTTCYEFK	N2(NGlycan / 1054.37);C5(Carbamidomethyl / 57.0215)	Q91ZX7	>sp|Q91ZX7|LRP1_MOUSE Prolow-density lipoprotein receptor-related protein 1 OS=Mus musculus GN=Lrp1 PE=1 SV=1	1576	TRUE	6	6	HexNAc(2)Hex(4)	FALSE	TRUE	TRUE	Sequence Analysis	255
AFIN[NGlycan_1216.4229]GTGVETVVSADLPNAHGLAVDWVSR	AFINGTGVETVVSADLPNAHGLAVDWVSR	N4(NGlycan / 1216.4229)	Q91ZX7	>sp|Q91ZX7|LRP1_MOUSE Prolow-density lipoprotein receptor-related protein 1 OS=Mus musculus GN=Lrp1 PE=1 SV=1	1646	TRUE	2	2	HexNAc(2)Hex(5)	FALSE	TRUE	TRUE	Sequence Analysis	255
RGC[Carbamidomethyl]KDN[NGlycan_1897.6821]ATDSVPLR	RGCKDNATDSVPLR	N6(NGlycan / 1897.6821);C3(Carbamidomethyl / 57.0215)	Q91ZX7	>sp|Q91ZX7|LRP1_MOUSE Prolow-density lipoprotein receptor-related protein 1 OS=Mus musculus GN=Lrp1 PE=1 SV=1	2128	TRUE	2	2	HexNAc(4)Hex(4)Fuc(1)NeuAc(1)	FALSE	TRUE	TRUE	Reported in Literature	269
GC[Carbamidomethyl]KDN[NGlycan_1864.6342]ATDSVPLR	GCKDNATDSVPLR	N5(NGlycan / 1864.6342);C2(Carbamidomethyl / 57.0215)	Q91ZX7	>sp|Q91ZX7|LRP1_MOUSE Prolow-density lipoprotein receptor-related protein 1 OS=Mus musculus GN=Lrp1 PE=1 SV=1	2128	TRUE	6	6	HexNAc(2)Hex(9)	FALSE	TRUE	TRUE	Reported in Literature	269
GC[Carbamidomethyl]KDN[NGlycan_1752.6446]ATDSVPLR	GCKDNATDSVPLR	N5(NGlycan / 1752.6446);C2(Carbamidomethyl / 57.0215)	Q91ZX7	>sp|Q91ZX7|LRP1_MOUSE Prolow-density lipoprotein receptor-related protein 1 OS=Mus musculus GN=Lrp1 PE=1 SV=1	2128	TRUE	5	5	HexNAc(4)Hex(4)Fuc(2)	FALSE	TRUE	TRUE	Reported in Literature	269
GC[Carbamidomethyl]KDN[NGlycan_1702.5813]ATDSVPLR	GCKDNATDSVPLR	N5(NGlycan / 1702.5813);C2(Carbamidomethyl / 57.0215)	Q91ZX7	>sp|Q91ZX7|LRP1_MOUSE Prolow-density lipoprotein receptor-related protein 1 OS=Mus musculus GN=Lrp1 PE=1 SV=1	2128	TRUE	6	6	HexNAc(2)Hex(8)	FALSE	TRUE	TRUE	Reported in Literature	269
GC[Carbamidomethyl]KDN[NGlycan_1694.6027]ATDSVPLR	GCKDNATDSVPLR	N5(NGlycan / 1694.6027);C2(Carbamidomethyl / 57.0215)	Q91ZX7	>sp|Q91ZX7|LRP1_MOUSE Prolow-density lipoprotein receptor-related protein 1 OS=Mus musculus GN=Lrp1 PE=1 SV=1	2128	TRUE	5	5	HexNAc(3)Hex(4)Fuc(1)NeuAc(1)	FALSE	TRUE	TRUE	Reported in Literature	269
GC[Carbamidomethyl]KDN[NGlycan_1549.5652]ATDSVPLR	GCKDNATDSVPLR	N5(NGlycan / 1549.5652);C2(Carbamidomethyl / 57.0215)	Q91ZX7	>sp|Q91ZX7|LRP1_MOUSE Prolow-density lipoprotein receptor-related protein 1 OS=Mus musculus GN=Lrp1 PE=1 SV=1	2128	TRUE	3	3	HexNAc(3)Hex(4)Fuc(2)	FALSE	TRUE	TRUE	Reported in Literature	269
GC[Carbamidomethyl]KDN[NGlycan_1540.5285]ATDSVPLR	GCKDNATDSVPLR	N5(NGlycan / 1540.5285);C2(Carbamidomethyl / 57.0215)	Q91ZX7	>sp|Q91ZX7|LRP1_MOUSE Prolow-density lipoprotein receptor-related protein 1 OS=Mus musculus GN=Lrp1 PE=1 SV=1	2128	TRUE	2	2	HexNAc(2)Hex(7)	FALSE	TRUE	TRUE	Reported in Literature	269
GC[Carbamidomethyl]KDN[NGlycan_1444.5339]ATDSVPLR	GCKDNATDSVPLR	N5(NGlycan / 1444.5339);C2(Carbamidomethyl / 57.0215)	Q91ZX7	>sp|Q91ZX7|LRP1_MOUSE Prolow-density lipoprotein receptor-related protein 1 OS=Mus musculus GN=Lrp1 PE=1 SV=1	2128	TRUE	3	3	HexNAc(4)Hex(3)Fuc(1)	FALSE	TRUE	TRUE	Reported in Literature	269
GC[Carbamidomethyl]KDN[NGlycan_1362.4808]ATDSVPLR	GCKDNATDSVPLR	N5(NGlycan / 1362.4808);C2(Carbamidomethyl / 57.0215)	Q91ZX7	>sp|Q91ZX7|LRP1_MOUSE Prolow-density lipoprotein receptor-related protein 1 OS=Mus musculus GN=Lrp1 PE=1 SV=1	2128	TRUE	2	2	HexNAc(2)Hex(5)Fuc(1)	FALSE	TRUE	TRUE	Reported in Literature	269
GC[Carbamidomethyl]KDN[NGlycan_1241.4545]ATDSVPLR	GCKDNATDSVPLR	N5(NGlycan / 1241.4545);C2(Carbamidomethyl / 57.0215)	Q91ZX7	>sp|Q91ZX7|LRP1_MOUSE Prolow-density lipoprotein receptor-related protein 1 OS=Mus musculus GN=Lrp1 PE=1 SV=1	2128	TRUE	11	11	HexNAc(3)Hex(3)Fuc(1)	FALSE	TRUE	TRUE	Reported in Literature	269
GC[Carbamidomethyl]KDN[NGlycan_1216.4229]ATDSVPLR	GCKDNATDSVPLR	N5(NGlycan / 1216.4229);C2(Carbamidomethyl / 57.0215)	Q91ZX7	>sp|Q91ZX7|LRP1_MOUSE Prolow-density lipoprotein receptor-related protein 1 OS=Mus musculus GN=Lrp1 PE=1 SV=1	2128	TRUE	8	8	HexNAc(2)Hex(5)	FALSE	TRUE	TRUE	Reported in Literature	269
GC[Carbamidomethyl]KDN[NGlycan_1054.37]ATDSVPLR	GCKDNATDSVPLR	N5(NGlycan / 1054.37);C2(Carbamidomethyl / 57.0215)	Q91ZX7	>sp|Q91ZX7|LRP1_MOUSE Prolow-density lipoprotein receptor-related protein 1 OS=Mus musculus GN=Lrp1 PE=1 SV=1	2128	TRUE	6	6	HexNAc(2)Hex(4)	FALSE	TRUE	TRUE	Reported in Literature	269
DN[NGlycan_1216.4229]ATDSVPLR	DNATDSVPLR	N2(NGlycan / 1216.4229)	Q91ZX7	>sp|Q91ZX7|LRP1_MOUSE Prolow-density lipoprotein receptor-related protein 1 OS=Mus musculus GN=Lrp1 PE=1 SV=1	2128	TRUE	2	2	HexNAc(2)Hex(5)	FALSE	TRUE	TRUE	Reported in Literature	269
DN[NGlycan_1038.3751]ATDSVPLR	DNATDSVPLR	N2(NGlycan / 1038.3751)	Q91ZX7	>sp|Q91ZX7|LRP1_MOUSE Prolow-density lipoprotein receptor-related protein 1 OS=Mus musculus GN=Lrp1 PE=1 SV=1	2128	TRUE	5	5	HexNAc(2)Hex(3)Fuc(1)	FALSE	TRUE	TRUE	Reported in Literature	269
LTSC[Carbamidomethyl]ATN[NGlycan_1866.6875]ASM[Oxidation]C[Carbamidomethyl]GDEAR	LTSCATNASMCGDEAR	N7(NGlycan / 1866.6875);M10(Oxidation / 15.9949);C4(Carbamidomethyl / 57.0215);C11(Carbamidomethyl / 57.0215)	Q91ZX7	>sp|Q91ZX7|LRP1_MOUSE Prolow-density lipoprotein receptor-related protein 1 OS=Mus musculus GN=Lrp1 PE=1 SV=1	3789	TRUE	1	1	HexNAc(6)Hex(4)	TRUE	FALSE	TRUE	Sequence Analysis	255
LTSC[Carbamidomethyl]ATN[NGlycan_1702.5813]ASM[Oxidation]C[Carbamidomethyl]GDEAR	LTSCATNASMCGDEAR	N7(NGlycan / 1702.5813);M10(Oxidation / 15.9949);C4(Carbamidomethyl / 57.0215);C11(Carbamidomethyl / 57.0215)	Q91ZX7	>sp|Q91ZX7|LRP1_MOUSE Prolow-density lipoprotein receptor-related protein 1 OS=Mus musculus GN=Lrp1 PE=1 SV=1	3789	TRUE	6	6	HexNAc(2)Hex(8)	TRUE	FALSE	TRUE	Sequence Analysis	255
LTSC[Carbamidomethyl]ATN[NGlycan_1565.5601]ASM[Oxidation]C[Carbamidomethyl]GDEAR	LTSCATNASMCGDEAR	N7(NGlycan / 1565.5601);M10(Oxidation / 15.9949);C4(Carbamidomethyl / 57.0215);C11(Carbamidomethyl / 57.0215)	Q91ZX7	>sp|Q91ZX7|LRP1_MOUSE Prolow-density lipoprotein receptor-related protein 1 OS=Mus musculus GN=Lrp1 PE=1 SV=1	3789	TRUE	1	1	HexNAc(3)Hex(5)Fuc(1)	TRUE	FALSE	TRUE	Sequence Analysis	255
LTSC[Carbamidomethyl]ATN[NGlycan_1038.3751]ASM[Oxidation]C[Carbamidomethyl]GDEAR	LTSCATNASMCGDEAR	N7(NGlycan / 1038.3751);M10(Oxidation / 15.9949);C4(Carbamidomethyl / 57.0215);C11(Carbamidomethyl / 57.0215)	Q91ZX7	>sp|Q91ZX7|LRP1_MOUSE Prolow-density lipoprotein receptor-related protein 1 OS=Mus musculus GN=Lrp1 PE=1 SV=1	3789	TRUE	8	8	HexNAc(2)Hex(3)Fuc(1)	TRUE	FALSE	TRUE	Sequence Analysis	255
KLVLYLEHNLEKN[NGlycan_1054.37]STK	KLVLYLEHNLEKNSTK	N13(NGlycan / 1054.37)	Q61207	>sp|Q61207|SAP_MOUSE Prosaposin OS=Mus musculus GN=Psap PE=1 SV=2	459	TRUE	2	2	HexNAc(2)Hex(4)	FALSE	TRUE	TRUE	Sequence Analysis	255
LVLYLEHNLEKN[NGlycan_730.2644]STKEEILAALEK	LVLYLEHNLEKNSTKEEILAALEK	N12(NGlycan / 730.2644)	Q61207	>sp|Q61207|SAP_MOUSE Prosaposin OS=Mus musculus GN=Psap PE=1 SV=2	459	TRUE	1	1	HexNAc(2)Hex(2)	FALSE	TRUE	TRUE	Sequence Analysis	255
LVLYLEHNLEKN[NGlycan_203.0794]STKEEILAALEK	LVLYLEHNLEKNSTKEEILAALEK	N12(NGlycan / 203.0794)	Q61207	>sp|Q61207|SAP_MOUSE Prosaposin OS=Mus musculus GN=Psap PE=1 SV=2	459	TRUE	2	2	HexNAc(1)	FALSE	TRUE	TRUE	Sequence Analysis	255
LVLYLEHNLEKN[NGlycan_1054.37]STK	LVLYLEHNLEKNSTK	N12(NGlycan / 1054.37)	Q61207	>sp|Q61207|SAP_MOUSE Prosaposin OS=Mus musculus GN=Psap PE=1 SV=2	459	TRUE	9	9	HexNAc(2)Hex(4)	FALSE	TRUE	TRUE	Sequence Analysis	255
SPLPAAFTAN[NGlycan_1864.6342]GTHLQHLAR	SPLPAAFTANGTHLQHLAR	N10(NGlycan / 1864.6342)	Q8CJH3	>sp|Q8CJH3|PLXB1_MOUSE Plexin-B1 OS=Mus musculus GN=Plxnb1 PE=1 SV=2	31	TRUE	3	3	HexNAc(2)Hex(9)	FALSE	TRUE	TRUE	Sequence Analysis	255
SPLPAAFTAN[NGlycan_1768.6395]GTHLQHLAR	SPLPAAFTANGTHLQHLAR	N10(NGlycan / 1768.6395)	Q8CJH3	>sp|Q8CJH3|PLXB1_MOUSE Plexin-B1 OS=Mus musculus GN=Plxnb1 PE=1 SV=2	31	TRUE	5	5	HexNAc(4)Hex(5)Fuc(1)	FALSE	TRUE	TRUE	Sequence Analysis	255
SPLPAAFTAN[NGlycan_1702.5813]GTHLQHLAR	SPLPAAFTANGTHLQHLAR	N10(NGlycan / 1702.5813)	Q8CJH3	>sp|Q8CJH3|PLXB1_MOUSE Plexin-B1 OS=Mus musculus GN=Plxnb1 PE=1 SV=2	31	TRUE	3	3	HexNAc(2)Hex(8)	FALSE	TRUE	TRUE	Sequence Analysis	255
SPLPAAFTAN[NGlycan_1647.6132]GTHLQHLAR	SPLPAAFTANGTHLQHLAR	N10(NGlycan / 1647.6132)	Q8CJH3	>sp|Q8CJH3|PLXB1_MOUSE Plexin-B1 OS=Mus musculus GN=Plxnb1 PE=1 SV=2	31	TRUE	1	1	HexNAc(5)Hex(3)Fuc(1)	FALSE	TRUE	TRUE	Sequence Analysis	255
SPLPAAFTAN[NGlycan_1565.5601]GTHLQHLAR	SPLPAAFTANGTHLQHLAR	N10(NGlycan / 1565.5601)	Q8CJH3	>sp|Q8CJH3|PLXB1_MOUSE Plexin-B1 OS=Mus musculus GN=Plxnb1 PE=1 SV=2	31	TRUE	4	4	HexNAc(3)Hex(5)Fuc(1)	FALSE	TRUE	TRUE	Sequence Analysis	255
SPLPAAFTAN[NGlycan_1378.4757]GTHLQHLAR	SPLPAAFTANGTHLQHLAR	N10(NGlycan / 1378.4757)	Q8CJH3	>sp|Q8CJH3|PLXB1_MOUSE Plexin-B1 OS=Mus musculus GN=Plxnb1 PE=1 SV=2	31	TRUE	2	2	HexNAc(2)Hex(6)	FALSE	TRUE	TRUE	Sequence Analysis	255
SPLPAAFTAN[NGlycan_1362.4808]GTHLQHLAR	SPLPAAFTANGTHLQHLAR	N10(NGlycan / 1362.4808)	Q8CJH3	>sp|Q8CJH3|PLXB1_MOUSE Plexin-B1 OS=Mus musculus GN=Plxnb1 PE=1 SV=2	31	TRUE	3	3	HexNAc(2)Hex(5)Fuc(1)	FALSE	TRUE	TRUE	Sequence Analysis	255
SPLPAAFTAN[NGlycan_1241.4545]GTHLQHLAR	SPLPAAFTANGTHLQHLAR	N10(NGlycan / 1241.4545)	Q8CJH3	>sp|Q8CJH3|PLXB1_MOUSE Plexin-B1 OS=Mus musculus GN=Plxnb1 PE=1 SV=2	31	TRUE	5	5	HexNAc(3)Hex(3)Fuc(1)	FALSE	TRUE	TRUE	Sequence Analysis	255
SPLPAAFTAN[NGlycan_1216.4229]GTHLQHLAR	SPLPAAFTANGTHLQHLAR	N10(NGlycan / 1216.4229)	Q8CJH3	>sp|Q8CJH3|PLXB1_MOUSE Plexin-B1 OS=Mus musculus GN=Plxnb1 PE=1 SV=2	31	TRUE	5	5	HexNAc(2)Hex(5)	FALSE	TRUE	TRUE	Sequence Analysis	255
SPLPAAFTAN[NGlycan_1038.3751]GTHLQHLAR	SPLPAAFTANGTHLQHLAR	N10(NGlycan / 1038.3751)	Q8CJH3	>sp|Q8CJH3|PLXB1_MOUSE Plexin-B1 OS=Mus musculus GN=Plxnb1 PE=1 SV=2	31	TRUE	4	4	HexNAc(2)Hex(3)Fuc(1)	FALSE	TRUE	TRUE	Sequence Analysis	255
VLQFDPGTKN[NGlycan_1768.6395]VTALLM[Oxidation]EAR	VLQFDPGTKNVTALLMEAR	N10(NGlycan / 1768.6395);M16(Oxidation / 15.9949)	P35438	>sp|P35438|NMDZ1_MOUSE Glutamate receptor ionotropic, NMDA 1 OS=Mus musculus GN=Grin1 PE=1 SV=1	203	TRUE	3	3	HexNAc(4)Hex(5)Fuc(1)	FALSE	TRUE	TRUE	Sequence Analysis	255
VLQFDPGTKN[NGlycan_1216.4229]VTALLM[Oxidation]EAR	VLQFDPGTKNVTALLMEAR	N10(NGlycan / 1216.4229);M16(Oxidation / 15.9949)	P35438	>sp|P35438|NMDZ1_MOUSE Glutamate receptor ionotropic, NMDA 1 OS=Mus musculus GN=Grin1 PE=1 SV=1	203	TRUE	20	20	HexNAc(2)Hex(5)	FALSE	TRUE	TRUE	Sequence Analysis	255
KFAN[NGlycan_1702.5813]YSIM[Oxidation]NLQNR	KFANYSIMNLQNR	N4(NGlycan / 1702.5813);M8(Oxidation / 15.9949)	P35438	>sp|P35438|NMDZ1_MOUSE Glutamate receptor ionotropic, NMDA 1 OS=Mus musculus GN=Grin1 PE=1 SV=1	350	TRUE	4	4	HexNAc(2)Hex(8)	TRUE	FALSE	TRUE	Sequence Analysis	255
FAN[NGlycan_1702.5813]YSIM[Oxidation]NLQNR	FANYSIMNLQNR	N3(NGlycan / 1702.5813);M7(Oxidation / 15.9949)	P35438	>sp|P35438|NMDZ1_MOUSE Glutamate receptor ionotropic, NMDA 1 OS=Mus musculus GN=Grin1 PE=1 SV=1	350	TRUE	19	19	HexNAc(2)Hex(8)	TRUE	FALSE	TRUE	Sequence Analysis	255
LVQVGIYN[NGlycan_1540.5285]GTHVIPNDRK	LVQVGIYNGTHVIPNDRK	N8(NGlycan / 1540.5285)	P35438	>sp|P35438|NMDZ1_MOUSE Glutamate receptor ionotropic, NMDA 1 OS=Mus musculus GN=Grin1 PE=1 SV=1	368	TRUE	6	6	HexNAc(2)Hex(7)	FALSE	TRUE	TRUE	Sequence Analysis	255
LVQVGIYN[NGlycan_1378.4757]GTHVIPNDRK	LVQVGIYNGTHVIPNDRK	N8(NGlycan / 1378.4757)	P35438	>sp|P35438|NMDZ1_MOUSE Glutamate receptor ionotropic, NMDA 1 OS=Mus musculus GN=Grin1 PE=1 SV=1	368	TRUE	6	6	HexNAc(2)Hex(6)	FALSE	TRUE	TRUE	Sequence Analysis	255
LVQVGIYN[NGlycan_1216.4229]GTHVIPNDRK	LVQVGIYNGTHVIPNDRK	N8(NGlycan / 1216.4229)	P35438	>sp|P35438|NMDZ1_MOUSE Glutamate receptor ionotropic, NMDA 1 OS=Mus musculus GN=Grin1 PE=1 SV=1	368	TRUE	6	6	HexNAc(2)Hex(5)	FALSE	TRUE	TRUE	Sequence Analysis	255
VAGTAVSISC[Carbamidomethyl]N[NGlycan_1524.5336]VSDYEGPAQQDFEWFM[Oxidation]YRPEAPATSLGIVSTK	VAGTAVSISCNVSDYEGPAQQDFEWFMYRPEAPATSLGIVSTK	N11(NGlycan / 1524.5336);M27(Oxidation / 15.9949);C10(Carbamidomethyl / 57.0215)	Q8R366	>sp|Q8R366|IGSF8_MOUSE Immunoglobulin superfamily member 8 OS=Mus musculus GN=Igsf8 PE=1 SV=2	48	TRUE	1	1	HexNAc(2)Hex(6)Fuc(1)	TRUE	FALSE	TRUE	Sequence Analysis	255
VAGTAVSISC[Carbamidomethyl]N[NGlycan_1540.5285]VSDYEGPAQQDFEWFMYRPEAPATSLGIVSTK	VAGTAVSISCNVSDYEGPAQQDFEWFMYRPEAPATSLGIVSTK	N11(NGlycan / 1540.5285);C10(Carbamidomethyl / 57.0215)	Q8R366	>sp|Q8R366|IGSF8_MOUSE Immunoglobulin superfamily member 8 OS=Mus musculus GN=Igsf8 PE=1 SV=2	48	TRUE	1	1	HexNAc(2)Hex(7)	TRUE	FALSE	TRUE	Sequence Analysis	255
VAGTAVSISC[Carbamidomethyl]N[NGlycan_1200.4279]VSDYEGPAQQDFEWFM[Oxidation]YRPEAPATSLGIVSTK	VAGTAVSISCNVSDYEGPAQQDFEWFMYRPEAPATSLGIVSTK	N11(NGlycan / 1200.4279);M27(Oxidation / 15.9949);C10(Carbamidomethyl / 57.0215)	Q8R366	>sp|Q8R366|IGSF8_MOUSE Immunoglobulin superfamily member 8 OS=Mus musculus GN=Igsf8 PE=1 SV=2	48	TRUE	1	1	HexNAc(2)Hex(4)Fuc(1)	TRUE	FALSE	TRUE	Sequence Analysis	255
VAGTAVSISC[Carbamidomethyl]N[NGlycan_1216.4229]VSDYEGPAQQDFEWFMYRPEAPATSLGIVSTK	VAGTAVSISCNVSDYEGPAQQDFEWFMYRPEAPATSLGIVSTK	N11(NGlycan / 1216.4229);C10(Carbamidomethyl / 57.0215)	Q8R366	>sp|Q8R366|IGSF8_MOUSE Immunoglobulin superfamily member 8 OS=Mus musculus GN=Igsf8 PE=1 SV=2	48	TRUE	2	2	HexNAc(2)Hex(5)	TRUE	FALSE	TRUE	Sequence Analysis	255
RIGPGEPLELLC[Carbamidomethyl]N[NGlycan_2076.7502]VSGALPPPGR	RIGPGEPLELLCNVSGALPPPGR	N13(NGlycan / 2076.7502);C12(Carbamidomethyl / 57.0215)	Q8R366	>sp|Q8R366|IGSF8_MOUSE Immunoglobulin superfamily member 8 OS=Mus musculus GN=Igsf8 PE=1 SV=2	325	TRUE	3	3	HexNAc(4)Hex(6)Fuc(2)	TRUE	FALSE	TRUE	Sequence Analysis	255
IGPGEPLELLC[Carbamidomethyl]N[NGlycan_1930.6923]VSGALPPPGR	IGPGEPLELLCNVSGALPPPGR	N12(NGlycan / 1930.6923);C11(Carbamidomethyl / 57.0215)	Q8R366	>sp|Q8R366|IGSF8_MOUSE Immunoglobulin superfamily member 8 OS=Mus musculus GN=Igsf8 PE=1 SV=2	325	TRUE	10	10	HexNAc(4)Hex(6)Fuc(1)	TRUE	FALSE	TRUE	Sequence Analysis	255
IGPGEPLELLC[Carbamidomethyl]N[NGlycan_1768.6395]VSGALPPPGR	IGPGEPLELLCNVSGALPPPGR	N12(NGlycan / 1768.6395);C11(Carbamidomethyl / 57.0215)	Q8R366	>sp|Q8R366|IGSF8_MOUSE Immunoglobulin superfamily member 8 OS=Mus musculus GN=Igsf8 PE=1 SV=2	325	TRUE	12	12	HexNAc(4)Hex(5)Fuc(1)	TRUE	FALSE	TRUE	Sequence Analysis	255
IGPGEPLELLC[Carbamidomethyl]N[NGlycan_1622.5816]VSGALPPPGR	IGPGEPLELLCNVSGALPPPGR	N12(NGlycan / 1622.5816);C11(Carbamidomethyl / 57.0215)	Q8R366	>sp|Q8R366|IGSF8_MOUSE Immunoglobulin superfamily member 8 OS=Mus musculus GN=Igsf8 PE=1 SV=2	325	TRUE	3	3	HexNAc(4)Hex(5)	TRUE	FALSE	TRUE	Sequence Analysis	255
IGPGEPLELLC[Carbamidomethyl]N[NGlycan_1565.5601]VSGALPPPGR	IGPGEPLELLCNVSGALPPPGR	N12(NGlycan / 1565.5601);C11(Carbamidomethyl / 57.0215)	Q8R366	>sp|Q8R366|IGSF8_MOUSE Immunoglobulin superfamily member 8 OS=Mus musculus GN=Igsf8 PE=1 SV=2	325	TRUE	18	18	HexNAc(3)Hex(5)Fuc(1)	TRUE	FALSE	TRUE	Sequence Analysis	255
IGPGEPLELLC[Carbamidomethyl]N[NGlycan_1419.5022]VSGALPPPGR	IGPGEPLELLCNVSGALPPPGR	N12(NGlycan / 1419.5022);C11(Carbamidomethyl / 57.0215)	Q8R366	>sp|Q8R366|IGSF8_MOUSE Immunoglobulin superfamily member 8 OS=Mus musculus GN=Igsf8 PE=1 SV=2	325	TRUE	6	6	HexNAc(3)Hex(5)	TRUE	FALSE	TRUE	Sequence Analysis	255
IGPGEPLELLC[Carbamidomethyl]N[NGlycan_1362.4808]VSGALPPPGR	IGPGEPLELLCNVSGALPPPGR	N12(NGlycan / 1362.4808);C11(Carbamidomethyl / 57.0215)	Q8R366	>sp|Q8R366|IGSF8_MOUSE Immunoglobulin superfamily member 8 OS=Mus musculus GN=Igsf8 PE=1 SV=2	325	TRUE	2	2	HexNAc(2)Hex(5)Fuc(1)	TRUE	FALSE	TRUE	Sequence Analysis	255
IGPGEPLELLC[Carbamidomethyl]N[NGlycan_1216.4229]VSGALPPPGR	IGPGEPLELLCNVSGALPPPGR	N12(NGlycan / 1216.4229);C11(Carbamidomethyl / 57.0215)	Q8R366	>sp|Q8R366|IGSF8_MOUSE Immunoglobulin superfamily member 8 OS=Mus musculus GN=Igsf8 PE=1 SV=2	325	TRUE	23	23	HexNAc(2)Hex(5)	TRUE	FALSE	TRUE	Sequence Analysis	255
N[NGlycan_1784.6344]C[Carbamidomethyl]TLLLSTLSPELGGK	NCTLLLSTLSPELGGK	N1(NGlycan / 1784.6344);C2(Carbamidomethyl / 57.0215)	P20917	>sp|P20917|MAG_MOUSE Myelin-associated glycoprotein OS=Mus musculus GN=Mag PE=1 SV=2	99	TRUE	2	2	HexNAc(4)Hex(6)	FALSE	TRUE	TRUE	Reported in Literature	269
N[NGlycan_1622.5816]C[Carbamidomethyl]TLLLSTLSPELGGK	NCTLLLSTLSPELGGK	N1(NGlycan / 1622.5816);C2(Carbamidomethyl / 57.0215)	P20917	>sp|P20917|MAG_MOUSE Myelin-associated glycoprotein OS=Mus musculus GN=Mag PE=1 SV=2	99	TRUE	5	5	HexNAc(4)Hex(5)	FALSE	TRUE	TRUE	Reported in Literature	269
N[NGlycan_1540.5285]C[Carbamidomethyl]TLLLSTLSPELGGK	NCTLLLSTLSPELGGK	N1(NGlycan / 1540.5285);C2(Carbamidomethyl / 57.0215)	P20917	>sp|P20917|MAG_MOUSE Myelin-associated glycoprotein OS=Mus musculus GN=Mag PE=1 SV=2	99	TRUE	3	3	HexNAc(2)Hex(7)	FALSE	TRUE	TRUE	Reported in Literature	269
N[NGlycan_1419.5022]C[Carbamidomethyl]TLLLSTLSPELGGK	NCTLLLSTLSPELGGK	N1(NGlycan / 1419.5022);C2(Carbamidomethyl / 57.0215)	P20917	>sp|P20917|MAG_MOUSE Myelin-associated glycoprotein OS=Mus musculus GN=Mag PE=1 SV=2	99	TRUE	1	1	HexNAc(3)Hex(5)	FALSE	TRUE	TRUE	Reported in Literature	269
N[NGlycan_1200.4279]C[Carbamidomethyl]TLLLSTLSPELGGK	NCTLLLSTLSPELGGK	N1(NGlycan / 1200.4279);C2(Carbamidomethyl / 57.0215)	P20917	>sp|P20917|MAG_MOUSE Myelin-associated glycoprotein OS=Mus musculus GN=Mag PE=1 SV=2	99	TRUE	1	1	HexNAc(2)Hex(4)Fuc(1)	FALSE	TRUE	TRUE	Reported in Literature	269
N[NGlycan_1054.37]C[Carbamidomethyl]TLLLSTLSPELGGK	NCTLLLSTLSPELGGK	N1(NGlycan / 1054.37);C2(Carbamidomethyl / 57.0215)	P20917	>sp|P20917|MAG_MOUSE Myelin-associated glycoprotein OS=Mus musculus GN=Mag PE=1 SV=2	99	TRUE	6	6	HexNAc(2)Hex(4)	FALSE	TRUE	TRUE	Reported in Literature	269
N[NGlycan_892.3172]C[Carbamidomethyl]TLLLSTLSPELGGK	NCTLLLSTLSPELGGK	N1(NGlycan / 892.3172);C2(Carbamidomethyl / 57.0215)	P20917	>sp|P20917|MAG_MOUSE Myelin-associated glycoprotein OS=Mus musculus GN=Mag PE=1 SV=2	99	TRUE	6	6	HexNAc(2)Hex(3)	FALSE	TRUE	TRUE	Reported in Literature	269
N[NGlycan_730.2644]C[Carbamidomethyl]TLLLSTLSPELGGK	NCTLLLSTLSPELGGK	N1(NGlycan / 730.2644);C2(Carbamidomethyl / 57.0215)	P20917	>sp|P20917|MAG_MOUSE Myelin-associated glycoprotein OS=Mus musculus GN=Mag PE=1 SV=2	99	TRUE	6	6	HexNAc(2)Hex(2)	FALSE	TRUE	TRUE	Reported in Literature	269
VM[Oxidation]HGGAN[NGlycan_1704.6347]ITGFQIVNNENPM[Oxidation]VQQFIQR	VMHGGANITGFQIVNNENPMVQQFIQR	M2(Oxidation / 15.9949);N7(NGlycan / 1704.6347);M20(Oxidation / 15.9949)	Q9Z2W9	>sp|Q9Z2W9|GRIA3_MOUSE Glutamate receptor 3 OS=Mus musculus GN=Gria3 PE=1 SV=2	260	TRUE	6	6	HexNAc(6)Hex(3)	FALSE	TRUE	TRUE	Sequence Analysis	255
VMHGGAN[NGlycan_1702.5813]ITGFQIVNNENPM[Oxidation]VQQFIQR	VMHGGANITGFQIVNNENPMVQQFIQR	N7(NGlycan / 1702.5813);M20(Oxidation / 15.9949)	Q9Z2W9	>sp|Q9Z2W9|GRIA3_MOUSE Glutamate receptor 3 OS=Mus musculus GN=Gria3 PE=1 SV=2	260	TRUE	7	7	HexNAc(2)Hex(8)	FALSE	TRUE	TRUE	Sequence Analysis	255
VM[Oxidation]HGGAN[NGlycan_1702.5813]ITGFQIVNNENPMVQQFIQR	VMHGGANITGFQIVNNENPMVQQFIQR	M2(Oxidation / 15.9949);N7(NGlycan / 1702.5813)	Q9Z2W9	>sp|Q9Z2W9|GRIA3_MOUSE Glutamate receptor 3 OS=Mus musculus GN=Gria3 PE=1 SV=2	260	TRUE	4	4	HexNAc(2)Hex(8)	FALSE	TRUE	TRUE	Sequence Analysis	255
VM[Oxidation]HGGAN[NGlycan_1540.5285]ITGFQIVNNENPMVQQFIQR	VMHGGANITGFQIVNNENPMVQQFIQR	M2(Oxidation / 15.9949);N7(NGlycan / 1540.5285)	Q9Z2W9	>sp|Q9Z2W9|GRIA3_MOUSE Glutamate receptor 3 OS=Mus musculus GN=Gria3 PE=1 SV=2	260	TRUE	1	1	HexNAc(2)Hex(7)	FALSE	TRUE	TRUE	Sequence Analysis	255
VM[Oxidation]HGGAN[NGlycan_1378.4757]ITGFQIVNNENPM[Oxidation]VQQFIQR	VMHGGANITGFQIVNNENPMVQQFIQR	M2(Oxidation / 15.9949);N7(NGlycan / 1378.4757);M20(Oxidation / 15.9949)	Q9Z2W9	>sp|Q9Z2W9|GRIA3_MOUSE Glutamate receptor 3 OS=Mus musculus GN=Gria3 PE=1 SV=2	260	TRUE	3	3	HexNAc(2)Hex(6)	FALSE	TRUE	TRUE	Sequence Analysis	255
TAADATGLQPILNQFTPAN[NGlycan_1540.5285]VSR	TAADATGLQPILNQFTPANVSR	N19(NGlycan / 1540.5285)	P43406	>sp|P43406|ITAV_MOUSE Integrin alpha-V OS=Mus musculus GN=Itgav PE=1 SV=2	615	TRUE	5	5	HexNAc(2)Hex(7)	TRUE	FALSE	TRUE	Reported in Literature	269
IKTPEKN[NGlycan_1864.6342]DTAAAGQGER	IKTPEKNDTAAAGQGER	N7(NGlycan / 1864.6342)	P43406	>sp|P43406|ITAV_MOUSE Integrin alpha-V OS=Mus musculus GN=Itgav PE=1 SV=2	869	TRUE	3	3	HexNAc(2)Hex(9)	FALSE	TRUE	TRUE	Reported in Literature	269
IKTPEKN[NGlycan_1752.6446]DTAAAGQGER	IKTPEKNDTAAAGQGER	N7(NGlycan / 1752.6446)	P43406	>sp|P43406|ITAV_MOUSE Integrin alpha-V OS=Mus musculus GN=Itgav PE=1 SV=2	869	TRUE	3	3	HexNAc(4)Hex(4)Fuc(2)	FALSE	TRUE	TRUE	Reported in Literature	269
IKTPEKN[NGlycan_1540.5285]DTAAAGQGER	IKTPEKNDTAAAGQGER	N7(NGlycan / 1540.5285)	P43406	>sp|P43406|ITAV_MOUSE Integrin alpha-V OS=Mus musculus GN=Itgav PE=1 SV=2	869	TRUE	3	3	HexNAc(2)Hex(7)	FALSE	TRUE	TRUE	Reported in Literature	269
IKTPEKN[NGlycan_1378.4757]DTAAAGQGER	IKTPEKNDTAAAGQGER	N7(NGlycan / 1378.4757)	P43406	>sp|P43406|ITAV_MOUSE Integrin alpha-V OS=Mus musculus GN=Itgav PE=1 SV=2	869	TRUE	3	3	HexNAc(2)Hex(6)	FALSE	TRUE	TRUE	Reported in Literature	269
IKTPEKN[NGlycan_1216.4229]DTAAAGQGER	IKTPEKNDTAAAGQGER	N7(NGlycan / 1216.4229)	P43406	>sp|P43406|ITAV_MOUSE Integrin alpha-V OS=Mus musculus GN=Itgav PE=1 SV=2	869	TRUE	3	3	HexNAc(2)Hex(5)	FALSE	TRUE	TRUE	Reported in Literature	269
SLLWTETFM[Oxidation]NKENQN[NGlycan_1378.4757]HSYSLK	SLLWTETFMNKENQNHSYSLK	M9(Oxidation / 15.9949);N15(NGlycan / 1378.4757)	P43406	>sp|P43406|ITAV_MOUSE Integrin alpha-V OS=Mus musculus GN=Itgav PE=1 SV=2	941	TRUE	5	5	HexNAc(2)Hex(6)	TRUE	FALSE	TRUE	Reported in Literature	269
SLLWTETFM[Oxidation]NKENQN[NGlycan_1216.4229]HSYSLK	SLLWTETFMNKENQNHSYSLK	M9(Oxidation / 15.9949);N15(NGlycan / 1216.4229)	P43406	>sp|P43406|ITAV_MOUSE Integrin alpha-V OS=Mus musculus GN=Itgav PE=1 SV=2	941	TRUE	5	5	HexNAc(2)Hex(5)	TRUE	FALSE	TRUE	Reported in Literature	269
LNFGVGN[NGlycan_1866.6875]NSEAVISQFYHSPADNKR	LNFGVGNNSEAVISQFYHSPADNKR	N7(NGlycan / 1866.6875)	O88307	>sp|O88307|SORL_MOUSE Sortilin-related receptor OS=Mus musculus GN=Sorl1 PE=1 SV=3	158	TRUE	2	2	HexNAc(6)Hex(4)	TRUE	FALSE	TRUE	Sequence Analysis	255
LNFGVGN[NGlycan_1702.5813]NSEAVISQFYHSPADNKR	LNFGVGNNSEAVISQFYHSPADNKR	N7(NGlycan / 1702.5813)	O88307	>sp|O88307|SORL_MOUSE Sortilin-related receptor OS=Mus musculus GN=Sorl1 PE=1 SV=3	158	TRUE	2	2	HexNAc(2)Hex(8)	TRUE	FALSE	TRUE	Sequence Analysis	255
LNFGVGN[NGlycan_1216.4229]NSEAVISQFYHSPADNKR	LNFGVGNNSEAVISQFYHSPADNKR	N7(NGlycan / 1216.4229)	O88307	>sp|O88307|SORL_MOUSE Sortilin-related receptor OS=Mus musculus GN=Sorl1 PE=1 SV=3	158	TRUE	6	6	HexNAc(2)Hex(5)	TRUE	FALSE	TRUE	Sequence Analysis	255
YHIIVQLGN[NGlycan_1864.6342]M[Oxidation]SK	YHIIVQLGNMSK	N9(NGlycan / 1864.6342);M10(Oxidation / 15.9949)	O88307	>sp|O88307|SORL_MOUSE Sortilin-related receptor OS=Mus musculus GN=Sorl1 PE=1 SV=3	2011	TRUE	10	10	HexNAc(2)Hex(9)	TRUE	FALSE	TRUE	Sequence Analysis	255
YHIIVQLGN[NGlycan_1378.4757]M[Oxidation]SK	YHIIVQLGNMSK	N9(NGlycan / 1378.4757);M10(Oxidation / 15.9949)	O88307	>sp|O88307|SORL_MOUSE Sortilin-related receptor OS=Mus musculus GN=Sorl1 PE=1 SV=3	2011	TRUE	10	10	HexNAc(2)Hex(6)	TRUE	FALSE	TRUE	Sequence Analysis	255
YHIIVQLGN[NGlycan_1216.4229]M[Oxidation]SK	YHIIVQLGNMSK	N9(NGlycan / 1216.4229);M10(Oxidation / 15.9949)	O88307	>sp|O88307|SORL_MOUSE Sortilin-related receptor OS=Mus musculus GN=Sorl1 PE=1 SV=3	2011	TRUE	12	12	HexNAc(2)Hex(5)	TRUE	FALSE	TRUE	Sequence Analysis	255
LAYATIN[NGlycan_1216.4229]DSRVPLM[Oxidation]ELPTYTGSVYPTVKPYHYPK	LAYATINDSRVPLMELPTYTGSVYPTVKPYHYPK	N7(NGlycan / 1216.4229);M14(Oxidation / 15.9949)	E9PWX1	>tr|E9PWX1|E9PWX1_MOUSE Dipeptidyl aminopeptidase-like protein 6 OS=Mus musculus GN=Dpp6 PE=1 SV=1	313	TRUE	12	12	HexNAc(2)Hex(5)	TRUE	FALSE	FALSE	None	0
Q[Gln->pyro-Glu]C[Carbamidomethyl]LSC[Carbamidomethyl]DLVEN[NGlycan_1704.6347]C[Carbamidomethyl]TYVSASFSHNM[Oxidation]DFFLLK	QCLSCDLVENCTYVSASFSHNMDFFLLK	Q1(Gln->pyro-Glu / -17.0265);N10(NGlycan / 1704.6347);M22(Oxidation / 15.9949);C2(Carbamidomethyl / 57.0215);C5(Carbamidomethyl / 57.0215);C11(Carbamidomethyl / 57.0215)	Q80VM5	>tr|Q80VM5|Q80VM5_MOUSE Dipeptidyl aminopeptidase-like protein 6 OS=Mus musculus GN=Dpp6 PE=1 SV=1	473	TRUE	1	1	HexNAc(6)Hex(3)	FALSE	TRUE	FALSE	None	0
AN[NGlycan_1864.6342]YSLQIYPDESHYFHSVALKQHLSR	ANYSLQIYPDESHYFHSVALKQHLSR	N2(NGlycan / 1864.6342)	Q80VM5	>tr|Q80VM5|Q80VM5_MOUSE Dipeptidyl aminopeptidase-like protein 6 OS=Mus musculus GN=Dpp6 PE=1 SV=1	751	TRUE	1	1	HexNAc(2)Hex(9)	TRUE	FALSE	FALSE	None	0
DGKPLLN[NGlycan_2076.7502]DSR	DGKPLLNDSR	N7(NGlycan / 2076.7502)	Q640R3	>sp|Q640R3|HECAM_MOUSE Hepatocyte cell adhesion molecule OS=Mus musculus GN=Hepacam PE=1 SV=2	189	TRUE	5	5	HexNAc(4)Hex(6)Fuc(2)	TRUE	FALSE	TRUE	Sequence Analysis	255
DGKPLLN[NGlycan_1864.6342]DSR	DGKPLLNDSR	N7(NGlycan / 1864.6342)	Q640R3	>sp|Q640R3|HECAM_MOUSE Hepatocyte cell adhesion molecule OS=Mus musculus GN=Hepacam PE=1 SV=2	189	TRUE	4	4	HexNAc(2)Hex(9)	TRUE	FALSE	TRUE	Sequence Analysis	255
DGKPLLN[NGlycan_1702.5813]DSR	DGKPLLNDSR	N7(NGlycan / 1702.5813)	Q640R3	>sp|Q640R3|HECAM_MOUSE Hepatocyte cell adhesion molecule OS=Mus musculus GN=Hepacam PE=1 SV=2	189	TRUE	6	6	HexNAc(2)Hex(8)	TRUE	FALSE	TRUE	Sequence Analysis	255
DGKPLLN[NGlycan_1565.5601]DSR	DGKPLLNDSR	N7(NGlycan / 1565.5601)	Q640R3	>sp|Q640R3|HECAM_MOUSE Hepatocyte cell adhesion molecule OS=Mus musculus GN=Hepacam PE=1 SV=2	189	TRUE	7	7	HexNAc(3)Hex(5)Fuc(1)	TRUE	FALSE	TRUE	Sequence Analysis	255
DGKPLLN[NGlycan_1549.5652]DSR	DGKPLLNDSR	N7(NGlycan / 1549.5652)	Q640R3	>sp|Q640R3|HECAM_MOUSE Hepatocyte cell adhesion molecule OS=Mus musculus GN=Hepacam PE=1 SV=2	189	TRUE	3	3	HexNAc(3)Hex(4)Fuc(2)	TRUE	FALSE	TRUE	Sequence Analysis	255
DGKPLLN[NGlycan_1540.5285]DSR	DGKPLLNDSR	N7(NGlycan / 1540.5285)	Q640R3	>sp|Q640R3|HECAM_MOUSE Hepatocyte cell adhesion molecule OS=Mus musculus GN=Hepacam PE=1 SV=2	189	TRUE	5	5	HexNAc(2)Hex(7)	TRUE	FALSE	TRUE	Sequence Analysis	255
DGKPLLN[NGlycan_1378.4757]DSR	DGKPLLNDSR	N7(NGlycan / 1378.4757)	Q640R3	>sp|Q640R3|HECAM_MOUSE Hepatocyte cell adhesion molecule OS=Mus musculus GN=Hepacam PE=1 SV=2	189	TRUE	6	6	HexNAc(2)Hex(6)	TRUE	FALSE	TRUE	Sequence Analysis	255
DGKPLLN[NGlycan_1362.4808]DSR	DGKPLLNDSR	N7(NGlycan / 1362.4808)	Q640R3	>sp|Q640R3|HECAM_MOUSE Hepatocyte cell adhesion molecule OS=Mus musculus GN=Hepacam PE=1 SV=2	189	TRUE	6	6	HexNAc(2)Hex(5)Fuc(1)	TRUE	FALSE	TRUE	Sequence Analysis	255
DGKPLLN[NGlycan_1241.4545]DSR	DGKPLLNDSR	N7(NGlycan / 1241.4545)	Q640R3	>sp|Q640R3|HECAM_MOUSE Hepatocyte cell adhesion molecule OS=Mus musculus GN=Hepacam PE=1 SV=2	189	TRUE	6	6	HexNAc(3)Hex(3)Fuc(1)	TRUE	FALSE	TRUE	Sequence Analysis	255
DGKPLLN[NGlycan_1216.4229]DSR	DGKPLLNDSR	N7(NGlycan / 1216.4229)	Q640R3	>sp|Q640R3|HECAM_MOUSE Hepatocyte cell adhesion molecule OS=Mus musculus GN=Hepacam PE=1 SV=2	189	TRUE	9	9	HexNAc(2)Hex(5)	TRUE	FALSE	TRUE	Sequence Analysis	255
ARGN[NGlycan_2018.7084]GTLITFHSAFQC[Carbamidomethyl]C[Carbamidomethyl]GK	ARGNGTLITFHSAFQCCGK	N4(NGlycan / 2018.7084);C16(Carbamidomethyl / 57.0215);C17(Carbamidomethyl / 57.0215)	Q922J6	>sp|Q922J6|TSN2_MOUSE Tetraspanin-2 OS=Mus musculus GN=Tspan2 PE=1 SV=1	139	TRUE	7	7	HexNAc(3)Hex(6)Fuc(1)NeuAc(1)	FALSE	TRUE	TRUE	Sequence Analysis	255
ARGN[NGlycan_1930.6923]GTLITFHSAFQC[Carbamidomethyl]C[Carbamidomethyl]GK	ARGNGTLITFHSAFQCCGK	N4(NGlycan / 1930.6923);C16(Carbamidomethyl / 57.0215);C17(Carbamidomethyl / 57.0215)	Q922J6	>sp|Q922J6|TSN2_MOUSE Tetraspanin-2 OS=Mus musculus GN=Tspan2 PE=1 SV=1	139	TRUE	5	5	HexNAc(4)Hex(6)Fuc(1)	FALSE	TRUE	TRUE	Sequence Analysis	255
ARGN[NGlycan_1897.6821]GTLITFHSAFQC[Carbamidomethyl]C[Carbamidomethyl]GK	ARGNGTLITFHSAFQCCGK	N4(NGlycan / 1897.6821);C16(Carbamidomethyl / 57.0215);C17(Carbamidomethyl / 57.0215)	Q922J6	>sp|Q922J6|TSN2_MOUSE Tetraspanin-2 OS=Mus musculus GN=Tspan2 PE=1 SV=1	139	TRUE	3	3	HexNAc(4)Hex(4)Fuc(1)NeuAc(1)	FALSE	TRUE	TRUE	Sequence Analysis	255
ARGN[NGlycan_1768.6395]GTLITFHSAFQC[Carbamidomethyl]C[Carbamidomethyl]GK	ARGNGTLITFHSAFQCCGK	N4(NGlycan / 1768.6395);C16(Carbamidomethyl / 57.0215);C17(Carbamidomethyl / 57.0215)	Q922J6	>sp|Q922J6|TSN2_MOUSE Tetraspanin-2 OS=Mus musculus GN=Tspan2 PE=1 SV=1	139	TRUE	4	4	HexNAc(4)Hex(5)Fuc(1)	FALSE	TRUE	TRUE	Sequence Analysis	255
ARGN[NGlycan_1727.613]GTLITFHSAFQC[Carbamidomethyl]C[Carbamidomethyl]GK	ARGNGTLITFHSAFQCCGK	N4(NGlycan / 1727.613);C16(Carbamidomethyl / 57.0215);C17(Carbamidomethyl / 57.0215)	Q922J6	>sp|Q922J6|TSN2_MOUSE Tetraspanin-2 OS=Mus musculus GN=Tspan2 PE=1 SV=1	139	TRUE	3	3	HexNAc(3)Hex(6)Fuc(1)	FALSE	TRUE	TRUE	Sequence Analysis	255
ARGN[NGlycan_1565.5601]GTLITFHSAFQC[Carbamidomethyl]C[Carbamidomethyl]GK	ARGNGTLITFHSAFQCCGK	N4(NGlycan / 1565.5601);C16(Carbamidomethyl / 57.0215);C17(Carbamidomethyl / 57.0215)	Q922J6	>sp|Q922J6|TSN2_MOUSE Tetraspanin-2 OS=Mus musculus GN=Tspan2 PE=1 SV=1	139	TRUE	2	2	HexNAc(3)Hex(5)Fuc(1)	FALSE	TRUE	TRUE	Sequence Analysis	255
ARGN[NGlycan_1444.5339]GTLITFHSAFQC[Carbamidomethyl]C[Carbamidomethyl]GK	ARGNGTLITFHSAFQCCGK	N4(NGlycan / 1444.5339);C16(Carbamidomethyl / 57.0215);C17(Carbamidomethyl / 57.0215)	Q922J6	>sp|Q922J6|TSN2_MOUSE Tetraspanin-2 OS=Mus musculus GN=Tspan2 PE=1 SV=1	139	TRUE	2	2	HexNAc(4)Hex(3)Fuc(1)	FALSE	TRUE	TRUE	Sequence Analysis	255
ARGN[NGlycan_1241.4545]GTLITFHSAFQC[Carbamidomethyl]C[Carbamidomethyl]GK	ARGNGTLITFHSAFQCCGK	N4(NGlycan / 1241.4545);C16(Carbamidomethyl / 57.0215);C17(Carbamidomethyl / 57.0215)	Q922J6	>sp|Q922J6|TSN2_MOUSE Tetraspanin-2 OS=Mus musculus GN=Tspan2 PE=1 SV=1	139	TRUE	1	1	HexNAc(3)Hex(3)Fuc(1)	FALSE	TRUE	TRUE	Sequence Analysis	255
KN[NGlycan_1216.4229]ASNMEYR	KNASNMEYR	N2(NGlycan / 1216.4229)	P97300	>sp|P97300|NPTN_MOUSE Neuroplastin OS=Mus musculus GN=Nptn PE=1 SV=3	196	TRUE	7	7	HexNAc(2)Hex(5)	TRUE	FALSE	TRUE	Reported in Literature	269
KN[NGlycan_1054.37]ASNMEYR	KNASNMEYR	N2(NGlycan / 1054.37)	P97300	>sp|P97300|NPTN_MOUSE Neuroplastin OS=Mus musculus GN=Nptn PE=1 SV=3	196	TRUE	4	4	HexNAc(2)Hex(4)	TRUE	FALSE	TRUE	Reported in Literature	269
KN[NGlycan_203.0794]ASNMEYR	KNASNMEYR	N2(NGlycan / 203.0794)	P97300	>sp|P97300|NPTN_MOUSE Neuroplastin OS=Mus musculus GN=Nptn PE=1 SV=3	196	TRUE	1	1	HexNAc(1)	TRUE	FALSE	TRUE	Reported in Literature	269
AN[NGlycan_1784.6344]ATIEVK	ANATIEVK	N2(NGlycan / 1784.6344)	P97300	>sp|P97300|NPTN_MOUSE Neuroplastin OS=Mus musculus GN=Nptn PE=1 SV=3	228	TRUE	5	5	HexNAc(4)Hex(6)	FALSE	TRUE	TRUE	Reported in Literature	269
AN[NGlycan_1702.5813]ATIEVK	ANATIEVK	N2(NGlycan / 1702.5813)	P97300	>sp|P97300|NPTN_MOUSE Neuroplastin OS=Mus musculus GN=Nptn PE=1 SV=3	228	TRUE	9	9	HexNAc(2)Hex(8)	FALSE	TRUE	TRUE	Reported in Literature	269
AN[NGlycan_1622.5816]ATIEVK	ANATIEVK	N2(NGlycan / 1622.5816)	P97300-3	>sp|P97300-3|NPTN_MOUSE Isoform 3 of Neuroplastin OS=Mus musculus GN=Nptn	112	TRUE	9	9	HexNAc(4)Hex(5)	FALSE	TRUE	TRUE	Reported in Literature	269
AN[NGlycan_1540.5285]ATIEVK	ANATIEVK	N2(NGlycan / 1540.5285)	P97300	>sp|P97300|NPTN_MOUSE Neuroplastin OS=Mus musculus GN=Nptn PE=1 SV=3	228	TRUE	9	9	HexNAc(2)Hex(7)	FALSE	TRUE	TRUE	Reported in Literature	269
AN[NGlycan_1257.4494]ATIEVK	ANATIEVK	N2(NGlycan / 1257.4494)	P97300	>sp|P97300|NPTN_MOUSE Neuroplastin OS=Mus musculus GN=Nptn PE=1 SV=3	228	TRUE	4	4	HexNAc(3)Hex(4)	FALSE	TRUE	TRUE	Reported in Literature	269
AN[NGlycan_1216.4229]ATIEVK	ANATIEVK	N2(NGlycan / 1216.4229)	P97300	>sp|P97300|NPTN_MOUSE Neuroplastin OS=Mus musculus GN=Nptn PE=1 SV=3	228	TRUE	15	15	HexNAc(2)Hex(5)	FALSE	TRUE	TRUE	Reported in Literature	269
AN[NGlycan_1054.37]ATIEVK	ANATIEVK	N2(NGlycan / 1054.37)	P97300	>sp|P97300|NPTN_MOUSE Neuroplastin OS=Mus musculus GN=Nptn PE=1 SV=3	228	TRUE	18	18	HexNAc(2)Hex(4)	FALSE	TRUE	TRUE	Reported in Literature	269
AN[NGlycan_892.3172]ATIEVK	ANATIEVK	N2(NGlycan / 892.3172)	P97300-3	>sp|P97300-3|NPTN_MOUSE Isoform 3 of Neuroplastin OS=Mus musculus GN=Nptn	112	TRUE	17	17	HexNAc(2)Hex(3)	FALSE	TRUE	TRUE	Reported in Literature	269
GTN[NGlycan_1565.5601]ESEASSTQFTTEIDAPK	GTNESEASSTQFTTEIDAPK	N3(NGlycan / 1565.5601)	Q8BYI9	>sp|Q8BYI9|TENR_MOUSE Tenascin-R OS=Mus musculus GN=Tnr PE=1 SV=2	581	TRUE	2	2	HexNAc(3)Hex(5)Fuc(1)	TRUE	FALSE	TRUE	Sequence Analysis	255
GTN[NGlycan_1216.4229]ESEASSTQFTTEIDAPK	GTNESEASSTQFTTEIDAPK	N3(NGlycan / 1216.4229)	Q8BYI9	>sp|Q8BYI9|TENR_MOUSE Tenascin-R OS=Mus musculus GN=Tnr PE=1 SV=2	581	TRUE	42	42	HexNAc(2)Hex(5)	TRUE	FALSE	TRUE	Sequence Analysis	255
GTN[NGlycan_1038.3751]ESEASSTQFTTEIDAPK	GTNESEASSTQFTTEIDAPK	N3(NGlycan / 1038.3751)	Q8BYI9	>sp|Q8BYI9|TENR_MOUSE Tenascin-R OS=Mus musculus GN=Tnr PE=1 SV=2	581	TRUE	10	10	HexNAc(2)Hex(3)Fuc(1)	TRUE	FALSE	TRUE	Sequence Analysis	255
FVSQTNGNLYIANVESSDRGN[NGlycan_892.3172]YSC[Carbamidomethyl]FVSSPSITK	FVSQTNGNLYIANVESSDRGNYSCFVSSPSITK	N21(NGlycan / 892.3172);C24(Carbamidomethyl / 57.0215)	P12960	>sp|P12960|CNTN1_MOUSE Contactin-1 OS=Mus musculus GN=Cntn1 PE=1 SV=1	208	TRUE	4	4	HexNAc(2)Hex(3)	TRUE	FALSE	TRUE	Sequence Analysis	255
ILIWEDGSLEINN[NGlycan_1216.4229]ITR	ILIWEDGSLEINNITR	N13(NGlycan / 1216.4229)	P12960	>sp|P12960|CNTN1_MOUSE Contactin-1 OS=Mus musculus GN=Cntn1 PE=1 SV=1	473	TRUE	16	16	HexNAc(2)Hex(5)	FALSE	TRUE	TRUE	Sequence Analysis	255
N[NGlycan_1216.4229]GTHFDIDKDPLVTMKPGSGTLVINIMSEGK	NGTHFDIDKDPLVTMKPGSGTLVINIMSEGK	N1(NGlycan / 1216.4229)	Q810U4	>sp|Q810U4|NRCAM_MOUSE Neuronal cell adhesion molecule OS=Mus musculus GN=Nrcam PE=1 SV=2	77	TRUE	3	3	HexNAc(2)Hex(5)	FALSE	TRUE	TRUE	Sequence Analysis	255
IPAN[NGlycan_1362.4808]K	IPANK	N4(NGlycan / 1362.4808)	Q810U4	>sp|Q810U4|NRCAM_MOUSE Neuronal cell adhesion molecule OS=Mus musculus GN=Nrcam PE=1 SV=2	1003	TRUE	2	1	HexNAc(2)Hex(5)Fuc(1)	FALSE	TRUE	TRUE	Sequence Analysis	255
HEN[NGlycan_892.3172]NTKDNSIQHEFSLTR	HENNTKDNSIQHEFSLTR	N3(NGlycan / 892.3172)	P01831	>sp|P01831|THY1_MOUSE Thy-1 membrane glycoprotein OS=Mus musculus GN=Thy1 PE=1 SV=1	42	TRUE	42	42	HexNAc(2)Hex(3)	FALSE	TRUE	TRUE	Reported in Literature	269
EIC[Carbamidomethyl]SGN[NGlycan_1864.6342]SSQC[Carbamidomethyl]APNVHK	EICSGNSSQCAPNVHK	N6(NGlycan / 1864.6342);C3(Carbamidomethyl / 57.0215);C10(Carbamidomethyl / 57.0215)	Q9R1V6-16	>sp|Q9R1V6-16|ADA22_MOUSE Isoform 14 of Disintegrin and metalloproteinase domain-containing protein 22 OS=Mus musculus GN=Adam22	517	TRUE	4	4	HexNAc(2)Hex(9)	TRUE	FALSE	FALSE	None	0
EIC[Carbamidomethyl]SGN[NGlycan_1727.613]SSQC[Carbamidomethyl]APNVHK	EICSGNSSQCAPNVHK	N6(NGlycan / 1727.613);C3(Carbamidomethyl / 57.0215);C10(Carbamidomethyl / 57.0215)	Q9R1V6-16	>sp|Q9R1V6-16|ADA22_MOUSE Isoform 14 of Disintegrin and metalloproteinase domain-containing protein 22 OS=Mus musculus GN=Adam22	517	TRUE	7	7	HexNAc(3)Hex(6)Fuc(1)	TRUE	FALSE	FALSE	None	0
EIC[Carbamidomethyl]SGN[NGlycan_1702.5813]SSQC[Carbamidomethyl]APNVHK	EICSGNSSQCAPNVHK	N6(NGlycan / 1702.5813);C3(Carbamidomethyl / 57.0215);C10(Carbamidomethyl / 57.0215)	Q9R1V6-10	>sp|Q9R1V6-10|ADA22_MOUSE Isoform 8 of Disintegrin and metalloproteinase domain-containing protein 22 OS=Mus musculus GN=Adam22	517	TRUE	5	5	HexNAc(2)Hex(8)	TRUE	FALSE	FALSE	None	0
EIC[Carbamidomethyl]SGN[NGlycan_1540.5285]SSQC[Carbamidomethyl]APNVHK	EICSGNSSQCAPNVHK	N6(NGlycan / 1540.5285);C3(Carbamidomethyl / 57.0215);C10(Carbamidomethyl / 57.0215)	Q9R1V6-16	>sp|Q9R1V6-16|ADA22_MOUSE Isoform 14 of Disintegrin and metalloproteinase domain-containing protein 22 OS=Mus musculus GN=Adam22	517	TRUE	6	6	HexNAc(2)Hex(7)	TRUE	FALSE	FALSE	None	0
EIC[Carbamidomethyl]SGN[NGlycan_1378.4757]SSQC[Carbamidomethyl]APNVHK	EICSGNSSQCAPNVHK	N6(NGlycan / 1378.4757);C3(Carbamidomethyl / 57.0215);C10(Carbamidomethyl / 57.0215)	Q9R1V6-10	>sp|Q9R1V6-10|ADA22_MOUSE Isoform 8 of Disintegrin and metalloproteinase domain-containing protein 22 OS=Mus musculus GN=Adam22	517	TRUE	11	11	HexNAc(2)Hex(6)	TRUE	FALSE	FALSE	None	0
SDVPNTSPN[NGlycan_1897.6821]STSQHVAEFETER	SDVPNTSPNSTSQHVAEFETER	N9(NGlycan / 1897.6821)	B9EKR1	>sp|B9EKR1|PRPTZ_MOUSE Receptor-type tyrosine-protein phosphatase zeta OS=Mus musculus GN=Ptprz1 PE=1 SV=1	501	TRUE	3	3	HexNAc(4)Hex(4)Fuc(1)NeuAc(1)	FALSE	TRUE	TRUE	Sequence Analysis	255
SDVPNTSPN[NGlycan_1702.5813]STSQHVAEFETER	SDVPNTSPNSTSQHVAEFETER	N9(NGlycan / 1702.5813)	B9EKR1	>sp|B9EKR1|PRPTZ_MOUSE Receptor-type tyrosine-protein phosphatase zeta OS=Mus musculus GN=Ptprz1 PE=1 SV=1	501	TRUE	1	1	HexNAc(2)Hex(8)	FALSE	TRUE	TRUE	Sequence Analysis	255
SDVPNTSPN[NGlycan_1241.4545]STSQHVAEFETER	SDVPNTSPNSTSQHVAEFETER	N9(NGlycan / 1241.4545)	B9EKR1	>sp|B9EKR1|PRPTZ_MOUSE Receptor-type tyrosine-protein phosphatase zeta OS=Mus musculus GN=Ptprz1 PE=1 SV=1	501	TRUE	2	2	HexNAc(3)Hex(3)Fuc(1)	FALSE	TRUE	TRUE	Sequence Analysis	255
SDVPNTSPN[NGlycan_1216.4229]STSQHVAEFETER	SDVPNTSPNSTSQHVAEFETER	N9(NGlycan / 1216.4229)	B9EKR1	>sp|B9EKR1|PRPTZ_MOUSE Receptor-type tyrosine-protein phosphatase zeta OS=Mus musculus GN=Ptprz1 PE=1 SV=1	501	TRUE	1	1	HexNAc(2)Hex(5)	FALSE	TRUE	TRUE	Sequence Analysis	255
SDVPNTSPN[NGlycan_1038.3751]STSQHVAEFETER	SDVPNTSPNSTSQHVAEFETER	N9(NGlycan / 1038.3751)	B9EKR1	>sp|B9EKR1|PRPTZ_MOUSE Receptor-type tyrosine-protein phosphatase zeta OS=Mus musculus GN=Ptprz1 PE=1 SV=1	501	TRUE	4	3	HexNAc(2)Hex(3)Fuc(1)	FALSE	TRUE	TRUE	Sequence Analysis	255
N[NGlycan_1565.5601]LSVVILGASDKDLHPNTDPFKFEIHK	NLSVVILGASDKDLHPNTDPFKFEIHK	N1(NGlycan / 1565.5601)	Q9WTR5	>sp|Q9WTR5|CAD13_MOUSE Cadherin-13 OS=Mus musculus GN=Cdh13 PE=1 SV=2	598	TRUE	1	1	HexNAc(3)Hex(5)Fuc(1)	TRUE	FALSE	TRUE	Sequence Analysis	255
N[NGlycan_1216.4229]LSVVILGASDKDLHPNTDPFKFEIHK	NLSVVILGASDKDLHPNTDPFKFEIHK	N1(NGlycan / 1216.4229)	Q9WTR5	>sp|Q9WTR5|CAD13_MOUSE Cadherin-13 OS=Mus musculus GN=Cdh13 PE=1 SV=2	598	TRUE	15	15	HexNAc(2)Hex(5)	TRUE	FALSE	TRUE	Sequence Analysis	255
N[NGlycan_568.2116]LSVVILGASDKDLHPNTDPFKFEIHK	NLSVVILGASDKDLHPNTDPFKFEIHK	N1(NGlycan / 568.2116)	Q9WTR5	>sp|Q9WTR5|CAD13_MOUSE Cadherin-13 OS=Mus musculus GN=Cdh13 PE=1 SV=2	598	TRUE	4	4	HexNAc(2)Hex(1)	TRUE	FALSE	TRUE	Sequence Analysis	255
N[NGlycan_203.0794]LSVVILGASDKDLHPNTDPFKFEIHK	NLSVVILGASDKDLHPNTDPFKFEIHK	N1(NGlycan / 203.0794)	Q9WTR5	>sp|Q9WTR5|CAD13_MOUSE Cadherin-13 OS=Mus musculus GN=Cdh13 PE=1 SV=2	598	TRUE	5	5	HexNAc(1)	TRUE	FALSE	TRUE	Sequence Analysis	255
VSISVSNALGHN[NGlycan_1216.4229]TTAITFDEFTIVKPDPPENVVARPVPSNPR	VSISVSNALGHNTTAITFDEFTIVKPDPPENVVARPVPSNPR	N12(NGlycan / 1216.4229)	O88507	>sp|O88507|CNTFR_MOUSE Ciliary neurotrophic factor receptor subunit alpha OS=Mus musculus GN=Cntfr PE=1 SV=2	190	TRUE	2	2	HexNAc(2)Hex(5)	FALSE	TRUE	TRUE	Sequence Analysis	255
VSISVSNALGHN[NGlycan_1216.4229]TTAITFDEFTIVKPDPPENVVAR	VSISVSNALGHNTTAITFDEFTIVKPDPPENVVAR	N12(NGlycan / 1216.4229)	O88507	>sp|O88507|CNTFR_MOUSE Ciliary neurotrophic factor receptor subunit alpha OS=Mus musculus GN=Cntfr PE=1 SV=2	190	TRUE	4	4	HexNAc(2)Hex(5)	FALSE	TRUE	TRUE	Sequence Analysis	255
LLN[NGlycan_1216.4229]TTDVYLLPSLNPDGFER	LLNTTDVYLLPSLNPDGFER	N3(NGlycan / 1216.4229)	O89001	>sp|O89001|CBPD_MOUSE Carboxypeptidase D OS=Mus musculus GN=Cpd PE=1 SV=2	171	TRUE	4	4	HexNAc(2)Hex(5)	FALSE	TRUE	TRUE	Sequence Analysis	255
GILN[NGlycan_1216.4229]ATLSVAEINHPVTTYK	GILNATLSVAEINHPVTTYK	N4(NGlycan / 1216.4229)	O89001	>sp|O89001|CBPD_MOUSE Carboxypeptidase D OS=Mus musculus GN=Cpd PE=1 SV=2	810	TRUE	2	2	HexNAc(2)Hex(5)	FALSE	TRUE	TRUE	Sequence Analysis	255
GLVM[Oxidation]NYPHITN[NGlycan_1216.4229]LTTLGQSVEYR	GLVMNYPHITNLTTLGQSVEYR	M4(Oxidation / 15.9949);N11(NGlycan / 1216.4229)	O89001	>sp|O89001|CBPD_MOUSE Carboxypeptidase D OS=Mus musculus GN=Cpd PE=1 SV=2	952	TRUE	8	8	HexNAc(2)Hex(5)	FALSE	TRUE	TRUE	Sequence Analysis	255
TGHTNAHGKDLDTDFTSN[NGlycan_1216.4229]ASQPETK	TGHTNAHGKDLDTDFTSNASQPETK	N18(NGlycan / 1216.4229)	O89001	>sp|O89001|CBPD_MOUSE Carboxypeptidase D OS=Mus musculus GN=Cpd PE=1 SV=2	1067	TRUE	4	4	HexNAc(2)Hex(5)	TRUE	FALSE	TRUE	Sequence Analysis	255
FYPEDLQLIWLENGN[NGlycan_1216.4229]VSR	FYPEDLQLIWLENGNVSR	N15(NGlycan / 1216.4229)	Q6P6I8	>tr|Q6P6I8|Q6P6I8_MOUSE Signal-regulatory protein alpha OS=Mus musculus GN=Sirpa PE=1 SV=1	293	TRUE	4	4	HexNAc(2)Hex(5)	TRUE	FALSE	FALSE	None	0
NTDGTYN[NGlycan_1216.4229]YTSLFLVNSSAHR	NTDGTYNYTSLFLVNSSAHR	N7(NGlycan / 1216.4229)	Q6P6I8	>tr|Q6P6I8|Q6P6I8_MOUSE Signal-regulatory protein alpha OS=Mus musculus GN=Sirpa PE=1 SV=1	312	TRUE	10	10	HexNAc(2)Hex(5)	FALSE	TRUE	FALSE	None	0
IQNILSEKPSVTTVYINN[NGlycan_1727.613]GSVLQGSSVATIYDR	IQNILSEKPSVTTVYINNGSVLQGSSVATIYDR	N18(NGlycan / 1727.613)	Q62086	>sp|Q62086|PON2_MOUSE Serum paraoxonase/arylesterase 2 OS=Mus musculus GN=Pon2 PE=1 SV=2	323	TRUE	1	1	HexNAc(3)Hex(6)Fuc(1)	TRUE	FALSE	TRUE	Sequence Analysis	255
IQNILSEKPSVTTVYINN[NGlycan_1378.4757]GSVLQGSSVATIYDRK	IQNILSEKPSVTTVYINNGSVLQGSSVATIYDRK	N18(NGlycan / 1378.4757)	Q62086	>sp|Q62086|PON2_MOUSE Serum paraoxonase/arylesterase 2 OS=Mus musculus GN=Pon2 PE=1 SV=2	323	TRUE	2	2	HexNAc(2)Hex(6)	TRUE	FALSE	TRUE	Sequence Analysis	255
IN[NGlycan_1768.6395]FTAPFNPNK	INFTAPFNPNK	N2(NGlycan / 1768.6395)	Q9QYS2	>sp|Q9QYS2|GRM3_MOUSE Metabotropic glutamate receptor 3 OS=Mus musculus GN=Grm3 PE=1 SV=1	439	TRUE	2	2	HexNAc(4)Hex(5)Fuc(1)	FALSE	TRUE	TRUE	Sequence Analysis	255
IN[NGlycan_1565.5601]FTAPFNPNK	INFTAPFNPNK	N2(NGlycan / 1565.5601)	Q9QYS2	>sp|Q9QYS2|GRM3_MOUSE Metabotropic glutamate receptor 3 OS=Mus musculus GN=Grm3 PE=1 SV=1	439	TRUE	5	5	HexNAc(3)Hex(5)Fuc(1)	FALSE	TRUE	TRUE	Sequence Analysis	255
IN[NGlycan_1362.4808]FTAPFNPNK	INFTAPFNPNK	N2(NGlycan / 1362.4808)	Q9QYS2	>sp|Q9QYS2|GRM3_MOUSE Metabotropic glutamate receptor 3 OS=Mus musculus GN=Grm3 PE=1 SV=1	439	TRUE	6	6	HexNAc(2)Hex(5)Fuc(1)	FALSE	TRUE	TRUE	Sequence Analysis	255
IN[NGlycan_1241.4545]FTAPFNPNK	INFTAPFNPNK	N2(NGlycan / 1241.4545)	Q9QYS2	>sp|Q9QYS2|GRM3_MOUSE Metabotropic glutamate receptor 3 OS=Mus musculus GN=Grm3 PE=1 SV=1	439	TRUE	9	9	HexNAc(3)Hex(3)Fuc(1)	FALSE	TRUE	TRUE	Sequence Analysis	255
LRPLFN[NGlycan_1702.5813]K	LRPLFNK	N6(NGlycan / 1702.5813)	P24668	>sp|P24668|MPRD_MOUSE Cation-dependent mannose-6-phosphate receptor OS=Mus musculus GN=M6pr PE=1 SV=1	58	TRUE	8	8	HexNAc(2)Hex(8)	TRUE	FALSE	TRUE	Sequence Analysis	255
LRPLFN[NGlycan_1581.5551]K	LRPLFNK	N6(NGlycan / 1581.5551)	P24668	>sp|P24668|MPRD_MOUSE Cation-dependent mannose-6-phosphate receptor OS=Mus musculus GN=M6pr PE=1 SV=1	58	TRUE	6	6	HexNAc(3)Hex(6)	TRUE	FALSE	TRUE	Sequence Analysis	255
LRPLFN[NGlycan_1419.5022]K	LRPLFNK	N6(NGlycan / 1419.5022)	P24668	>sp|P24668|MPRD_MOUSE Cation-dependent mannose-6-phosphate receptor OS=Mus musculus GN=M6pr PE=1 SV=1	58	TRUE	2	2	HexNAc(3)Hex(5)	TRUE	FALSE	TRUE	Sequence Analysis	255
LRPLFN[NGlycan_1054.37]K	LRPLFNK	N6(NGlycan / 1054.37)	P24668	>sp|P24668|MPRD_MOUSE Cation-dependent mannose-6-phosphate receptor OS=Mus musculus GN=M6pr PE=1 SV=1	58	TRUE	6	6	HexNAc(2)Hex(4)	TRUE	FALSE	TRUE	Sequence Analysis	255
LRPLFN[NGlycan_568.2116]K	LRPLFNK	N6(NGlycan / 568.2116)	P24668	>sp|P24668|MPRD_MOUSE Cation-dependent mannose-6-phosphate receptor OS=Mus musculus GN=M6pr PE=1 SV=1	58	TRUE	4	4	HexNAc(2)Hex(1)	TRUE	FALSE	TRUE	Sequence Analysis	255
AN[NGlycan_1864.6342]HSLDVSFYFR	ANHSLDVSFYFR	N2(NGlycan / 1864.6342)	O54991	>sp|O54991|CNTP1_MOUSE Contactin-associated protein 1 OS=Mus musculus GN=Cntnap1 PE=1 SV=2	805	TRUE	12	12	HexNAc(2)Hex(9)	TRUE	FALSE	TRUE	Sequence Analysis	255
AN[NGlycan_1540.5285]HSLDVSFYFR	ANHSLDVSFYFR	N2(NGlycan / 1540.5285)	O54991	>sp|O54991|CNTP1_MOUSE Contactin-associated protein 1 OS=Mus musculus GN=Cntnap1 PE=1 SV=2	805	TRUE	4	4	HexNAc(2)Hex(7)	TRUE	FALSE	TRUE	Sequence Analysis	255
AN[NGlycan_1378.4757]HSLDVSFYFR	ANHSLDVSFYFR	N2(NGlycan / 1378.4757)	O54991	>sp|O54991|CNTP1_MOUSE Contactin-associated protein 1 OS=Mus musculus GN=Cntnap1 PE=1 SV=2	805	TRUE	2	2	HexNAc(2)Hex(6)	TRUE	FALSE	TRUE	Sequence Analysis	255
YQLGTSPYVYQLTTRPVTDGQPHSVN[NGlycan_1866.6875]ITR	YQLGTSPYVYQLTTRPVTDGQPHSVNITR	N26(NGlycan / 1866.6875)	O54991	>sp|O54991|CNTP1_MOUSE Contactin-associated protein 1 OS=Mus musculus GN=Cntnap1 PE=1 SV=2	1148	TRUE	3	3	HexNAc(6)Hex(4)	FALSE	TRUE	TRUE	Sequence Analysis	255
YQLGTSPYVYQLTTRPVTDGQPHSVN[NGlycan_1864.6342]ITR	YQLGTSPYVYQLTTRPVTDGQPHSVNITR	N26(NGlycan / 1864.6342)	O54991	>sp|O54991|CNTP1_MOUSE Contactin-associated protein 1 OS=Mus musculus GN=Cntnap1 PE=1 SV=2	1148	TRUE	6	6	HexNAc(2)Hex(9)	FALSE	TRUE	TRUE	Sequence Analysis	255
QHTVTTTTKGEN[NGlycan_1702.5813]FTETDVK	QHTVTTTTKGENFTETDVK	N12(NGlycan / 1702.5813)	P04925	>sp|P04925|PRIO_MOUSE Major prion protein OS=Mus musculus GN=Prnp PE=1 SV=2	196	TRUE	2	2	HexNAc(2)Hex(8)	FALSE	TRUE	TRUE	Reported in Literature	269
QHTVTTTTKGEN[NGlycan_1540.5285]FTETDVK	QHTVTTTTKGENFTETDVK	N12(NGlycan / 1540.5285)	P04925	>sp|P04925|PRIO_MOUSE Major prion protein OS=Mus musculus GN=Prnp PE=1 SV=2	196	TRUE	1	1	HexNAc(2)Hex(7)	FALSE	TRUE	TRUE	Reported in Literature	269
QHTVTTTTKGEN[NGlycan_1038.3751]FTETDVK	QHTVTTTTKGENFTETDVK	N12(NGlycan / 1038.3751)	P04925	>sp|P04925|PRIO_MOUSE Major prion protein OS=Mus musculus GN=Prnp PE=1 SV=2	196	TRUE	3	3	HexNAc(2)Hex(3)Fuc(1)	FALSE	TRUE	TRUE	Reported in Literature	269
VTHYLPN[NGlycan_1216.4229]VTLEYR	VTHYLPNVTLEYR	N7(NGlycan / 1216.4229)	Q6V4S5	>sp|Q6V4S5|SDK2_MOUSE Protein sidekick-2 OS=Mus musculus GN=Sdk2 PE=1 SV=1	952	TRUE	5	5	HexNAc(2)Hex(5)	FALSE	TRUE	TRUE	Sequence Analysis	255
WALHSASVSHN[NGlycan_1038.3751]ASAFTVDR	WALHSASVSHNASAFTVDR	N11(NGlycan / 1038.3751)	Q6V4S5	>sp|Q6V4S5|SDK2_MOUSE Protein sidekick-2 OS=Mus musculus GN=Sdk2 PE=1 SV=1	1461	TRUE	2	2	HexNAc(2)Hex(3)Fuc(1)	TRUE	FALSE	FALSE	None	0
VELVAM[Oxidation]N[NGlycan_1702.5813]ETDPK	VELVAMNETDPK	M6(Oxidation / 15.9949);N7(NGlycan / 1702.5813)	Q01097	>sp|Q01097|NMDE2_MOUSE Glutamate receptor ionotropic, NMDA 2B OS=Mus musculus GN=Grin2b PE=1 SV=3	74	TRUE	2	2	HexNAc(2)Hex(8)	FALSE	TRUE	TRUE	Sequence Analysis	255
YLIN[NGlycan_1540.5285]VTFEGR	YLINVTFEGR	N4(NGlycan / 1540.5285)	Q01097	>sp|Q01097|NMDE2_MOUSE Glutamate receptor ionotropic, NMDA 2B OS=Mus musculus GN=Grin2b PE=1 SV=3	341	TRUE	6	6	HexNAc(2)Hex(7)	FALSE	TRUE	TRUE	Sequence Analysis	255
YLIN[NGlycan_1378.4757]VTFEGR	YLINVTFEGR	N4(NGlycan / 1378.4757)	Q01097	>sp|Q01097|NMDE2_MOUSE Glutamate receptor ionotropic, NMDA 2B OS=Mus musculus GN=Grin2b PE=1 SV=3	341	TRUE	6	6	HexNAc(2)Hex(6)	FALSE	TRUE	TRUE	Sequence Analysis	255
YLIN[NGlycan_1216.4229]VTFEGR	YLINVTFEGR	N4(NGlycan / 1216.4229)	Q01097	>sp|Q01097|NMDE2_MOUSE Glutamate receptor ionotropic, NMDA 2B OS=Mus musculus GN=Grin2b PE=1 SV=3	341	TRUE	7	6	HexNAc(2)Hex(5)	FALSE	TRUE	TRUE	Sequence Analysis	255
YLIN[NGlycan_1054.37]VTFEGR	YLINVTFEGR	N4(NGlycan / 1054.37)	Q01097	>sp|Q01097|NMDE2_MOUSE Glutamate receptor ionotropic, NMDA 2B OS=Mus musculus GN=Grin2b PE=1 SV=3	341	TRUE	6	6	HexNAc(2)Hex(4)	FALSE	TRUE	TRUE	Sequence Analysis	255
IRIN[NGlycan_1864.6342]TTSDEKDPTNPFRFPNIGVEK	IRINTTSDEKDPTNPFRFPNIGVEK	N4(NGlycan / 1864.6342)	O35598	>sp|O35598|ADA10_MOUSE Disintegrin and metalloproteinase domain-containing protein 10 OS=Mus musculus GN=Adam10 PE=1 SV=2	279	TRUE	3	3	HexNAc(2)Hex(9)	FALSE	TRUE	TRUE	Reported in Literature	269
IRIN[NGlycan_1702.5813]TTSDEKDPTNPFRFPNIGVEK	IRINTTSDEKDPTNPFRFPNIGVEK	N4(NGlycan / 1702.5813)	O35598	>sp|O35598|ADA10_MOUSE Disintegrin and metalloproteinase domain-containing protein 10 OS=Mus musculus GN=Adam10 PE=1 SV=2	279	TRUE	2	2	HexNAc(2)Hex(8)	FALSE	TRUE	TRUE	Reported in Literature	269
IRIN[NGlycan_1540.5285]TTSDEKDPTNPFRFPNIGVEK	IRINTTSDEKDPTNPFRFPNIGVEK	N4(NGlycan / 1540.5285)	O35598	>sp|O35598|ADA10_MOUSE Disintegrin and metalloproteinase domain-containing protein 10 OS=Mus musculus GN=Adam10 PE=1 SV=2	279	TRUE	1	1	HexNAc(2)Hex(7)	FALSE	TRUE	TRUE	Reported in Literature	269
VHSGN[NGlycan_1378.4757]FSTIPQYFK	VHSGNFSTIPQYFK	N5(NGlycan / 1378.4757)	Q08890	>sp|Q08890|IDS_MOUSE Iduronate 2-sulfatase OS=Mus musculus GN=Ids PE=2 SV=3	117	TRUE	5	5	HexNAc(2)Hex(6)	TRUE	FALSE	TRUE	Sequence Analysis	255
VHSGN[NGlycan_1362.4808]FSTIPQYFK	VHSGNFSTIPQYFK	N5(NGlycan / 1362.4808)	Q08890	>sp|Q08890|IDS_MOUSE Iduronate 2-sulfatase OS=Mus musculus GN=Ids PE=2 SV=3	117	TRUE	1	1	HexNAc(2)Hex(5)Fuc(1)	TRUE	FALSE	TRUE	Sequence Analysis	255
VHSGN[NGlycan_1216.4229]FSTIPQYFK	VHSGNFSTIPQYFK	N5(NGlycan / 1216.4229)	Q08890	>sp|Q08890|IDS_MOUSE Iduronate 2-sulfatase OS=Mus musculus GN=Ids PE=2 SV=3	117	TRUE	11	11	HexNAc(2)Hex(5)	TRUE	FALSE	TRUE	Sequence Analysis	255
VHSGN[NGlycan_1038.3751]FSTIPQYFK	VHSGNFSTIPQYFK	N5(NGlycan / 1038.3751)	Q08890	>sp|Q08890|IDS_MOUSE Iduronate 2-sulfatase OS=Mus musculus GN=Ids PE=2 SV=3	117	TRUE	5	5	HexNAc(2)Hex(3)Fuc(1)	TRUE	FALSE	TRUE	Sequence Analysis	255
VFHPGISSN[NGlycan_1216.4229]HSDDYPYSWSFPPYHPSSEK	VFHPGISSNHSDDYPYSWSFPPYHPSSEK	N9(NGlycan / 1216.4229)	Q08890	>sp|Q08890|IDS_MOUSE Iduronate 2-sulfatase OS=Mus musculus GN=Ids PE=2 SV=3	146	TRUE	3	3	HexNAc(2)Hex(5)	TRUE	FALSE	TRUE	Sequence Analysis	255
YNQETPM[Oxidation]EIC[Carbamidomethyl]LN[NGlycan_1702.5813]GTPALAYLASAPPPLC[Carbamidomethyl]PSGR	YNQETPMEICLNGTPALAYLASAPPPLCPSGR	M7(Oxidation / 15.9949);N12(NGlycan / 1702.5813);C10(Carbamidomethyl / 57.0215);C28(Carbamidomethyl / 57.0215)	O35405	>sp|O35405|PLD3_MOUSE Phospholipase D3 OS=Mus musculus GN=Pld3 PE=1 SV=1	282	TRUE	7	7	HexNAc(2)Hex(8)	FALSE	TRUE	FALSE	None	0
YNQETPM[Oxidation]EIC[Carbamidomethyl]LN[NGlycan_1540.5285]GTPALAYLASAPPPLC[Carbamidomethyl]PSGR	YNQETPMEICLNGTPALAYLASAPPPLCPSGR	M7(Oxidation / 15.9949);N12(NGlycan / 1540.5285);C10(Carbamidomethyl / 57.0215);C28(Carbamidomethyl / 57.0215)	O35405	>sp|O35405|PLD3_MOUSE Phospholipase D3 OS=Mus musculus GN=Pld3 PE=1 SV=1	282	TRUE	9	9	HexNAc(2)Hex(7)	FALSE	TRUE	FALSE	None	0
YNQETPM[Oxidation]EIC[Carbamidomethyl]LN[NGlycan_1378.4757]GTPALAYLASAPPPLC[Carbamidomethyl]PSGR	YNQETPMEICLNGTPALAYLASAPPPLCPSGR	M7(Oxidation / 15.9949);N12(NGlycan / 1378.4757);C10(Carbamidomethyl / 57.0215);C28(Carbamidomethyl / 57.0215)	O35405	>sp|O35405|PLD3_MOUSE Phospholipase D3 OS=Mus musculus GN=Pld3 PE=1 SV=1	282	TRUE	10	10	HexNAc(2)Hex(6)	FALSE	TRUE	FALSE	None	0
VLLHHLDVKTN[NGlycan_2018.7084]GTGPVR	VLLHHLDVKTNGTGPVR	N11(NGlycan / 2018.7084)	A2AFG7	>tr|A2AFG7|A2AFG7_MOUSE Neural cell adhesion molecule L1 OS=Mus musculus GN=L1cam PE=1 SV=1	1101	TRUE	8	8	HexNAc(3)Hex(6)Fuc(1)NeuAc(1)	FALSE	TRUE	FALSE	None	0
[truncated: 4,167 more rows]
