# Supplementary material for: Capturing site-specific heterogeneity with large-scale N-glycoproteome analysis
Source: Nat Commun. 2019 Mar 21;10:1311. doi: 10.1038/s41467-019-09222-w (PMC6428843; doi:10.1038/s41467-019-09222-w)
Supplement: Supplementary file 8 — Supplementary Data 5 [file 41467_2019_9222_MOESM8_ESM.xlsx]

## Sheet: Summary of Headers
GlycoPSMs
SequenceOnly	Glycopeptide sequence only
Uniprot	UniProt accession number
ProteinName	Protein descriptor in UniProt
GlycoSite	Position of the modified glycosite in the UniProt sequence
seqWithMods	Glycopeptides with modifications (fixed and variable) included in the sequence
PeptideStartPos.	Position in the UniProt sequence where the peptide begins
Mods	All modifications seen for that glycopeptide (fixed and variable)
Glycans	Identity of the modifying glycan(s)
GlycanPositions	Position in peptide sequence that glycan modifies
Fraction	Which fraction (1-12) an identification is from
scanTime	Time in the associate raw file that the scan was collected
ScanNumber	Scan number in the associated raw file
Fragmentation	Indicates AI-ETD or HCD scan
FDR2D	Reported by Byonic, takes into account protein identification for FDR calculation
logProb	Reported by Byonic, absolute value of the log base 10 of the protein p-value
Score	Byonic score
DeltaModScore	Drop in Byonic score from the top-scoring peptide to the next peptide different in any way, including placement of modifications
Charge	Precursor ion charge state
mzObs	The m/z value selected for fragmentation
mzCalc	The theoretical m/z value of the assigned identification
obsMH	The mass (Da) of the species selected for fragmentation
calcMH	The theoretical mass (Da) of the assigned identification
PepMassNoMod	Mass of the peptide (Da) without modifications
NXSmotif	TRUE indicates the glycosite has the NXS motif
NXTmotif	TRUE indicates the glycosite has the NXT motif
MatchedToUniprot	TRUE indicates that this glycosite is in the UniProt database as a glycosite
Evidence	Description of the evidence type UniProt provides if the glycosite is in the UniProt database
Evidence#	Corresponding evidence type number (the value that UniProt uses to denote evidence type in its database)

## Sheet: GlycoPSMs
SequenceOnly	Uniprot	ProteinName	GlycoSite	seqWithMods	PeptideStartPos.	Mods	Glycans	GlycanPositions	Fraction	scanTime	ScanNumber	Fragmentation	FDR2D	logProb	Score	DeltaModScore	Charge	mzObs	mzCalc	obsMH	calcMH	PepMassNoMod	NXSmotif	NXTmotif	MatchedToUniprot	Evidence	Evidence#
FLEPYNDSIQAQK	P14231	>sp|P14231|AT1B2_MOUSE Sodium/potassium-transporting ATPase subunit beta-2 OS=Mus musculus GN=Atp1b2 PE=1 SV=2	118	FLEPYN[NGlycan_1216.4229]DSIQAQK	113	N6(NGlycan / 1216.4229)	HexNAc(2)Hex(5)	6	Rep1_Frac1	44.095	9098	AI-ETD	0	5.49	345	222.6	3	923.737	923.734	2769.2	2769.19	1551.76	TRUE	FALSE	TRUE	Reported in Literature	269
WTGHNVTVVQR	Q91ZX7	>sp|Q91ZX7|LRP1_MOUSE Prolow-density lipoprotein receptor-related protein 1 OS=Mus musculus GN=Lrp1 PE=1 SV=1	1512	WTGHN[NGlycan_1768.6395]VTVVQR	1508	N5(NGlycan / 1768.6395)	HexNAc(4)Hex(5)Fuc(1)	5	Rep1_Frac1	31.8152	6353	AI-ETD	0.0028	2.3	179.5	88.6	3	1022.45	1022.44	3065.33	3065.32	1295.67	FALSE	TRUE	TRUE	Sequence Analysis	255
ISNVTPADAGIYYCVK	Q6P6I8	>tr|Q6P6I8|Q6P6I8_MOUSE Signal-regulatory protein alpha OS=Mus musculus GN=Sirpa PE=1 SV=1	110	ISN[NGlycan_1768.6395]VTPADAGIYYC[Carbamidomethyl]VK	108	N3(NGlycan / 1768.6395);C14(Carbamidomethyl / 57.0215)	HexNAc(4)Hex(5)Fuc(1)	3	Rep1_Frac1	50.0589	10464	AI-ETD	0	3.52	165.7	109.8	3	1180.51	1180.51	3539.53	3539.51	1712.84	FALSE	TRUE	FALSE	None	0
NSTTLVMHMK	Q91ZX7	>sp|Q91ZX7|LRP1_MOUSE Prolow-density lipoprotein receptor-related protein 1 OS=Mus musculus GN=Lrp1 PE=1 SV=1	1826	N[NGlycan_203.0794]STTLVM[Oxidation]HM[Oxidation]K	1826	N1(NGlycan / 203.0794);M7(Oxidation / 15.9949);M9(Oxidation / 15.9949)	HexNAc(1)	1	Rep1_Frac1	19.5942	3726	HCD	0	4.32	280.2	280.2	2	698.828	698.826	1396.65	1396.64	1160.57	FALSE	TRUE	TRUE	Sequence Analysis	255
WTGHNVTVVQR	Q91ZX7	>sp|Q91ZX7|LRP1_MOUSE Prolow-density lipoprotein receptor-related protein 1 OS=Mus musculus GN=Lrp1 PE=1 SV=1	1512	WTGHN[NGlycan_1216.4229]VTVVQR	1508	N5(NGlycan / 1216.4229)	HexNAc(2)Hex(5)	5	Rep1_Frac1	31.905	6372	AI-ETD	0	4.54	315	253.4	3	838.377	838.373	2513.12	2513.1	1295.67	FALSE	TRUE	TRUE	Sequence Analysis	255
GNYSCFVSSPSITK	P12960	>sp|P12960|CNTN1_MOUSE Contactin-1 OS=Mus musculus GN=Cntn1 PE=1 SV=1	208	GN[NGlycan_1095.3966]YSC[Carbamidomethyl]FVSSPSITK	207	N2(NGlycan / 1095.3966);C5(Carbamidomethyl / 57.0215)	HexNAc(3)Hex(3)	2	Rep1_Frac1	45.6021	9448	AI-ETD	0	4.18	241.9	165.3	3	881.38	881.377	2642.13	2642.12	1488.69	TRUE	FALSE	TRUE	Sequence Analysis	255
WTGHNVTVVQR	Q91ZX7	>sp|Q91ZX7|LRP1_MOUSE Prolow-density lipoprotein receptor-related protein 1 OS=Mus musculus GN=Lrp1 PE=1 SV=1	1512	WTGHN[NGlycan_1622.5816]VTVVQR	1508	N5(NGlycan / 1622.5816)	HexNAc(4)Hex(5)	5	Rep1_Frac1	31.7748	6343	AI-ETD	0	2.99	175.3	98.1	3	973.763	973.759	2919.28	2919.26	1295.67	FALSE	TRUE	TRUE	Sequence Analysis	255
TANETSAEAYNLLLR	F8VQJ3	>tr|F8VQJ3|F8VQJ3_MOUSE Laminin subunit gamma-1 OS=Mus musculus GN=Lamc1 PE=1 SV=1	1203	TAN[NGlycan_1095.3966]ETSAEAYNLLLR	1201	N3(NGlycan / 1095.3966)	HexNAc(3)Hex(3)	3	Rep1_Frac1	56.8643	12046	AI-ETD	0	3.41	252.6	156.4	3	921.09	921.085	2761.26	2761.24	1664.84	FALSE	TRUE	FALSE	None	0
FLEPYNDSIQAQK	P14231	>sp|P14231|AT1B2_MOUSE Sodium/potassium-transporting ATPase subunit beta-2 OS=Mus musculus GN=Atp1b2 PE=1 SV=2	118	FLEPYN[NGlycan_730.2644]DSIQAQK	113	N6(NGlycan / 730.2644)	HexNAc(2)Hex(2)	6	Rep1_Frac1	43.8355	9040	AI-ETD	0	5.58	407.9	236.9	3	761.684	761.681	2283.04	2283.03	1551.76	TRUE	FALSE	TRUE	Reported in Literature	269
NHSLAFVGTK	Q80UG2	>sp|Q80UG2|PLXA4_MOUSE Plexin-A4 OS=Mus musculus GN=Plxna4 PE=1 SV=3	441	N[NGlycan_406.1587]HSLAFVGTK	441	N1(NGlycan / 406.1587)	HexNAc(2)	1	Rep1_Frac1	33.7039	6779	AI-ETD	0	3.63	247.9	234.8	3	493.917	493.916	1479.74	1479.73	1072.57	TRUE	FALSE	FALSE	None	0
YVPFNGTK	A0A087WPX3	>tr|A0A087WPX3|A0A087WPX3_MOUSE Neurofascin OS=Mus musculus GN=Nfasc PE=1 SV=1	973	YVPFN[NGlycan_203.0794]GTK	969	N5(NGlycan / 203.0794)	HexNAc(1)	5	Rep1_Frac1	34.6626	6992	HCD	0	3.77	331.1	331.1	2	564.784	564.782	1128.56	1128.56	924.471	FALSE	TRUE	FALSE	None	0
TANETSAEAYNLLLR	F8VQJ3	>tr|F8VQJ3|F8VQJ3_MOUSE Laminin subunit gamma-1 OS=Mus musculus GN=Lamc1 PE=1 SV=1	1203	TAN[NGlycan_1460.5288]ETSAEAYNLLLR	1201	N3(NGlycan / 1460.5288)	HexNAc(4)Hex(4)	3	Rep1_Frac1	56.3167	11922	AI-ETD	0	3.01	164.8	49.9	3	1042.8	1042.8	3126.39	3126.37	1664.84	FALSE	TRUE	FALSE	None	0
ISNVTPADAGIYYCVK	Q6P6I8	>tr|Q6P6I8|Q6P6I8_MOUSE Signal-regulatory protein alpha OS=Mus musculus GN=Sirpa PE=1 SV=1	110	ISN[NGlycan_1565.5601]VTPADAGIYYC[Carbamidomethyl]VK	108	N3(NGlycan / 1565.5601);C14(Carbamidomethyl / 57.0215)	HexNAc(3)Hex(5)Fuc(1)	3	Rep1_Frac1	49.7642	10398	AI-ETD	0	5.56	302.6	186.6	3	1112.82	1112.82	3336.44	3336.43	1712.84	FALSE	TRUE	FALSE	None	0
NHSLAFVGTK	Q80UG2	>sp|Q80UG2|PLXA4_MOUSE Plexin-A4 OS=Mus musculus GN=Plxna4 PE=1 SV=3	441	N[NGlycan_1054.37]HSLAFVGTK	441	N1(NGlycan / 1054.37)	HexNAc(2)Hex(4)	1	Rep1_Frac1	33.5843	6752	AI-ETD	0	3.25	275.6	155.6	3	709.988	709.986	2127.95	2127.94	1072.57	TRUE	FALSE	FALSE	None	0
HNFRPGTDFVVEYIDSNHTK	A0A087WPX3	>tr|A0A087WPX3|A0A087WPX3_MOUSE Neurofascin OS=Mus musculus GN=Nfasc PE=1 SV=1	1154	HNFRPGTDFVVEYIDSN[NGlycan_1768.6395]HTK	1138	N17(NGlycan / 1768.6395)	HexNAc(4)Hex(5)Fuc(1)	17	Rep1_Frac1	51.4476	10785	AI-ETD	0	5.57	333.9	333.9	4	1036.96	1036.95	4144.8	4144.78	2375.13	FALSE	TRUE	FALSE	None	0
FLEPYNDSIQAQK	P14231	>sp|P14231|AT1B2_MOUSE Sodium/potassium-transporting ATPase subunit beta-2 OS=Mus musculus GN=Atp1b2 PE=1 SV=2	118	FLEPYN[NGlycan_892.3172]DSIQAQK	113	N6(NGlycan / 892.3172)	HexNAc(2)Hex(3)	6	Rep1_Frac1	43.643	9004	AI-ETD	0	5.56	389.3	244.4	3	815.702	815.699	2445.09	2445.08	1551.76	TRUE	FALSE	TRUE	Reported in Literature	269
FLEPYNDSIQAQK	P14231	>sp|P14231|AT1B2_MOUSE Sodium/potassium-transporting ATPase subunit beta-2 OS=Mus musculus GN=Atp1b2 PE=1 SV=2	118	FLEPYN[NGlycan_1054.37]DSIQAQK	113	N6(NGlycan / 1054.37)	HexNAc(2)Hex(4)	6	Rep1_Frac1	43.613	8995	AI-ETD	0	5.49	356.4	209.3	3	869.72	869.716	2607.14	2607.13	1551.76	TRUE	FALSE	TRUE	Reported in Literature	269
ANHSGAVVLLK	Q61739	>sp|Q61739|ITA6_MOUSE Integrin alpha-6 OS=Mus musculus GN=Itga6 PE=1 SV=3	284	AN[NGlycan_1216.4229]HSGAVVLLK	283	N2(NGlycan / 1216.4229)	HexNAc(2)Hex(5)	2	Rep1_Frac1	35.7014	7220	AI-ETD	0	5.08	269	269	3	775.698	775.695	2325.08	2325.07	1107.64	TRUE	FALSE	TRUE	Reported in Literature	269
INNGGCQDLCLLTHQGHVNCSCR	Q91ZX7	>sp|Q91ZX7|LRP1_MOUSE Prolow-density lipoprotein receptor-related protein 1 OS=Mus musculus GN=Lrp1 PE=1 SV=1	2503	INNGGC[Carbamidomethyl]QDLC[Carbamidomethyl]LLTHQGHVN[NGlycan_1216.4229]C[Carbamidomethyl]SC[Carbamidomethyl]R	2485	N19(NGlycan / 1216.4229);C6(Carbamidomethyl / 57.0215);C10(Carbamidomethyl / 57.0215);C20(Carbamidomethyl / 57.0215);C22(Carbamidomethyl / 57.0215)	HexNAc(2)Hex(5)	19	Rep1_Frac1	42.4719	8739	AI-ETD	0	10.94	682.4	532.3	4	983.16	983.156	3929.62	3929.6	2484.09	TRUE	FALSE	TRUE	Sequence Analysis	255
TANETSAEAYNLLLR	F8VQJ3	>tr|F8VQJ3|F8VQJ3_MOUSE Laminin subunit gamma-1 OS=Mus musculus GN=Lamc1 PE=1 SV=1	1203	TAN[NGlycan_1216.4229]ETSAEAYNLLLR	1201	N3(NGlycan / 1216.4229)	HexNAc(2)Hex(5)	3	Rep1_Frac1	56.3837	11937	AI-ETD	0	5.12	426	255.1	3	961.432	961.427	2882.28	2882.27	1664.84	FALSE	TRUE	FALSE	None	0
WTGHNVTVVQR	Q91ZX7	>sp|Q91ZX7|LRP1_MOUSE Prolow-density lipoprotein receptor-related protein 1 OS=Mus musculus GN=Lrp1 PE=1 SV=1	1512	WTGHN[NGlycan_1419.5022]VTVVQR	1508	N5(NGlycan / 1419.5022)	HexNAc(3)Hex(5)	5	Rep1_Frac1	31.7564	6341	AI-ETD	0.0057	1.71	184.2	95.1	3	906.07	906.066	2716.2	2716.18	1295.67	FALSE	TRUE	TRUE	Sequence Analysis	255
WTGHNVTVVQR	Q91ZX7	>sp|Q91ZX7|LRP1_MOUSE Prolow-density lipoprotein receptor-related protein 1 OS=Mus musculus GN=Lrp1 PE=1 SV=1	1512	WTGHN[NGlycan_1565.5601]VTVVQR	1508	N5(NGlycan / 1565.5601)	HexNAc(3)Hex(5)Fuc(1)	5	Rep1_Frac1	31.7658	6342	AI-ETD	0.0035	2.21	192.2	119.8	3	954.756	954.752	2862.25	2862.24	1295.67	FALSE	TRUE	TRUE	Sequence Analysis	255
NISGVVLADHSGSFHNR	P57716	>sp|P57716|NICA_MOUSE Nicastrin OS=Mus musculus GN=Ncstn PE=1 SV=3	434	N[NGlycan_1702.5813]ISGVVLADHSGSFHNR	434	N1(NGlycan / 1702.5813)	HexNAc(2)Hex(8)	1	Rep1_Frac1	39.4289	8061	AI-ETD	0	9.83	622.8	525.2	4	878.88	878.876	3512.5	3512.48	1808.89	TRUE	FALSE	TRUE	Sequence Analysis	255
NHSLAFVGTK	Q80UG2	>sp|Q80UG2|PLXA4_MOUSE Plexin-A4 OS=Mus musculus GN=Plxna4 PE=1 SV=3	441	N[NGlycan_406.1587]HSLAFVGTK	441	N1(NGlycan / 406.1587)	HexNAc(2)	1	Rep1_Frac1	33.6932	6777	HCD	0	4.97	327.1	327.1	3	493.917	493.916	1479.74	1479.73	1072.57	TRUE	FALSE	FALSE	None	0
GTEWLVNSSR	P12960	>sp|P12960|CNTN1_MOUSE Contactin-1 OS=Mus musculus GN=Cntn1 PE=1 SV=1	457	GTEWLVN[NGlycan_892.3172]SSR	451	N7(NGlycan / 892.3172)	HexNAc(2)Hex(3)	7	Rep1_Frac1	40.2879	8247	AI-ETD	0	3.98	322.1	173.7	3	680.97	680.967	2040.89	2040.89	1147.56	TRUE	FALSE	TRUE	Sequence Analysis	255
VCSNDNKTFDSSCHFFATK	P07214	>sp|P07214|SPRC_MOUSE SPARC OS=Mus musculus GN=Sparc PE=1 SV=1	115	VC[Carbamidomethyl]SNDN[NGlycan_1216.4229]KTFDSSC[Carbamidomethyl]HFFATK	110	N6(NGlycan / 1216.4229);C2(Carbamidomethyl / 57.0215);C13(Carbamidomethyl / 57.0215)	HexNAc(2)Hex(5)	6	Rep1_Frac1	40.0835	8197	AI-ETD	0	12.65	797.5	670	4	871.107	871.104	3481.41	3481.39	2149.92	FALSE	TRUE	TRUE	Inferred by Curator	305
ISPGKNATGMEVGWYR	Q29ZQ5	>tr|Q29ZQ5|Q29ZQ5_MOUSE Myelin-oligodendrocyte glycoprotein OS=Mus musculus GN=Mog PE=1 SV=1	60	ISPGKN[NGlycan_1768.6395]ATGM[Oxidation]EVGWYR	55	N6(NGlycan / 1768.6395);M10(Oxidation / 15.9949)	HexNAc(4)Hex(5)Fuc(1)	6	Rep1_Frac1	38.7915	7923	AI-ETD	0	2.95	178	34.4	4	888.386	888.381	3550.52	3550.5	1764.86	FALSE	TRUE	FALSE	None	0
ANHSGAVVLLK	Q61739	>sp|Q61739|ITA6_MOUSE Integrin alpha-6 OS=Mus musculus GN=Itga6 PE=1 SV=3	284	AN[NGlycan_1378.4757]HSGAVVLLK	283	N2(NGlycan / 1378.4757)	HexNAc(2)Hex(6)	2	Rep1_Frac1	35.4127	7159	AI-ETD	0	4.13	240.9	231	3	829.716	829.712	2487.13	2487.12	1107.64	TRUE	FALSE	TRUE	Reported in Literature	269
NHSLAFVGTK	Q80UG2	>sp|Q80UG2|PLXA4_MOUSE Plexin-A4 OS=Mus musculus GN=Plxna4 PE=1 SV=3	441	N[NGlycan_1216.4229]HSLAFVGTK	441	N1(NGlycan / 1216.4229)	HexNAc(2)Hex(5)	1	Rep1_Frac1	33.7653	6794	AI-ETD	0	3.79	241.9	126.8	3	764.007	764.004	2290.01	2290	1072.57	TRUE	FALSE	FALSE	None	0
GTEWLVNSSR	P12960	>sp|P12960|CNTN1_MOUSE Contactin-1 OS=Mus musculus GN=Cntn1 PE=1 SV=1	457	GTEWLVN[NGlycan_1054.37]SSR	451	N7(NGlycan / 1054.37)	HexNAc(2)Hex(4)	7	Rep1_Frac1	40.3205	8256	AI-ETD	0	4.92	359	217.2	3	734.987	734.985	2202.95	2202.94	1147.56	TRUE	FALSE	TRUE	Sequence Analysis	255
ATQLFTNQTDIPNMEDVYAVK	Q9JIA1	>sp|Q9JIA1|LGI1_MOUSE Leucine-rich glioma-inactivated protein 1 OS=Mus musculus GN=Lgi1 PE=1 SV=1	422	ATQLFTN[NGlycan_1216.4229]QTDIPNM[Oxidation]EDVYAVK	416	N7(NGlycan / 1216.4229);M14(Oxidation / 15.9949)	HexNAc(2)Hex(5)	7	Rep1_Frac1	55.4294	11727	AI-ETD	0	6.93	446.8	299.4	3	1210.87	1210.86	3630.59	3630.58	2397.15	FALSE	TRUE	TRUE	Sequence Analysis	255
GKANSTGTLVITNPTR	P12960	>sp|P12960|CNTN1_MOUSE Contactin-1 OS=Mus musculus GN=Cntn1 PE=1 SV=1	494	GKAN[NGlycan_1038.3751]STGTLVITNPTR	491	N4(NGlycan / 1038.3751)	HexNAc(2)Hex(3)Fuc(1)	4	Rep1_Frac1	37.8528	7706	AI-ETD	0	5.91	265.5	246	3	890.097	890.094	2668.28	2668.27	1628.88	FALSE	TRUE	TRUE	Sequence Analysis	255
TANETSAEAYNLLLR	F8VQJ3	>tr|F8VQJ3|F8VQJ3_MOUSE Laminin subunit gamma-1 OS=Mus musculus GN=Lamc1 PE=1 SV=1	1203	TAN[NGlycan_1054.37]ETSAEAYNLLLR	1201	N3(NGlycan / 1054.37)	HexNAc(2)Hex(4)	3	Rep1_Frac1	56.5685	11976	AI-ETD	0	5.33	461.7	309.2	3	907.412	907.41	2720.22	2720.21	1664.84	FALSE	TRUE	FALSE	None	0
GSALHEDIYVLHDNGTLEIPVAQK	Q810U4	>sp|Q810U4|NRCAM_MOUSE Neuronal cell adhesion molecule OS=Mus musculus GN=Nrcam PE=1 SV=2	501	GSALHEDIYVLHDN[NGlycan_1216.4229]GTLEIPVAQK	488	N14(NGlycan / 1216.4229)	HexNAc(2)Hex(5)	14	Rep1_Frac1	58.5191	12438	AI-ETD	0	18.94	1061.2	1030.7	4	959.7	959.697	3835.78	3835.76	2618.33	FALSE	TRUE	TRUE	Sequence Analysis	255
VCSNDNKTFDSSCHFFATK	P07214	>sp|P07214|SPRC_MOUSE SPARC OS=Mus musculus GN=Sparc PE=1 SV=1	115	VC[Carbamidomethyl]SNDN[NGlycan_1768.6395]KTFDSSC[Carbamidomethyl]HFFATK	110	N6(NGlycan / 1768.6395);C2(Carbamidomethyl / 57.0215);C13(Carbamidomethyl / 57.0215)	HexNAc(4)Hex(5)Fuc(1)	6	Rep1_Frac1	39.8475	8146	AI-ETD	0	8.65	561.5	479.5	4	1009.16	1009.16	4033.62	4033.61	2149.92	FALSE	TRUE	TRUE	Inferred by Curator	305
NHSLAFVGTK	Q80UG2	>sp|Q80UG2|PLXA4_MOUSE Plexin-A4 OS=Mus musculus GN=Plxna4 PE=1 SV=3	441	N[NGlycan_892.3172]HSLAFVGTK	441	N1(NGlycan / 892.3172)	HexNAc(2)Hex(3)	1	Rep1_Frac1	33.6143	6760	AI-ETD	0	3.7	300.5	185.3	3	655.971	655.968	1965.9	1965.89	1072.57	TRUE	FALSE	FALSE	None	0
KMSNITFR	Q9CQF9	>sp|Q9CQF9|PCYOX_MOUSE Prenylcysteine oxidase OS=Mus musculus GN=Pcyox1 PE=1 SV=1	323	KMSN[NGlycan_1216.4229]ITFR	320	N4(NGlycan / 1216.4229)	HexNAc(2)Hex(5)	4	Rep1_Frac1	32.8316	6583	AI-ETD	0	3.04	258.8	155.1	3	738.325	738.322	2212.96	2212.95	995.522	FALSE	TRUE	TRUE	Sequence Analysis	255
VCSNDNKTFDSSCHFFATK	P07214	>sp|P07214|SPRC_MOUSE SPARC OS=Mus musculus GN=Sparc PE=1 SV=1	115	VC[Carbamidomethyl]SNDN[NGlycan_1444.5339]KTFDSSC[Carbamidomethyl]HFFATK	110	N6(NGlycan / 1444.5339);C2(Carbamidomethyl / 57.0215);C13(Carbamidomethyl / 57.0215)	HexNAc(4)Hex(3)Fuc(1)	6	Rep1_Frac1	40.111	8203	AI-ETD	0	9.04	602	529.5	4	928.137	928.131	3709.53	3709.5	2149.92	FALSE	TRUE	TRUE	Inferred by Curator	305
NISGVVLADHSGSFHNR	P57716	>sp|P57716|NICA_MOUSE Nicastrin OS=Mus musculus GN=Ncstn PE=1 SV=3	434	N[NGlycan_1540.5285]ISGVVLADHSGSFHNR	434	N1(NGlycan / 1540.5285)	HexNAc(2)Hex(7)	1	Rep1_Frac1	39.5028	8078	AI-ETD	0	10.83	654.2	541.3	4	838.365	838.362	3350.44	3350.43	1808.89	TRUE	FALSE	TRUE	Sequence Analysis	255
ISNVTPADAGIYYCVK	Q6P6I8	>tr|Q6P6I8|Q6P6I8_MOUSE Signal-regulatory protein alpha OS=Mus musculus GN=Sirpa PE=1 SV=1	110	ISN[NGlycan_1216.4229]VTPADAGIYYC[Carbamidomethyl]VK	108	N3(NGlycan / 1216.4229);C14(Carbamidomethyl / 57.0215)	HexNAc(2)Hex(5)	3	Rep1_Frac1	50.2888	10516	AI-ETD	0	6.7	355.3	257.2	3	996.441	996.437	2987.31	2987.3	1712.84	FALSE	TRUE	FALSE	None	0
VCSNDNKTFDSSCHFFATK	P07214	>sp|P07214|SPRC_MOUSE SPARC OS=Mus musculus GN=Sparc PE=1 SV=1	115	VC[Carbamidomethyl]SNDN[NGlycan_1864.6342]KTFDSSC[Carbamidomethyl]HFFATK	110	N6(NGlycan / 1864.6342);C2(Carbamidomethyl / 57.0215);C13(Carbamidomethyl / 57.0215)	HexNAc(2)Hex(9)	6	Rep1_Frac1	39.6903	8118	AI-ETD	0	9.65	627.7	570.7	4	1033.16	1033.16	4129.62	4129.6	2149.92	FALSE	TRUE	TRUE	Inferred by Curator	305
GELNSTLFSSRPK	Q9CQF9	>sp|Q9CQF9|PCYOX_MOUSE Prenylcysteine oxidase OS=Mus musculus GN=Pcyox1 PE=1 SV=1	353	GELN[NGlycan_1216.4229]STLFSSRPK	350	N4(NGlycan / 1216.4229)	HexNAc(2)Hex(5)	4	Rep1_Frac1	42.1123	8657	AI-ETD	0.0014	2.54	211.6	105.5	3	884.734	884.731	2652.19	2652.18	1434.75	FALSE	TRUE	TRUE	Reported in Literature	269
ATQLFTNQTDIPNMEDVYAVK	Q9JIA1	>sp|Q9JIA1|LGI1_MOUSE Leucine-rich glioma-inactivated protein 1 OS=Mus musculus GN=Lgi1 PE=1 SV=1	422	ATQLFTN[NGlycan_1216.4229]QTDIPNMEDVYAVK	416	N7(NGlycan / 1216.4229)	HexNAc(2)Hex(5)	7	Rep1_Frac1	63.9399	13695	AI-ETD	0	7.85	531.9	292.7	3	1205.54	1205.53	3614.59	3614.58	2397.15	FALSE	TRUE	TRUE	Sequence Analysis	255
FLEPYNDSIQAQK	P14231	>sp|P14231|AT1B2_MOUSE Sodium/potassium-transporting ATPase subunit beta-2 OS=Mus musculus GN=Atp1b2 PE=1 SV=2	118	FLEPYN[NGlycan_1054.37]DSIQAQK	113	N6(NGlycan / 1054.37)	HexNAc(2)Hex(4)	6	Rep1_Frac1	44.7488	9241	AI-ETD	0	5.73	406.3	273.7	3	869.719	869.716	2607.14	2607.13	1551.76	TRUE	FALSE	TRUE	Reported in Literature	269
VCSNDNKTFDSSCHFFATK	P07214	>sp|P07214|SPRC_MOUSE SPARC OS=Mus musculus GN=Sparc PE=1 SV=1	115	VC[Carbamidomethyl]SNDN[NGlycan_1540.5285]KTFDSSC[Carbamidomethyl]HFFATK	110	N6(NGlycan / 1540.5285);C2(Carbamidomethyl / 57.0215);C13(Carbamidomethyl / 57.0215)	HexNAc(2)Hex(7)	6	Rep1_Frac1	39.8286	8144	AI-ETD	0	9.65	601.1	506.3	4	952.135	952.13	3805.52	3805.5	2149.92	FALSE	TRUE	TRUE	Inferred by Curator	305
HDYILLPEGALTNTTR	Q60841	>sp|Q60841|RELN_MOUSE Reelin OS=Mus musculus GN=Reln PE=1 SV=3	3016	HDYILLPEGALTN[NGlycan_1702.5813]TTR	3004	N13(NGlycan / 1702.5813)	HexNAc(2)Hex(8)	13	Rep1_Frac1	55.797	11809	AI-ETD	0	7.29	408.2	338.3	3	1172.85	1172.85	3516.54	3516.53	1812.94	FALSE	TRUE	TRUE	Sequence Analysis	255
EGICNGFTALCPASDPKPNFTDCNR	O35598	>sp|O35598|ADA10_MOUSE Disintegrin and metalloproteinase domain-containing protein 10 OS=Mus musculus GN=Adam10 PE=1 SV=2	552	EGIC[Carbamidomethyl]NGFTALC[Carbamidomethyl]PASDPKPN[NGlycan_1216.4229]FTDC[Carbamidomethyl]NR	534	N19(NGlycan / 1216.4229);C4(Carbamidomethyl / 57.0215);C11(Carbamidomethyl / 57.0215);C23(Carbamidomethyl / 57.0215)	HexNAc(2)Hex(5)	19	Rep1_Frac1	54.7909	11572	AI-ETD	0	4.52	163	163	3	1353.23	1353.23	4057.68	4057.66	2669.17	FALSE	TRUE	TRUE	Sequence Analysis	255
FLEPYNDSIQAQK	P14231	>sp|P14231|AT1B2_MOUSE Sodium/potassium-transporting ATPase subunit beta-2 OS=Mus musculus GN=Atp1b2 PE=1 SV=2	118	FLEPYN[NGlycan_1216.4229]DSIQAQK	113	N6(NGlycan / 1216.4229)	HexNAc(2)Hex(5)	6	Rep1_Frac1	45.3264	9382	AI-ETD	0	5.56	391.6	260.6	3	923.738	923.734	2769.2	2769.19	1551.76	TRUE	FALSE	TRUE	Reported in Literature	269
LNPNVTLDGDSLVATATATASAEQEGTK	Q60625	>sp|Q60625|ICAM5_MOUSE Intercellular adhesion molecule 5 OS=Mus musculus GN=Icam5 PE=1 SV=2	274	LNPN[NGlycan_1038.3751]VTLDGDSLVATATATASAEQEGTK	271	N4(NGlycan / 1038.3751)	HexNAc(2)Hex(3)Fuc(1)	4	Rep1_Frac1	63.1079	13495	AI-ETD	0	8.25	560.9	500.2	3	1271.59	1271.59	3812.76	3812.74	2773.36	FALSE	TRUE	TRUE	Sequence Analysis	255
TNSSFIQGFVDHVKEDCDR	Q61207	>sp|Q61207|SAP_MOUSE Prosaposin OS=Mus musculus GN=Psap PE=1 SV=2	214	TN[NGlycan_1702.5813]SSFIQGFVDHVKEDC[Carbamidomethyl]DR	213	N2(NGlycan / 1702.5813);C17(Carbamidomethyl / 57.0215)	HexNAc(2)Hex(8)	2	Rep1_Frac1	55.7648	11803	AI-ETD	0	16.04	982	856.8	4	989.911	989.906	3956.62	3956.6	2195.99	TRUE	FALSE	TRUE	Sequence Analysis	255
KMSNITFR	Q9CQF9	>sp|Q9CQF9|PCYOX_MOUSE Prenylcysteine oxidase OS=Mus musculus GN=Pcyox1 PE=1 SV=1	323	KM[Oxidation]SN[NGlycan_1054.37]ITFR	320	M2(Oxidation / 15.9949);N4(NGlycan / 1054.37)	HexNAc(2)Hex(4)	4	Rep1_Frac1	26.2748	5139	AI-ETD	0	3.04	264	144	3	689.639	689.636	2066.9	2066.89	995.522	FALSE	TRUE	TRUE	Sequence Analysis	255
ISNVTPADAGIYYCVK	Q6P6I8	>tr|Q6P6I8|Q6P6I8_MOUSE Signal-regulatory protein alpha OS=Mus musculus GN=Sirpa PE=1 SV=1	110	ISN[NGlycan_1054.37]VTPADAGIYYC[Carbamidomethyl]VK	108	N3(NGlycan / 1054.37);C14(Carbamidomethyl / 57.0215)	HexNAc(2)Hex(4)	3	Rep1_Frac1	50.2797	10515	AI-ETD	0	5.47	421.9	316.4	3	942.421	942.419	2825.25	2825.24	1712.84	FALSE	TRUE	FALSE	None	0
TVVTEAGNLLKDNATQEEILHYLEK	Q61207	>sp|Q61207|SAP_MOUSE Prosaposin OS=Mus musculus GN=Psap PE=1 SV=2	80	TVVTEAGNLLKDN[NGlycan_1038.3751]ATQEEILHYLEK	68	N13(NGlycan / 1038.3751)	HexNAc(2)Hex(3)Fuc(1)	13	Rep1_Frac1	68.0475	14627	AI-ETD	0	13.83	800.3	789.6	4	967.471	967.466	3866.86	3866.84	2827.46	FALSE	TRUE	TRUE	Sequence Analysis	255
FLEPYNDSIQAQKNDVCRPGR	P14231	>sp|P14231|AT1B2_MOUSE Sodium/potassium-transporting ATPase subunit beta-2 OS=Mus musculus GN=Atp1b2 PE=1 SV=2	118	FLEPYN[NGlycan_1540.5285]DSIQAQKNDVC[Carbamidomethyl]RPGR	113	N6(NGlycan / 1540.5285);C17(Carbamidomethyl / 57.0215)	HexNAc(2)Hex(7)	6	Rep1_Frac1	41.5675	8534	AI-ETD	0	7.97	582.4	491.6	4	1012.69	1012.69	4047.75	4047.74	2449.18	TRUE	FALSE	TRUE	Reported in Literature	269
GNYDFVEAMIVNNHTSLDVER	Q8BLF1	>sp|Q8BLF1|NCEH1_MOUSE Neutral cholesterol ester hydrolase 1 OS=Mus musculus GN=Nceh1 PE=1 SV=1	270	GNYDFVEAMIVNN[NGlycan_1702.5813]HTSLDVER	258	N13(NGlycan / 1702.5813)	HexNAc(2)Hex(8)	13	Rep1_Frac1	64.159	13744	AI-ETD	0	6.22	317.9	118.8	3	1375.91	1375.91	4125.73	4125.71	2422.12	FALSE	TRUE	TRUE	Sequence Analysis	255
GPDLSNCTSPWVNQVAQK	Q80TR1	>sp|Q80TR1|AGRL1_MOUSE Adhesion G protein-coupled receptor L1 OS=Mus musculus GN=Adgrl1 PE=1 SV=2	526	GPDLSN[NGlycan_1216.4229]C[Carbamidomethyl]TSPWVNQVAQK	521	N6(NGlycan / 1216.4229);C7(Carbamidomethyl / 57.0215)	HexNAc(2)Hex(5)	6	Rep1_Frac1	49.1852	10260	AI-ETD	0	7.03	415	340.5	3	1073.13	1073.13	3217.38	3217.37	1942.92	FALSE	TRUE	TRUE	Sequence Analysis	255
SEHLVNFTVK	Q80VP8	>sp|Q80VP8|T106C_MOUSE Transmembrane protein 106C OS=Mus musculus GN=Tmem106c PE=2 SV=1	184	SEHLVN[NGlycan_1054.37]FTVK	179	N6(NGlycan / 1054.37)	HexNAc(2)Hex(4)	6	Rep1_Frac1	42.382	8719	AI-ETD	0.0035	2.22	201	141.8	3	743.34	743.337	2228.01	2228	1172.62	FALSE	TRUE	TRUE	Sequence Analysis	255
FLEPYNDSIQAQK	P14231	>sp|P14231|AT1B2_MOUSE Sodium/potassium-transporting ATPase subunit beta-2 OS=Mus musculus GN=Atp1b2 PE=1 SV=2	118	FLEPYN[NGlycan_892.3172]DSIQAQK	113	N6(NGlycan / 892.3172)	HexNAc(2)Hex(3)	6	Rep1_Frac1	44.7005	9231	AI-ETD	0	5.23	418.2	298	3	815.7	815.699	2445.09	2445.08	1551.76	TRUE	FALSE	TRUE	Reported in Literature	269
GTEWLVNSSR	P12960	>sp|P12960|CNTN1_MOUSE Contactin-1 OS=Mus musculus GN=Cntn1 PE=1 SV=1	457	GTEWLVN[NGlycan_730.2644]SSR	451	N7(NGlycan / 730.2644)	HexNAc(2)Hex(2)	7	Rep1_Frac1	40.2785	8246	AI-ETD	0	3.9	378.3	177.2	3	626.952	626.949	1878.84	1878.83	1147.56	TRUE	FALSE	TRUE	Sequence Analysis	255
GELNSTLFSSRPK	Q9CQF9	>sp|Q9CQF9|PCYOX_MOUSE Prenylcysteine oxidase OS=Mus musculus GN=Pcyox1 PE=1 SV=1	353	GELN[NGlycan_1378.4757]STLFSSRPK	350	N4(NGlycan / 1378.4757)	HexNAc(2)Hex(6)	4	Rep1_Frac1	42.1702	8668	AI-ETD	0	2.78	204.9	57.3	3	938.752	938.748	2814.24	2814.23	1434.75	FALSE	TRUE	TRUE	Reported in Literature	269
FHVNYTQPLVAVK	P14231	>sp|P14231|AT1B2_MOUSE Sodium/potassium-transporting ATPase subunit beta-2 OS=Mus musculus GN=Atp1b2 PE=1 SV=2	238	FHVN[NGlycan_1378.4757]YTQPLVAVK	235	N4(NGlycan / 1378.4757)	HexNAc(2)Hex(6)	4	Rep1_Frac1	51.1148	10710	AI-ETD	0	2.98	209.6	184.4	3	965.446	965.441	2894.32	2894.31	1514.82	FALSE	TRUE	TRUE	Reported in Literature	269
HDYILLPEGALTNTTR	Q60841	>sp|Q60841|RELN_MOUSE Reelin OS=Mus musculus GN=Reln PE=1 SV=3	3016	HDYILLPEGALTN[NGlycan_1864.6342]TTR	3004	N13(NGlycan / 1864.6342)	HexNAc(2)Hex(9)	13	Rep1_Frac1	55.696	11786	AI-ETD	0	7.29	414.8	356.2	3	1226.87	1226.86	3678.6	3678.58	1812.94	FALSE	TRUE	TRUE	Sequence Analysis	255
LINKFNSSSSSLEEK	Q9EPK6	>sp|Q9EPK6|SIL1_MOUSE Nucleotide exchange factor SIL1 OS=Mus musculus GN=Sil1 PE=1 SV=2	197	LINKFN[NGlycan_1378.4757]SSSSSLEEK	192	N6(NGlycan / 1378.4757)	HexNAc(2)Hex(6)	6	Rep1_Frac1	36.1555	7323	AI-ETD	0	3.29	213	194.5	3	1021.12	1021.12	3061.35	3061.34	1681.85	TRUE	FALSE	TRUE	Sequence Analysis	255
FLEPYNDSIQAQK	P14231	>sp|P14231|AT1B2_MOUSE Sodium/potassium-transporting ATPase subunit beta-2 OS=Mus musculus GN=Atp1b2 PE=1 SV=2	118	FLEPYN[NGlycan_1054.37]DSIQAQK	113	N6(NGlycan / 1054.37)	HexNAc(2)Hex(4)	6	Rep1_Frac1	45.8561	9506	AI-ETD	0	4.96	372.9	252.5	3	869.721	869.716	2607.15	2607.13	1551.76	TRUE	FALSE	TRUE	Reported in Literature	269
RGDLNINMTSPMGTK	P21661	>sp|P21661|NEC2_MOUSE Neuroendocrine convertase 2 OS=Mus musculus GN=Pcsk2 PE=1 SV=1	523	RGDLNIN[NGlycan_1378.4757]M[Oxidation]TSPM[Oxidation]GTK	517	N7(NGlycan / 1378.4757);M8(Oxidation / 15.9949);M12(Oxidation / 15.9949)	HexNAc(2)Hex(6)	7	Rep1_Frac1	30.4216	6034	AI-ETD	0	4.44	261.8	186.5	3	1015.76	1015.76	3045.28	3045.26	1633.79	FALSE	TRUE	TRUE	Sequence Analysis	255
EGICNGFTALCPASDPKPNFTDCNR	O35598	>sp|O35598|ADA10_MOUSE Disintegrin and metalloproteinase domain-containing protein 10 OS=Mus musculus GN=Adam10 PE=1 SV=2	552	EGIC[Carbamidomethyl]NGFTALC[Carbamidomethyl]PASDPKPN[NGlycan_1216.4229]FTDC[Carbamidomethyl]NR	534	N19(NGlycan / 1216.4229);C4(Carbamidomethyl / 57.0215);C11(Carbamidomethyl / 57.0215);C23(Carbamidomethyl / 57.0215)	HexNAc(2)Hex(5)	19	Rep1_Frac1	54.6999	11552	AI-ETD	0	10.68	695.8	658.9	4	1015.17	1015.17	4057.68	4057.66	2669.17	FALSE	TRUE	TRUE	Sequence Analysis	255
VSPDHQPQPQYVSYNQSSYTQWNLQPDTK	A2AFG7	>tr|A2AFG7|A2AFG7_MOUSE Neural cell adhesion molecule L1 OS=Mus musculus GN=L1cam PE=1 SV=1	1067	VSPDHQPQPQYVSYN[NGlycan_1216.4229]QSSYTQWNLQPDTK	1053	N15(NGlycan / 1216.4229)	HexNAc(2)Hex(5)	15	Rep1_Frac1	52.789	11092	AI-ETD	0	10.95	734.6	734.6	4	1163.76	1163.76	4652.03	4652.01	3434.58	TRUE	FALSE	FALSE	None	0
TNSSFIQGFVDHVKEDCDR	Q61207	>sp|Q61207|SAP_MOUSE Prosaposin OS=Mus musculus GN=Psap PE=1 SV=2	214	TN[NGlycan_1864.6342]SSFIQGFVDHVKEDC[Carbamidomethyl]DR	213	N2(NGlycan / 1864.6342);C17(Carbamidomethyl / 57.0215)	HexNAc(2)Hex(9)	2	Rep1_Frac1	55.8637	11824	AI-ETD	0	13.65	817	648.4	4	1030.42	1030.42	4118.67	4118.65	2195.99	TRUE	FALSE	TRUE	Sequence Analysis	255
FLEPYNDSIQAQK	P14231	>sp|P14231|AT1B2_MOUSE Sodium/potassium-transporting ATPase subunit beta-2 OS=Mus musculus GN=Atp1b2 PE=1 SV=2	118	FLEPYN[NGlycan_1216.4229]DSIQAQK	113	N6(NGlycan / 1216.4229)	HexNAc(2)Hex(5)	6	Rep1_Frac1	46.3864	9626	AI-ETD	0	5.12	400.5	254.7	3	923.739	923.734	2769.2	2769.19	1551.76	TRUE	FALSE	TRUE	Reported in Literature	269
FNHTQTIQQK	Q810U4	>sp|Q810U4|NRCAM_MOUSE Neuronal cell adhesion molecule OS=Mus musculus GN=Nrcam PE=1 SV=2	217	FN[NGlycan_1216.4229]HTQTIQQK	216	N2(NGlycan / 1216.4229)	HexNAc(2)Hex(5)	2	Rep1_Frac1	20.6272	3935	AI-ETD	0	2.87	176.4	146.1	3	821.029	821.025	2461.07	2461.06	1243.63	FALSE	TRUE	TRUE	Sequence Analysis	255
RGVFITNETGQPLIGK	P70699	>sp|P70699|LYAG_MOUSE Lysosomal alpha-glucosidase OS=Mus musculus GN=Gaa PE=1 SV=2	470	RGVFITN[NGlycan_1458.442]ETGQPLIGK	464	N7(NGlycan / 1458.442)	HexNAc(2)Hex(6)Phospho(1)	7	Rep1_Frac1	52.5285	11029	AI-ETD	0	6.55	408.6	287.2	3	1063.48	1063.47	3188.42	3188.4	1728.95	FALSE	TRUE	TRUE	Reported in Literature	269
ANHSGAVVLLK	Q61739	>sp|Q61739|ITA6_MOUSE Integrin alpha-6 OS=Mus musculus GN=Itga6 PE=1 SV=3	284	AN[NGlycan_1054.37]HSGAVVLLK	283	N2(NGlycan / 1054.37)	HexNAc(2)Hex(4)	2	Rep1_Frac1	35.7823	7239	AI-ETD	0	3.08	239.6	238.3	3	721.68	721.677	2163.03	2163.02	1107.64	TRUE	FALSE	TRUE	Reported in Literature	269
VVLGENLTSNCPEVIYEIK	Q9QZC2	>sp|Q9QZC2|PLXC1_MOUSE Plexin-C1 OS=Mus musculus GN=Plxnc1 PE=1 SV=1	407	VVLGEN[NGlycan_1216.4229]LTSNC[Carbamidomethyl]PEVIYEIK	402	N6(NGlycan / 1216.4229);C11(Carbamidomethyl / 57.0215)	HexNAc(2)Hex(5)	6	Rep1_Frac1	63.068	13487	AI-ETD	0	6.97	405.6	339.9	3	1131.86	1131.85	3393.55	3393.54	2119.09	FALSE	TRUE	TRUE	Sequence Analysis	255
ATQLFTNQTDIPNMEDVYAVK	Q9JIA1	>sp|Q9JIA1|LGI1_MOUSE Leucine-rich glioma-inactivated protein 1 OS=Mus musculus GN=Lgi1 PE=1 SV=1	422	ATQLFTN[NGlycan_1565.5601]QTDIPNM[Oxidation]EDVYAVK	416	N7(NGlycan / 1565.5601);M14(Oxidation / 15.9949)	HexNAc(3)Hex(5)Fuc(1)	7	Rep1_Frac1	55.2985	11694	AI-ETD	0	2.78	160.9	18.3	3	1327.25	1327.24	3979.74	3979.71	2397.15	FALSE	TRUE	TRUE	Sequence Analysis	255
FLEPYNDSIQAQK	P14231	>sp|P14231|AT1B2_MOUSE Sodium/potassium-transporting ATPase subunit beta-2 OS=Mus musculus GN=Atp1b2 PE=1 SV=2	118	FLEPYN[NGlycan_1054.37]DSIQAQK	113	N6(NGlycan / 1054.37)	HexNAc(2)Hex(4)	6	Rep1_Frac1	52.0227	10909	AI-ETD	0	5.23	415	292.4	3	869.718	869.716	2607.14	2607.13	1551.76	TRUE	FALSE	TRUE	Reported in Literature	269
VCSNDNKTFDSSCHFFATK	P07214	>sp|P07214|SPRC_MOUSE SPARC OS=Mus musculus GN=Sparc PE=1 SV=1	115	VC[Carbamidomethyl]SNDN[NGlycan_1702.5813]KTFDSSC[Carbamidomethyl]HFFATK	110	N6(NGlycan / 1702.5813);C2(Carbamidomethyl / 57.0215);C13(Carbamidomethyl / 57.0215)	HexNAc(2)Hex(8)	6	Rep1_Frac1	39.807	8139	AI-ETD	0	8.11	486.7	380.5	4	992.647	992.643	3967.57	3967.55	2149.92	FALSE	TRUE	TRUE	Inferred by Curator	305
FLEPYNDSIQAQK	P14231	>sp|P14231|AT1B2_MOUSE Sodium/potassium-transporting ATPase subunit beta-2 OS=Mus musculus GN=Atp1b2 PE=1 SV=2	118	FLEPYN[NGlycan_1216.4229]DSIQAQK	113	N6(NGlycan / 1216.4229)	HexNAc(2)Hex(5)	6	Rep1_Frac1	47.6847	9918	AI-ETD	0	5.56	390.1	264.2	3	923.738	923.734	2769.2	2769.19	1551.76	TRUE	FALSE	TRUE	Reported in Literature	269
RGDLNINMTSPMGTK	P21661	>sp|P21661|NEC2_MOUSE Neuroendocrine convertase 2 OS=Mus musculus GN=Pcsk2 PE=1 SV=1	523	RGDLNIN[NGlycan_1540.5285]M[Oxidation]TSPM[Oxidation]GTK	517	N7(NGlycan / 1540.5285);M8(Oxidation / 15.9949);M12(Oxidation / 15.9949)	HexNAc(2)Hex(7)	7	Rep1_Frac1	30.3418	6016	AI-ETD	0	4.56	255.1	168	3	1069.78	1069.78	3207.33	3207.32	1633.79	FALSE	TRUE	TRUE	Sequence Analysis	255
KVLKDAVNNITAK	O08532-4	>sp|O08532-4|CA2D1_MOUSE Isoform 2D of Voltage-dependent calcium channel subunit alpha-2/delta-1 OS=Mus musculus GN=Cacna2d1	324	KVLKDAVNN[NGlycan_1216.4229]ITAK	316	N9(NGlycan / 1216.4229)	HexNAc(2)Hex(5)	9	Rep1_Frac1	31.7143	6331	AI-ETD	0	3.15	176.3	176.3	3	877.429	877.427	2630.27	2630.27	1412.84	FALSE	TRUE	FALSE	None	0
LDPPCTNTTAPSNYLNNPYVR	P16675	>sp|P16675|PPGB_MOUSE Lysosomal protective protein OS=Mus musculus GN=Ctsa PE=1 SV=1	327	LDPPC[Carbamidomethyl]TN[NGlycan_892.3172]TTAPSNYLNNPYVR	321	N7(NGlycan / 892.3172);C5(Carbamidomethyl / 57.0215)	HexNAc(2)Hex(3)	7	Rep1_Frac1	54.3318	11461	AI-ETD	0	6.36	426.7	335.5	3	1100.49	1100.49	3299.46	3299.45	2349.11	FALSE	TRUE	TRUE	Reported in Literature	269
ATQLFTNQTDIPNMEDVYAVK	Q9JIA1	>sp|Q9JIA1|LGI1_MOUSE Leucine-rich glioma-inactivated protein 1 OS=Mus musculus GN=Lgi1 PE=1 SV=1	422	ATQLFTN[NGlycan_1216.4229]QTDIPNM[Oxidation]EDVYAVK	416	N7(NGlycan / 1216.4229);M14(Oxidation / 15.9949)	HexNAc(2)Hex(5)	7	Rep1_Frac1	59.3071	12610	AI-ETD	0	6.26	446.5	321.6	3	1210.87	1210.86	3630.59	3630.58	2397.15	FALSE	TRUE	TRUE	Sequence Analysis	255
VYTYADTPNDFQLSNFSLPEEDTKLK	P17439	>sp|P17439|GLCM_MOUSE Glucosylceramidase OS=Mus musculus GN=Gba PE=1 SV=1	165	VYTYADTPNDFQLSN[NGlycan_1038.3751]FSLPEEDTKLK	151	N15(NGlycan / 1038.3751)	HexNAc(2)Hex(3)Fuc(1)	15	Rep1_Frac1	65.1981	13997	AI-ETD	0	9.53	663.2	614	4	1019.22	1019.21	4073.85	4073.83	3034.44	TRUE	FALSE	TRUE	Reported in Literature	269
GNYSCFVSSPSITK	P12960	>sp|P12960|CNTN1_MOUSE Contactin-1 OS=Mus musculus GN=Cntn1 PE=1 SV=1	208	GN[NGlycan_892.3172]YSC[Carbamidomethyl]FVSSPSITK	207	N2(NGlycan / 892.3172);C5(Carbamidomethyl / 57.0215)	HexNAc(2)Hex(3)	2	Rep1_Frac1	45.799	9497	AI-ETD	0	5.84	405.8	296.4	3	813.687	813.684	2439.05	2439.04	1488.69	TRUE	FALSE	TRUE	Sequence Analysis	255
NLSLNIHGK	Q60675	>sp|Q60675|LAMA2_MOUSE Laminin subunit alpha-2 OS=Mus musculus GN=Lama2 PE=1 SV=2	359	N[NGlycan_1216.4229]LSLNIHGK	359	N1(NGlycan / 1216.4229)	HexNAc(2)Hex(5)	1	Rep1_Frac1	36.6902	7443	AI-ETD	0	2.85	191	161	3	738.004	738	2212	2211.99	994.556	TRUE	FALSE	TRUE	Sequence Analysis	255
YYHGELSYLNVTR	P18242	>sp|P18242|CATD_MOUSE Cathepsin D OS=Mus musculus GN=Ctsd PE=1 SV=1	261	YYHGELSYLN[NGlycan_1458.442]VTR	252	N10(NGlycan / 1458.442)	HexNAc(2)Hex(6)Phospho(1)	10	Rep1_Frac1	51.0263	10690	AI-ETD	0	5.14	342.6	226.3	3	1025.09	1025.08	3073.24	3073.23	1613.78	FALSE	TRUE	TRUE	Reported in Literature	269
ICKPESGECINCLHNTTGFWCEK	Q8BH27	>sp|Q8BH27|MEGF9_MOUSE Multiple epidermal growth factor-like domains protein 9 OS=Mus musculus GN=Megf9 PE=2 SV=1	426	IC[Carbamidomethyl]KPESGEC[Carbamidomethyl]INC[Carbamidomethyl]LHN[NGlycan_1216.4229]TTGFWC[Carbamidomethyl]EK	412	N15(NGlycan / 1216.4229);C2(Carbamidomethyl / 57.0215);C9(Carbamidomethyl / 57.0215);C12(Carbamidomethyl / 57.0215);C21(Carbamidomethyl / 57.0215)	HexNAc(2)Hex(5)	15	Rep1_Frac1	47.6441	9911	AI-ETD	0	12.34	765.5	728.8	4	1014.92	1014.92	4056.67	4056.65	2611.13	FALSE	TRUE	TRUE	Sequence Analysis	255
TNSSFIQGFVDHVKEDCDR	Q61207	>sp|Q61207|SAP_MOUSE Prosaposin OS=Mus musculus GN=Psap PE=1 SV=2	214	TN[NGlycan_1038.3751]SSFIQGFVDHVKEDC[Carbamidomethyl]DR	213	N2(NGlycan / 1038.3751);C17(Carbamidomethyl / 57.0215)	HexNAc(2)Hex(3)Fuc(1)	2	Rep1_Frac1	56.2966	11919	AI-ETD	0	16.65	980.1	892	4	823.857	823.854	3292.41	3292.39	2195.99	TRUE	FALSE	TRUE	Sequence Analysis	255
LMQNGTILYTMR	P16305-3	>sp|P16305-3|GBRA6_MOUSE Isoform 3 of Gamma-aminobutyric acid receptor subunit alpha-6 OS=Mus musculus GN=Gabra6	140	LM[Oxidation]QN[NGlycan_1216.4229]GTILYTM[Oxidation]R	137	M2(Oxidation / 15.9949);N4(NGlycan / 1216.4229);M11(Oxidation / 15.9949)	HexNAc(2)Hex(5)	4	Rep1_Frac1	39.3465	8046	AI-ETD	0	4.81	343.3	211.7	3	897.058	897.054	2689.16	2689.15	1439.73	FALSE	TRUE	FALSE	None	0
HAVYWNSSNQHLR	O08545	>sp|O08545|EFNA3_MOUSE Ephrin-A3 OS=Mus musculus GN=Efna3 PE=1 SV=4	38	HAVYWN[NGlycan_1378.4757]SSNQHLR	33	N6(NGlycan / 1378.4757)	HexNAc(2)Hex(6)	6	Rep1_Frac1	32.3161	6468	AI-ETD	0	4.49	273.4	213.7	3	997.427	997.423	2990.27	2990.25	1610.77	TRUE	FALSE	TRUE	Reported in Literature	269
HNEQNLSLADVTQQAGLVK	Q60673	>sp|Q60673|PTPRN_MOUSE Receptor-type tyrosine-protein phosphatase-like N OS=Mus musculus GN=Ptprn PE=1 SV=2	524	HNEQN[NGlycan_1216.4229]LSLADVTQQAGLVK	520	N5(NGlycan / 1216.4229)	HexNAc(2)Hex(5)	5	Rep1_Frac1	53.5369	11270	AI-ETD	0	5.72	349.6	299	3	1094.51	1094.5	3281.51	3281.49	2064.06	TRUE	FALSE	TRUE	Sequence Analysis	255
TANETSAEAYNLLLR	F8VQJ3	>tr|F8VQJ3|F8VQJ3_MOUSE Laminin subunit gamma-1 OS=Mus musculus GN=Lamc1 PE=1 SV=1	1203	TAN[NGlycan_892.3172]ETSAEAYNLLLR	1201	N3(NGlycan / 892.3172)	HexNAc(2)Hex(3)	3	Rep1_Frac1	57.1542	12115	AI-ETD	0	5.12	402.2	274.9	3	853.396	853.392	2558.17	2558.16	1664.84	FALSE	TRUE	FALSE	None	0
FLEPYNDSIQAQK	P14231	>sp|P14231|AT1B2_MOUSE Sodium/potassium-transporting ATPase subunit beta-2 OS=Mus musculus GN=Atp1b2 PE=1 SV=2	118	FLEPYN[NGlycan_1216.4229]DSIQAQK	113	N6(NGlycan / 1216.4229)	HexNAc(2)Hex(5)	6	Rep1_Frac1	52.1955	10950	AI-ETD	0	5.49	359.4	215.1	3	923.738	923.734	2769.2	2769.19	1551.76	TRUE	FALSE	TRUE	Reported in Literature	269
FLEPYNDSIQAQKNDVCRPGR	P14231	>sp|P14231|AT1B2_MOUSE Sodium/potassium-transporting ATPase subunit beta-2 OS=Mus musculus GN=Atp1b2 PE=1 SV=2	118	FLEPYN[NGlycan_1378.4757]DSIQAQKNDVC[Carbamidomethyl]RPGR	113	N6(NGlycan / 1378.4757);C17(Carbamidomethyl / 57.0215)	HexNAc(2)Hex(6)	6	Rep1_Frac1	41.7662	8576	AI-ETD	0	4.78	267.8	224.3	4	972.181	972.177	3885.7	3885.69	2449.18	TRUE	FALSE	TRUE	Reported in Literature	269
TNSSFIQGFVDHVKEDCDR	Q61207	>sp|Q61207|SAP_MOUSE Prosaposin OS=Mus musculus GN=Psap PE=1 SV=2	214	TN[NGlycan_1216.4229]SSFIQGFVDHVKEDC[Carbamidomethyl]DR	213	N2(NGlycan / 1216.4229);C17(Carbamidomethyl / 57.0215)	HexNAc(2)Hex(5)	2	Rep1_Frac1	56.3349	11927	AI-ETD	0	7.84	562	475.1	4	868.37	868.366	3470.46	3470.44	2195.99	TRUE	FALSE	TRUE	Sequence Analysis	255
QSCITEQTQYFFKNDTK	O08532-4	>sp|O08532-4|CA2D1_MOUSE Isoform 2D of Voltage-dependent calcium channel subunit alpha-2/delta-1 OS=Mus musculus GN=Cacna2d1	968	QSC[Carbamidomethyl]ITEQTQYFFKN[NGlycan_892.3172]DTK	955	N14(NGlycan / 892.3172);C3(Carbamidomethyl / 57.0215)	HexNAc(2)Hex(3)	14	Rep1_Frac1	47.0196	9770	AI-ETD	0	7.11	568.1	493.7	4	758.333	758.331	3030.31	3030.3	2079.96	FALSE	TRUE	FALSE	None	0
RGDLNINMTSPMGTK	P21661	>sp|P21661|NEC2_MOUSE Neuroendocrine convertase 2 OS=Mus musculus GN=Pcsk2 PE=1 SV=1	523	RGDLNIN[NGlycan_1702.5813]M[Oxidation]TSPM[Oxidation]GTK	517	N7(NGlycan / 1702.5813);M8(Oxidation / 15.9949);M12(Oxidation / 15.9949)	HexNAc(2)Hex(8)	7	Rep1_Frac1	30.1432	5970	AI-ETD	0	3.14	204.6	124.1	3	1123.8	1123.79	3369.38	3369.37	1633.79	FALSE	TRUE	TRUE	Sequence Analysis	255
HTDDLTSLNNTLVNIR	Q8K4Q8	>sp|Q8K4Q8|COL12_MOUSE Collectin-12 OS=Mus musculus GN=Colec12 PE=1 SV=1	386	HTDDLTSLN[NGlycan_1038.3751]NTLVNIR	378	N9(NGlycan / 1038.3751)	HexNAc(2)Hex(3)Fuc(1)	9	Rep1_Frac1	55.1097	11655	AI-ETD	0	6.08	333.6	233.5	3	955.447	955.443	2864.33	2864.32	1824.93	FALSE	TRUE	FALSE	None	0
SVSHNMTAPNKLFR	Q3USX9	>tr|Q3USX9|Q3USX9_MOUSE Gamma-aminobutyric acid receptor subunit alpha-4 OS=Mus musculus GN=Gabra4 PE=1 SV=1	170	SVSHN[NGlycan_1378.4757]M[Oxidation]TAPNKLFR	166	N5(NGlycan / 1378.4757);M6(Oxidation / 15.9949)	HexNAc(2)Hex(6)	5	Rep1_Frac1	31.1911	6219	AI-ETD	0	4.69	375.6	293.1	4	749.831	749.828	2996.3	2996.29	1600.81	FALSE	TRUE	FALSE	None	0
GTGTGIENSTESHFHSNGTTSVTSILR	Q80VX2	>tr|Q80VX2|Q80VX2_MOUSE CD200 antigen OS=Mus musculus GN=Cd200 PE=1 SV=1	190	GTGTGIENSTESHFHSN[NGlycan_1378.4757]GTTSVTSILR	174	N17(NGlycan / 1378.4757)	HexNAc(2)Hex(6)	17	Rep1_Frac1	48.3128	10059	AI-ETD	0	7.9	590.7	277.5	4	1042.96	1042.96	4168.82	4168.8	2789.32	FALSE	TRUE	FALSE	None	0
ALEISTVTCQLNCSDHGHCDSFTK	Q8K135-2	>sp|Q8K135-2|K319L_MOUSE Isoform 2 of Dyslexia-associated protein KIAA0319-like protein OS=Mus musculus GN=Kiaa0319l	889	ALEISTVTC[Carbamidomethyl]QLN[NGlycan_1378.4757]C[Carbamidomethyl]SDHGHC[Carbamidomethyl]DSFTK	878	N12(NGlycan / 1378.4757);C9(Carbamidomethyl / 57.0215);C13(Carbamidomethyl / 57.0215);C19(Carbamidomethyl / 57.0215)	HexNAc(2)Hex(6)	12	Rep1_Frac1	49.6866	10381	AI-ETD	0	7.58	428.1	428.1	4	1040.43	1040.43	4158.71	4158.68	2608.14	TRUE	FALSE	FALSE	None	0
KMSNITFR	Q9CQF9	>sp|Q9CQF9|PCYOX_MOUSE Prenylcysteine oxidase OS=Mus musculus GN=Pcyox1 PE=1 SV=1	323	KM[Oxidation]SN[NGlycan_1216.4229]ITFR	320	M2(Oxidation / 15.9949);N4(NGlycan / 1216.4229)	HexNAc(2)Hex(5)	4	Rep1_Frac1	29.1135	5745	AI-ETD	0.0021	2.42	159.5	125.1	3	743.657	743.654	2228.96	2228.95	995.522	FALSE	TRUE	TRUE	Sequence Analysis	255
GSALHEDIYVLHDNGTLEIPVAQK	Q810U4	>sp|Q810U4|NRCAM_MOUSE Neuronal cell adhesion molecule OS=Mus musculus GN=Nrcam PE=1 SV=2	501	GSALHEDIYVLHDN[NGlycan_1378.4757]GTLEIPVAQK	488	N14(NGlycan / 1378.4757)	HexNAc(2)Hex(6)	14	Rep1_Frac1	58.4163	12412	AI-ETD	0	13.94	821.2	779.2	4	1000.21	1000.21	3997.83	3997.82	2618.33	FALSE	TRUE	TRUE	Sequence Analysis	255
IYNASELPVR	Q6PD26	>sp|Q6PD26|PIGS_MOUSE GPI transamidase component PIG-S OS=Mus musculus GN=Pigs PE=1 SV=3	370	IYN[NGlycan_1054.37]ASELPVR	368	N3(NGlycan / 1054.37)	HexNAc(2)Hex(4)	3	Rep1_Frac1	43.2522	8916	AI-ETD	0	3.98	380.9	191.6	3	739.341	739.337	2216.01	2216	1160.62	TRUE	FALSE	TRUE	Reported in Literature	269
SVAHNMTMPNKLLR	P62812	>sp|P62812|GBRA1_MOUSE Gamma-aminobutyric acid receptor subunit alpha-1 OS=Mus musculus GN=Gabra1 PE=1 SV=1	137	SVAHN[NGlycan_1378.4757]M[Oxidation]TM[Oxidation]PNKLLR	133	N5(NGlycan / 1378.4757);M6(Oxidation / 15.9949);M8(Oxidation / 15.9949)	HexNAc(2)Hex(6)	5	Rep1_Frac1	27.5157	5403	AI-ETD	0	4.01	273.2	184.1	4	756.337	756.333	3022.33	3022.31	1610.84	FALSE	TRUE	TRUE	Sequence Analysis	255
KMSNITFR	Q9CQF9	>sp|Q9CQF9|PCYOX_MOUSE Prenylcysteine oxidase OS=Mus musculus GN=Pcyox1 PE=1 SV=1	323	KM[Oxidation]SN[NGlycan_1378.4757]ITFR	320	M2(Oxidation / 15.9949);N4(NGlycan / 1378.4757)	HexNAc(2)Hex(6)	4	Rep1_Frac1	27.7593	5452	AI-ETD	0.0039	1.79	203.9	88.6	3	797.675	797.672	2391.01	2391	995.522	FALSE	TRUE	TRUE	Sequence Analysis	255
VCSNDNKTFDSSCHFFATK	P07214	>sp|P07214|SPRC_MOUSE SPARC OS=Mus musculus GN=Sparc PE=1 SV=1	115	VC[Carbamidomethyl]SNDN[NGlycan_1419.5022]KTFDSSC[Carbamidomethyl]HFFATK	110	N6(NGlycan / 1419.5022);C2(Carbamidomethyl / 57.0215);C13(Carbamidomethyl / 57.0215)	HexNAc(3)Hex(5)	6	Rep1_Frac1	40.1022	8202	AI-ETD	0	6.52	300.6	235	4	921.877	921.874	3684.49	3684.47	2149.92	FALSE	TRUE	TRUE	Inferred by Curator	305
KVLKDAVNNITAK	O08532-4	>sp|O08532-4|CA2D1_MOUSE Isoform 2D of Voltage-dependent calcium channel subunit alpha-2/delta-1 OS=Mus musculus GN=Cacna2d1	324	KVLKDAVNN[NGlycan_1540.5285]ITAK	316	N9(NGlycan / 1540.5285)	HexNAc(2)Hex(7)	9	Rep1_Frac1	31.4721	6278	AI-ETD	0	3.46	158.7	158.7	3	985.466	985.462	2954.38	2954.37	1412.84	FALSE	TRUE	FALSE	None	0
NISGVVLADHSGSFHNR	P57716	>sp|P57716|NICA_MOUSE Nicastrin OS=Mus musculus GN=Ncstn PE=1 SV=3	434	N[NGlycan_1378.4757]ISGVVLADHSGSFHNR	434	N1(NGlycan / 1378.4757)	HexNAc(2)Hex(6)	1	Rep1_Frac1	39.607	8102	AI-ETD	0	10.22	680.5	595.7	4	797.851	797.849	3188.38	3188.37	1808.89	TRUE	FALSE	TRUE	Sequence Analysis	255
NHSLAFVGTK	Q80UG2	>sp|Q80UG2|PLXA4_MOUSE Plexin-A4 OS=Mus musculus GN=Plxna4 PE=1 SV=3	441	N[NGlycan_1378.4757]HSLAFVGTK	441	N1(NGlycan / 1378.4757)	HexNAc(2)Hex(6)	1	Rep1_Frac1	33.2808	6681	AI-ETD	0.004	1.94	185.8	61.6	3	818.025	818.021	2452.06	2452.05	1072.57	TRUE	FALSE	FALSE	None	0
FLEPYNDSIQAQK	P14231	>sp|P14231|AT1B2_MOUSE Sodium/potassium-transporting ATPase subunit beta-2 OS=Mus musculus GN=Atp1b2 PE=1 SV=2	118	FLEPYN[NGlycan_1540.5285]DSIQAQK	113	N6(NGlycan / 1540.5285)	HexNAc(2)Hex(7)	6	Rep1_Frac1	43.9673	9071	AI-ETD	0	4.96	371.4	258	3	1031.78	1031.77	3093.31	3093.29	1551.76	TRUE	FALSE	TRUE	Reported in Literature	269
IRNVSDTTKR	Q6P6I8	>tr|Q6P6I8|Q6P6I8_MOUSE Signal-regulatory protein alpha OS=Mus musculus GN=Sirpa PE=1 SV=1	92	IRN[NGlycan_1216.4229]VSDTTKR	90	N3(NGlycan / 1216.4229)	HexNAc(2)Hex(5)	3	Rep1_Frac1	16.3472	3103	AI-ETD	0	3.61	304.3	238.4	4	602.279	602.277	2406.1	2406.09	1188.66	TRUE	FALSE	FALSE	None	0
LNNITNIGPLDMK	Q80X71	>sp|Q80X71|T106B_MOUSE Transmembrane protein 106B OS=Mus musculus GN=Tmem106b PE=1 SV=1	184	LNN[NGlycan_1054.37]ITNIGPLDM[Oxidation]K	182	N3(NGlycan / 1054.37);M12(Oxidation / 15.9949)	HexNAc(2)Hex(4)	3	Rep1_Frac1	48.209	10036	AI-ETD	0	4.62	347.9	164.7	3	838.387	838.382	2513.15	2513.13	1441.76	FALSE	TRUE	TRUE	Sequence Analysis	255
WTGHNVTVVQR	Q91ZX7	>sp|Q91ZX7|LRP1_MOUSE Prolow-density lipoprotein receptor-related protein 1 OS=Mus musculus GN=Lrp1 PE=1 SV=1	1512	WTGHN[NGlycan_1362.4808]VTVVQR	1508	N5(NGlycan / 1362.4808)	HexNAc(2)Hex(5)Fuc(1)	5	Rep1_Frac1	31.9983	6393	AI-ETD	0.0034	2.09	169.8	94.1	3	887.062	887.059	2659.17	2659.16	1295.67	FALSE	TRUE	TRUE	Sequence Analysis	255
LDPPCTNTTAPSNYLNNPYVR	P16675	>sp|P16675|PPGB_MOUSE Lysosomal protective protein OS=Mus musculus GN=Ctsa PE=1 SV=1	327	LDPPC[Carbamidomethyl]TN[NGlycan_1378.4757]TTAPSNYLNNPYVR	321	N7(NGlycan / 1378.4757);C5(Carbamidomethyl / 57.0215)	HexNAc(2)Hex(6)	7	Rep1_Frac1	53.5962	11284	AI-ETD	0	6.93	441.9	319.7	3	1262.55	1262.54	3785.63	3785.61	2349.11	FALSE	TRUE	TRUE	Reported in Literature	269
FLEPYNDSIQAQK	P14231	>sp|P14231|AT1B2_MOUSE Sodium/potassium-transporting ATPase subunit beta-2 OS=Mus musculus GN=Atp1b2 PE=1 SV=2	118	FLEPYN[NGlycan_1054.37]DSIQAQK	113	N6(NGlycan / 1054.37)	HexNAc(2)Hex(4)	6	Rep1_Frac1	47.9613	9978	AI-ETD	0	4.92	316.2	249.1	3	869.718	869.716	2607.14	2607.13	1551.76	TRUE	FALSE	TRUE	Reported in Literature	269
VCSNDNKTFDSSCHFFATK	P07214	>sp|P07214|SPRC_MOUSE SPARC OS=Mus musculus GN=Sparc PE=1 SV=1	115	VC[Carbamidomethyl]SNDN[NGlycan_1727.613]KTFDSSC[Carbamidomethyl]HFFATK	110	N6(NGlycan / 1727.613);C2(Carbamidomethyl / 57.0215);C13(Carbamidomethyl / 57.0215)	HexNAc(3)Hex(6)Fuc(1)	6	Rep1_Frac1	39.8389	8145	AI-ETD	0	6.52	305.8	230.6	4	998.905	998.901	3992.6	3992.58	2149.92	FALSE	TRUE	TRUE	Inferred by Curator	305
RGDLNINMTSPMGTK	P21661	>sp|P21661|NEC2_MOUSE Neuroendocrine convertase 2 OS=Mus musculus GN=Pcsk2 PE=1 SV=1	523	RGDLNIN[NGlycan_1216.4229]M[Oxidation]TSPM[Oxidation]GTK	517	N7(NGlycan / 1216.4229);M8(Oxidation / 15.9949);M12(Oxidation / 15.9949)	HexNAc(2)Hex(5)	7	Rep1_Frac1	30.8909	6154	AI-ETD	0	2.74	162.9	99.5	3	961.746	961.742	2883.22	2883.21	1633.79	FALSE	TRUE	TRUE	Sequence Analysis	255
YVPFNGTK	A0A087WPX3	>tr|A0A087WPX3|A0A087WPX3_MOUSE Neurofascin OS=Mus musculus GN=Nfasc PE=1 SV=1	973	YVPFN[NGlycan_1054.37]GTK	969	N5(NGlycan / 1054.37)	HexNAc(2)Hex(4)	5	Rep1_Frac1	34.5181	6961	AI-ETD	0.01	1.33	230.2	145.9	3	660.623	660.621	1979.85	1979.85	924.471	FALSE	TRUE	FALSE	None	0
FLEPYNDSIQAQK	P14231	>sp|P14231|AT1B2_MOUSE Sodium/potassium-transporting ATPase subunit beta-2 OS=Mus musculus GN=Atp1b2 PE=1 SV=2	118	FLEPYN[NGlycan_1216.4229]DSIQAQK	113	N6(NGlycan / 1216.4229)	HexNAc(2)Hex(5)	6	Rep1_Frac1	54.6292	11535	AI-ETD	0	3.72	241.6	118	3	923.739	923.734	2769.2	2769.19	1551.76	TRUE	FALSE	TRUE	Reported in Literature	269
FLEPYNDSIQAQK	P14231	>sp|P14231|AT1B2_MOUSE Sodium/potassium-transporting ATPase subunit beta-2 OS=Mus musculus GN=Atp1b2 PE=1 SV=2	118	FLEPYN[NGlycan_1216.4229]DSIQAQK	113	N6(NGlycan / 1216.4229)	HexNAc(2)Hex(5)	6	Rep1_Frac1	48.8176	10179	AI-ETD	0	4.42	329	197	3	923.737	923.734	2769.2	2769.19	1551.76	TRUE	FALSE	TRUE	Reported in Literature	269
LDPPCTNTTAPSNYLNNPYVR	P16675	>sp|P16675|PPGB_MOUSE Lysosomal protective protein OS=Mus musculus GN=Ctsa PE=1 SV=1	327	LDPPC[Carbamidomethyl]TN[NGlycan_1216.4229]TTAPSNYLNNPYVR	321	N7(NGlycan / 1216.4229);C5(Carbamidomethyl / 57.0215)	HexNAc(2)Hex(5)	7	Rep1_Frac1	53.9413	11369	AI-ETD	0	7.77	495	462.5	4	906.649	906.645	3623.57	3623.56	2349.11	FALSE	TRUE	TRUE	Reported in Literature	269
TNSSFIQGFVDHVKEDCDR	Q61207	>sp|Q61207|SAP_MOUSE Prosaposin OS=Mus musculus GN=Psap PE=1 SV=2	214	TN[NGlycan_1378.4757]SSFIQGFVDHVKEDC[Carbamidomethyl]DR	213	N2(NGlycan / 1378.4757);C17(Carbamidomethyl / 57.0215)	HexNAc(2)Hex(6)	2	Rep1_Frac1	56.0547	11868	AI-ETD	0	11.65	701.5	599.1	4	908.883	908.879	3632.51	3632.49	2195.99	TRUE	FALSE	TRUE	Sequence Analysis	255
KVLKDAVNNITAK	O08532-4	>sp|O08532-4|CA2D1_MOUSE Isoform 2D of Voltage-dependent calcium channel subunit alpha-2/delta-1 OS=Mus musculus GN=Cacna2d1	324	KVLKDAVNN[NGlycan_1702.5813]ITAK	316	N9(NGlycan / 1702.5813)	HexNAc(2)Hex(8)	9	Rep1_Frac1	31.1999	6220	AI-ETD	0	5	280.5	280.5	4	779.864	779.861	3116.44	3116.42	1412.84	FALSE	TRUE	FALSE	None	0
NISGVVLADHSGSFHNR	P57716	>sp|P57716|NICA_MOUSE Nicastrin OS=Mus musculus GN=Ncstn PE=1 SV=3	434	N[NGlycan_1216.4229]ISGVVLADHSGSFHNR	434	N1(NGlycan / 1216.4229)	HexNAc(2)Hex(5)	1	Rep1_Frac1	39.6533	8111	AI-ETD	0	7.48	482.6	431.1	4	757.339	757.336	3026.34	3026.32	1808.89	TRUE	FALSE	TRUE	Sequence Analysis	255
NCNLTQIGGLIDSK	P39087	>sp|P39087|GRIK2_MOUSE Glutamate receptor ionotropic, kainate 2 OS=Mus musculus GN=Grik2 PE=1 SV=4	751	NC[Carbamidomethyl]N[NGlycan_1864.6342]LTQIGGLIDSK	749	N3(NGlycan / 1864.6342);C2(Carbamidomethyl / 57.0215)	HexNAc(2)Hex(9)	3	Rep1_Frac1	53.6855	11307	AI-ETD	0	5.23	427.9	304.7	3	1133.14	1133.14	3397.42	3397.41	1474.74	FALSE	TRUE	FALSE	None	0
FLEPYNDSIQAQK	P14231	>sp|P14231|AT1B2_MOUSE Sodium/potassium-transporting ATPase subunit beta-2 OS=Mus musculus GN=Atp1b2 PE=1 SV=2	118	FLEPYN[NGlycan_1216.4229]DSIQAQK	113	N6(NGlycan / 1216.4229)	HexNAc(2)Hex(5)	6	Rep1_Frac1	57.0385	12091	AI-ETD	0	2.84	171.2	117.9	3	923.737	923.734	2769.2	2769.19	1551.76	TRUE	FALSE	TRUE	Reported in Literature	269
YYHGELSYLNVTR	P18242	>sp|P18242|CATD_MOUSE Cathepsin D OS=Mus musculus GN=Ctsd PE=1 SV=1	261	YYHGELSYLN[NGlycan_1458.442]VTR	252	N10(NGlycan / 1458.442)	HexNAc(2)Hex(6)Phospho(1)	10	Rep1_Frac1	53.4286	11245	AI-ETD	0	5.24	264.8	179.8	3	1025.09	1025.08	3073.25	3073.23	1613.78	FALSE	TRUE	TRUE	Reported in Literature	269
RGDLNINMTSPMGTK	P21661	>sp|P21661|NEC2_MOUSE Neuroendocrine convertase 2 OS=Mus musculus GN=Pcsk2 PE=1 SV=1	523	RGDLNIN[NGlycan_1378.4757]M[Oxidation]TSPM[Oxidation]GTK	517	N7(NGlycan / 1378.4757);M8(Oxidation / 15.9949);M12(Oxidation / 15.9949)	HexNAc(2)Hex(6)	7	Rep1_Frac1	33.1404	6651	AI-ETD	0	2.98	195.5	103	3	1015.76	1015.76	3045.28	3045.26	1633.79	FALSE	TRUE	TRUE	Sequence Analysis	255
GNYDFVEAMIVNNHTSLDVER	Q8BLF1	>sp|Q8BLF1|NCEH1_MOUSE Neutral cholesterol ester hydrolase 1 OS=Mus musculus GN=Nceh1 PE=1 SV=1	270	GNYDFVEAM[Oxidation]IVNN[NGlycan_1702.5813]HTSLDVER	258	M9(Oxidation / 15.9949);N13(NGlycan / 1702.5813)	HexNAc(2)Hex(8)	13	Rep1_Frac1	59.9482	12758	AI-ETD	0	3.44	166	147.5	3	1381.24	1381.24	4141.71	4141.71	2422.12	FALSE	TRUE	TRUE	Sequence Analysis	255
SDLNPANGSYPFQALHQR	Q3TCN2	>sp|Q3TCN2|PLBL2_MOUSE Putative phospholipase B-like 2 OS=Mus musculus GN=Plbd2 PE=1 SV=2	520	SDLNPAN[NGlycan_1458.442]GSYPFQALHQR	514	N7(NGlycan / 1458.442)	HexNAc(2)Hex(6)Phospho(1)	7	Rep1_Frac1	52.9812	11139	AI-ETD	0	5.89	308	224.3	3	1158.48	1158.48	3473.43	3473.41	2013.97	TRUE	FALSE	TRUE	Reported in Literature	269
TANETSAEAYNLLLR	F8VQJ3	>tr|F8VQJ3|F8VQJ3_MOUSE Laminin subunit gamma-1 OS=Mus musculus GN=Lamc1 PE=1 SV=1	1203	TAN[NGlycan_1378.4757]ETSAEAYNLLLR	1201	N3(NGlycan / 1378.4757)	HexNAc(2)Hex(6)	3	Rep1_Frac1	56.1655	11892	AI-ETD	0	4.81	394.1	228.9	3	1015.45	1015.44	3044.34	3044.32	1664.84	FALSE	TRUE	FALSE	None	0
SLDAYPVLNQAQAMENHTEVHFQK	Q62470-2	>sp|Q62470-2|ITA3_MOUSE Isoform 2 of Integrin alpha-3 OS=Mus musculus GN=Itga3	606	SLDAYPVLNQAQAM[Oxidation]EN[NGlycan_1378.4757]HTEVHFQK	591	M14(Oxidation / 15.9949);N16(NGlycan / 1378.4757)	HexNAc(2)Hex(6)	16	Rep1_Frac1	50.5161	10565	AI-ETD	0	7.32	352.7	341.2	4	1041.96	1041.95	4164.81	4164.8	2769.32	FALSE	TRUE	FALSE	None	0
NSTIQAANLAGLK	Q8BM72	>sp|Q8BM72|HSP13_MOUSE Heat shock 70 kDa protein 13 OS=Mus musculus GN=Hspa13 PE=1 SV=1	184	N[NGlycan_1216.4229]STIQAANLAGLK	184	N1(NGlycan / 1216.4229)	HexNAc(2)Hex(5)	1	Rep1_Frac1	45.1506	9340	AI-ETD	0	4.03	258.6	61.7	3	839.723	839.72	2517.15	2517.14	1299.71	FALSE	TRUE	FALSE	None	0
TNSSFIQGFVDHVKEDCDR	Q61207	>sp|Q61207|SAP_MOUSE Prosaposin OS=Mus musculus GN=Psap PE=1 SV=2	214	TN[NGlycan_876.3223]SSFIQGFVDHVKEDC[Carbamidomethyl]DR	213	N2(NGlycan / 876.3223);C17(Carbamidomethyl / 57.0215)	HexNAc(2)Hex(2)Fuc(1)	2	Rep1_Frac1	56.5536	11972	AI-ETD	0	13.65	843.1	764.8	4	783.344	783.341	3130.36	3130.34	2195.99	TRUE	FALSE	TRUE	Sequence Analysis	255
ETLVTLFDNR	Q9R0A1	>sp|Q9R0A1|CLCN2_MOUSE Chloride channel protein 2 OS=Mus musculus GN=Clcn2 PE=1 SV=2	411	ETLVTLFDN[NGlycan_1216.4229]R	403	N9(NGlycan / 1216.4229)	HexNAc(2)Hex(5)	9	Rep1_Frac1	56.78	12024	AI-ETD	0.0039	1.83	211.1	89.5	3	808.693	808.69	2424.07	2424.05	1206.62	FALSE	TRUE	FALSE	None	0
RGNMSSLGFTSK	A2AJ26	>tr|A2AJ26|A2AJ26_MOUSE ATP-binding cassette sub-family A member 2 OS=Mus musculus GN=Abca2 PE=1 SV=1	432	RGN[NGlycan_1540.5285]M[Oxidation]SSLGFTSK	430	N3(NGlycan / 1540.5285);M4(Oxidation / 15.9949)	HexNAc(2)Hex(7)	3	Rep1_Frac1	27.4405	5387	AI-ETD	0	3.42	216	90.8	3	947.728	947.725	2841.17	2841.16	1283.63	TRUE	FALSE	FALSE	None	0
ATQLFTNQTDIPNMEDVYAVK	Q9JIA1	>sp|Q9JIA1|LGI1_MOUSE Leucine-rich glioma-inactivated protein 1 OS=Mus musculus GN=Lgi1 PE=1 SV=1	422	ATQLFTN[NGlycan_1216.4229]QTDIPNM[Oxidation]EDVYAVK	416	N7(NGlycan / 1216.4229);M14(Oxidation / 15.9949)	HexNAc(2)Hex(5)	7	Rep1_Frac1	60.4712	12884	AI-ETD	0	5.88	332.1	239	3	1210.87	1210.86	3630.6	3630.58	2397.15	FALSE	TRUE	TRUE	Sequence Analysis	255
IRINTTSDEKDPTNPFR	O35598	>sp|O35598|ADA10_MOUSE Disintegrin and metalloproteinase domain-containing protein 10 OS=Mus musculus GN=Adam10 PE=1 SV=2	279	IRIN[NGlycan_1540.5285]TTSDEKDPTNPFR	276	N4(NGlycan / 1540.5285)	HexNAc(2)Hex(7)	4	Rep1_Frac1	40.6753	8330	AI-ETD	0	6.44	344.3	285.5	4	886.894	886.891	3544.56	3544.54	2003.01	FALSE	TRUE	TRUE	Reported in Literature	269
FLEPYNDSIQAQK	P14231	>sp|P14231|AT1B2_MOUSE Sodium/potassium-transporting ATPase subunit beta-2 OS=Mus musculus GN=Atp1b2 PE=1 SV=2	118	FLEPYN[NGlycan_1216.4229]DSIQAQK	113	N6(NGlycan / 1216.4229)	HexNAc(2)Hex(5)	6	Rep1_Frac1	53.3108	11218	AI-ETD	0	4.9	305.8	160.3	3	923.738	923.734	2769.2	2769.19	1551.76	TRUE	FALSE	TRUE	Reported in Literature	269
KMSNITFR	Q9CQF9	>sp|Q9CQF9|PCYOX_MOUSE Prenylcysteine oxidase OS=Mus musculus GN=Pcyox1 PE=1 SV=1	323	KM[Oxidation]SN[NGlycan_1378.4757]ITFR	320	M2(Oxidation / 15.9949);N4(NGlycan / 1378.4757)	HexNAc(2)Hex(6)	4	Rep1_Frac1	25.8305	5042	HCD	0.0028	2.27	231.6	45.8	3	797.675	797.672	2391.01	2391	995.522	FALSE	TRUE	TRUE	Sequence Analysis	255
LVNVSR	Q69ZF7	>sp|Q69ZF7|CNNM4_MOUSE Metal transporter CNNM4 OS=Mus musculus GN=Cnnm4 PE=1 SV=2	119	LVN[NGlycan_892.3172]VSR	117	N3(NGlycan / 892.3172)	HexNAc(2)Hex(3)	3	Rep1_Frac1	23.9306	4621	HCD	0	2.79	227.2	100.7	2	790.373	790.37	1579.74	1579.73	686.408	TRUE	FALSE	TRUE	Sequence Analysis	255
WTGHNVTVVQR	Q91ZX7	>sp|Q91ZX7|LRP1_MOUSE Prolow-density lipoprotein receptor-related protein 1 OS=Mus musculus GN=Lrp1 PE=1 SV=1	1512	WTGHN[NGlycan_1216.4229]VTVVQR	1508	N5(NGlycan / 1216.4229)	HexNAc(2)Hex(5)	5	Rep1_Frac1	31.8838	6369	HCD	0	5.41	438	253.2	3	838.377	838.373	2513.12	2513.1	1295.67	FALSE	TRUE	TRUE	Sequence Analysis	255
LVNVSR	Q69ZF7	>sp|Q69ZF7|CNNM4_MOUSE Metal transporter CNNM4 OS=Mus musculus GN=Cnnm4 PE=1 SV=2	119	LVN[NGlycan_1054.37]VSR	117	N3(NGlycan / 1054.37)	HexNAc(2)Hex(4)	3	Rep1_Frac1	23.932	4622	HCD	0.0028	2.27	201.3	66.8	2	871.4	871.396	1741.79	1741.78	686.408	TRUE	FALSE	TRUE	Sequence Analysis	255
DIILHSTGHNISR	Q8C129	>sp|Q8C129|LCAP_MOUSE Leucyl-cystinyl aminopeptidase OS=Mus musculus GN=Lnpep PE=1 SV=1	215	DIILHSTGHN[NGlycan_1216.4229]ISR	206	N10(NGlycan / 1216.4229)	HexNAc(2)Hex(5)	10	Rep1_Frac1	34.2962	6915	HCD	0	5.41	507.3	311.7	3	893.74	893.738	2679.2	2679.2	1461.77	TRUE	FALSE	TRUE	Sequence Analysis	255
DIILHSTGHNISR	Q8C129	>sp|Q8C129|LCAP_MOUSE Leucyl-cystinyl aminopeptidase OS=Mus musculus GN=Lnpep PE=1 SV=1	215	DIILHSTGHN[NGlycan_1054.37]ISR	206	N10(NGlycan / 1054.37)	HexNAc(2)Hex(4)	10	Rep1_Frac1	34.2863	6913	HCD	0	5.2	425.7	307.9	3	839.723	839.72	2517.15	2517.15	1461.77	TRUE	FALSE	TRUE	Sequence Analysis	255
WKLNK	Q61735	>sp|Q61735|CD47_MOUSE Leukocyte surface antigen CD47 OS=Mus musculus GN=Cd47 PE=1 SV=2	61	WKLN[NGlycan_892.3172]K	58	N4(NGlycan / 892.3172)	HexNAc(2)Hex(3)	4	Rep1_Frac1	24.284	4696	HCD	0.0034	2.07	189.5	115.7	2	790.872	790.869	1580.74	1580.73	687.407	TRUE	FALSE	TRUE	Sequence Analysis	255
YVPFNGTK	A0A087WPX3	>tr|A0A087WPX3|A0A087WPX3_MOUSE Neurofascin OS=Mus musculus GN=Nfasc PE=1 SV=1	973	YVPFN[NGlycan_1216.4229]GTK	969	N5(NGlycan / 1216.4229)	HexNAc(2)Hex(5)	5	Rep1_Frac1	34.5342	6965	AI-ETD	0.01	1.35	202.8	121.7	3	714.642	714.638	2141.91	2141.9	924.471	FALSE	TRUE	FALSE	None	0
WKLNK	Q61735	>sp|Q61735|CD47_MOUSE Leukocyte surface antigen CD47 OS=Mus musculus GN=Cd47 PE=1 SV=2	61	WKLN[NGlycan_1216.4229]K	58	N4(NGlycan / 1216.4229)	HexNAc(2)Hex(5)	4	Rep1_Frac1	24.1795	4675	AI-ETD	0.01	1.33	176.7	66.9	3	635.619	635.617	1904.84	1904.84	687.407	TRUE	FALSE	TRUE	Sequence Analysis	255
KMSNITFR	Q9CQF9	>sp|Q9CQF9|PCYOX_MOUSE Prenylcysteine oxidase OS=Mus musculus GN=Pcyox1 PE=1 SV=1	323	KMSN[NGlycan_1378.4757]ITFR	320	N4(NGlycan / 1378.4757)	HexNAc(2)Hex(6)	4	Rep1_Frac1	32.5119	6511	HCD	0.01	1.33	219.8	25.8	3	792.344	792.34	2375.02	2375.01	995.522	FALSE	TRUE	TRUE	Sequence Analysis	255
SSSHLPPSSYFNASGR	O89023	>sp|O89023|TPP1_MOUSE Tripeptidyl-peptidase 1 OS=Mus musculus GN=Tpp1 PE=1 SV=2	442	SSSHLPPSSYFN[NGlycan_892.3172]ASGR	431	N12(NGlycan / 892.3172)	HexNAc(2)Hex(3)	12	Rep1_Frac1	39.9123	8162	HCD	0	7.26	448.6	320.3	3	862.712	862.708	2586.12	2586.11	1692.79	TRUE	FALSE	TRUE	Sequence Analysis	255
IYNASELPVR	Q6PD26	>sp|Q6PD26|PIGS_MOUSE GPI transamidase component PIG-S OS=Mus musculus GN=Pigs PE=1 SV=3	370	IYN[NGlycan_1378.4757]ASELPVR	368	N3(NGlycan / 1378.4757)	HexNAc(2)Hex(6)	3	Rep1_Frac1	43.0268	8867	AI-ETD	0	4.32	295.3	137.5	3	847.376	847.372	2540.11	2540.1	1160.62	TRUE	FALSE	TRUE	Reported in Literature	269
KMSNITFR	Q9CQF9	>sp|Q9CQF9|PCYOX_MOUSE Prenylcysteine oxidase OS=Mus musculus GN=Pcyox1 PE=1 SV=1	323	KMSN[NGlycan_1216.4229]ITFR	320	N4(NGlycan / 1216.4229)	HexNAc(2)Hex(5)	4	Rep1_Frac1	32.8268	6580	HCD	0.01	1.33	224.6	18	3	738.325	738.322	2212.96	2212.95	995.522	FALSE	TRUE	TRUE	Sequence Analysis	255
GTEWLVNSSR	P12960	>sp|P12960|CNTN1_MOUSE Contactin-1 OS=Mus musculus GN=Cntn1 PE=1 SV=1	457	GTEWLVN[NGlycan_1216.4229]SSR	451	N7(NGlycan / 1216.4229)	HexNAc(2)Hex(5)	7	Rep1_Frac1	40.5095	8294	AI-ETD	0	2.98	240.9	125.9	3	789.006	789.002	2365	2364.99	1147.56	TRUE	FALSE	TRUE	Sequence Analysis	255
ADVGGEAAGTAINHSHMLLQR	Q9DB72	>sp|Q9DB72|BTBDH_MOUSE BTB/POZ domain-containing protein 17 OS=Mus musculus GN=Btbd17 PE=1 SV=1	44	ADVGGEAAGTAIN[NGlycan_1864.6342]HSHM[Oxidation]LLQR	32	N13(NGlycan / 1864.6342);M17(Oxidation / 15.9949)	HexNAc(2)Hex(9)	13	Rep1_Frac1	42.5789	8761	AI-ETD	0	8.11	451.9	373.6	4	1007.93	1007.93	4028.71	4028.69	2147.05	TRUE	FALSE	FALSE	None	0
IYNASELPVR	Q6PD26	>sp|Q6PD26|PIGS_MOUSE GPI transamidase component PIG-S OS=Mus musculus GN=Pigs PE=1 SV=3	370	IYN[NGlycan_1216.4229]ASELPVR	368	N3(NGlycan / 1216.4229)	HexNAc(2)Hex(5)	3	Rep1_Frac1	43.1358	8890	AI-ETD	0.004	1.96	235.4	107	3	793.357	793.355	2378.06	2378.05	1160.62	TRUE	FALSE	TRUE	Reported in Literature	269
LYLNR	Q9R0M0	>sp|Q9R0M0|CELR2_MOUSE Cadherin EGF LAG seven-pass G-type receptor 2 OS=Mus musculus GN=Celsr2 PE=1 SV=2	1213	LYLN[NGlycan_1216.4229]R	1210	N4(NGlycan / 1216.4229)	HexNAc(2)Hex(5)	4	Rep1_Frac1	29.9977	5939	HCD	0	3.17	205.6	184	2	947.916	947.912	1894.82	1894.82	677.386	TRUE	FALSE	TRUE	Sequence Analysis	255
HAVYWNSSNQHLR	O08545	>sp|O08545|EFNA3_MOUSE Ephrin-A3 OS=Mus musculus GN=Efna3 PE=1 SV=4	38	HAVYWN[NGlycan_1378.4757]SSNQHLR	33	N6(NGlycan / 1378.4757)	HexNAc(2)Hex(6)	6	Rep1_Frac1	32.2126	6449	AI-ETD	0	4.51	316	271.7	4	748.322	748.319	2990.27	2990.25	1610.77	TRUE	FALSE	TRUE	Reported in Literature	269
NNIHFPGHNYTTR	Q9Z1M0	>sp|Q9Z1M0|P2RX7_MOUSE P2X purinoceptor 7 OS=Mus musculus GN=P2rx7 PE=1 SV=2	202	NNIHFPGHN[NGlycan_1702.5813]YTTR	194	N9(NGlycan / 1702.5813)	HexNAc(2)Hex(8)	9	Rep1_Frac1	33.1184	6646	AI-ETD	0	4.51	315.2	271	4	819.09	819.088	3273.34	3273.33	1569.74	FALSE	TRUE	TRUE	Sequence Analysis	255
NHSLAFVGTK	Q80UG2	>sp|Q80UG2|PLXA4_MOUSE Plexin-A4 OS=Mus musculus GN=Plxna4 PE=1 SV=3	441	N[NGlycan_892.3172]HSLAFVGTK	441	N1(NGlycan / 892.3172)	HexNAc(2)Hex(3)	1	Rep1_Frac1	33.6103	6757	HCD	0	5.63	444.5	286.8	3	655.971	655.968	1965.9	1965.89	1072.57	TRUE	FALSE	FALSE	None	0
FLEPYNDSIQAQK	P14231	>sp|P14231|AT1B2_MOUSE Sodium/potassium-transporting ATPase subunit beta-2 OS=Mus musculus GN=Atp1b2 PE=1 SV=2	118	FLEPYN[NGlycan_1378.4757]DSIQAQK	113	N6(NGlycan / 1378.4757)	HexNAc(2)Hex(6)	6	Rep1_Frac1	45.3334	9383	AI-ETD	0	3.36	311.8	227.8	3	977.758	977.751	2931.26	2931.24	1551.76	TRUE	FALSE	TRUE	Reported in Literature	269
ADVGGEAAGTAINHSHMLLQR	Q9DB72	>sp|Q9DB72|BTBDH_MOUSE BTB/POZ domain-containing protein 17 OS=Mus musculus GN=Btbd17 PE=1 SV=1	44	ADVGGEAAGTAIN[NGlycan_1702.5813]HSHM[Oxidation]LLQR	32	N13(NGlycan / 1702.5813);M17(Oxidation / 15.9949)	HexNAc(2)Hex(8)	13	Rep1_Frac1	42.5687	8759	AI-ETD	0	5.32	260.7	255.4	4	967.421	967.415	3866.66	3866.64	2147.05	TRUE	FALSE	FALSE	None	0
KVLKDAVNNITAK	O08532-4	>sp|O08532-4|CA2D1_MOUSE Isoform 2D of Voltage-dependent calcium channel subunit alpha-2/delta-1 OS=Mus musculus GN=Cacna2d1	324	KVLKDAVNN[NGlycan_1864.6342]ITAK	316	N9(NGlycan / 1864.6342)	HexNAc(2)Hex(9)	9	Rep1_Frac1	31.1424	6209	AI-ETD	0	2.91	196	196	4	820.379	820.375	3278.49	3278.48	1412.84	FALSE	TRUE	FALSE	None	0
KLNYTLK	P97449	>sp|P97449|AMPN_MOUSE Aminopeptidase N OS=Mus musculus GN=Anpep PE=1 SV=4	128	KLN[NGlycan_1216.4229]YTLK	126	N3(NGlycan / 1216.4229)	HexNAc(2)Hex(5)	3	Rep1_Frac1	31.1031	6200	HCD	0.004	1.91	196.9	188	3	699.326	699.322	2095.96	2095.95	878.523	FALSE	TRUE	TRUE	Reported in Literature	269
HINFTR	P15209	>sp|P15209|NTRK2_MOUSE BDNF/NT-3 growth factors receptor OS=Mus musculus GN=Ntrk2 PE=1 SV=1	121	HIN[NGlycan_1054.37]FTR	119	N3(NGlycan / 1054.37)	HexNAc(2)Hex(4)	3	Rep1_Frac1	25.8532	5050	HCD	0	3.36	261	61.8	3	614.604	614.602	1841.8	1841.79	786.414	FALSE	TRUE	TRUE	By Similarity	250
GELNSTLFSSRPK	Q9CQF9	>sp|Q9CQF9|PCYOX_MOUSE Prenylcysteine oxidase OS=Mus musculus GN=Pcyox1 PE=1 SV=1	353	GELN[NGlycan_1378.4757]STLFSSRPK	350	N4(NGlycan / 1378.4757)	HexNAc(2)Hex(6)	4	Rep1_Frac1	42.1593	8666	HCD	0	5.49	349.2	174.1	3	938.752	938.748	2814.24	2814.23	1434.75	FALSE	TRUE	TRUE	Reported in Literature	269
WKLNK	Q61735	>sp|Q61735|CD47_MOUSE Leukocyte surface antigen CD47 OS=Mus musculus GN=Cd47 PE=1 SV=2	61	WKLN[NGlycan_892.3172]K	58	N4(NGlycan / 892.3172)	HexNAc(2)Hex(3)	4	Rep1_Frac1	24.3057	4701	HCD	0	2.87	266	81.6	3	527.583	527.582	1580.74	1580.73	687.407	TRUE	FALSE	TRUE	Sequence Analysis	255
GNYDFVEAMIVNNHTSLDVER	Q8BLF1	>sp|Q8BLF1|NCEH1_MOUSE Neutral cholesterol ester hydrolase 1 OS=Mus musculus GN=Nceh1 PE=1 SV=1	270	GNYDFVEAM[Oxidation]IVNN[NGlycan_1702.5813]HTSLDVER	258	M9(Oxidation / 15.9949);N13(NGlycan / 1702.5813)	HexNAc(2)Hex(8)	13	Rep1_Frac1	55.6084	11767	AI-ETD	0	7.25	449.2	412.3	4	1036.19	1036.18	4141.73	4141.71	2422.12	FALSE	TRUE	TRUE	Sequence Analysis	255
GELNSTLFSSRPK	Q9CQF9	>sp|Q9CQF9|PCYOX_MOUSE Prenylcysteine oxidase OS=Mus musculus GN=Pcyox1 PE=1 SV=1	353	GELN[NGlycan_1216.4229]STLFSSRPK	350	N4(NGlycan / 1216.4229)	HexNAc(2)Hex(5)	4	Rep1_Frac1	42.0991	8654	HCD	0	5.41	385.3	169.7	3	884.734	884.731	2652.19	2652.18	1434.75	FALSE	TRUE	TRUE	Reported in Literature	269
HINFTR	P15209	>sp|P15209|NTRK2_MOUSE BDNF/NT-3 growth factors receptor OS=Mus musculus GN=Ntrk2 PE=1 SV=1	121	HIN[NGlycan_1216.4229]FTR	119	N3(NGlycan / 1216.4229)	HexNAc(2)Hex(5)	3	Rep1_Frac1	25.6266	4999	HCD	0.01	1.33	219.5	25.8	3	668.622	668.62	2003.85	2003.84	786.414	FALSE	TRUE	TRUE	By Similarity	250
GNYDFVEAMIVNNHTSLDVER	Q8BLF1	>sp|Q8BLF1|NCEH1_MOUSE Neutral cholesterol ester hydrolase 1 OS=Mus musculus GN=Nceh1 PE=1 SV=1	270	GNYDFVEAMIVNN[NGlycan_1702.5813]HTSLDVER	258	N13(NGlycan / 1702.5813)	HexNAc(2)Hex(8)	13	Rep1_Frac1	64.2136	13759	AI-ETD	0	7.85	559.9	222	4	1032.19	1032.18	4125.73	4125.71	2422.12	FALSE	TRUE	TRUE	Sequence Analysis	255
NHSLAFVGTK	Q80UG2	>sp|Q80UG2|PLXA4_MOUSE Plexin-A4 OS=Mus musculus GN=Plxna4 PE=1 SV=3	441	N[NGlycan_1054.37]HSLAFVGTK	441	N1(NGlycan / 1054.37)	HexNAc(2)Hex(4)	1	Rep1_Frac1	33.5805	6750	HCD	0	5.13	486.8	291.9	3	709.988	709.986	2127.95	2127.94	1072.57	TRUE	FALSE	FALSE	None	0
NNIHFPGHNYTTR	Q9Z1M0	>sp|Q9Z1M0|P2RX7_MOUSE P2X purinoceptor 7 OS=Mus musculus GN=P2rx7 PE=1 SV=2	202	NNIHFPGHN[NGlycan_1864.6342]YTTR	194	N9(NGlycan / 1864.6342)	HexNAc(2)Hex(9)	9	Rep1_Frac1	33.1901	6661	AI-ETD	0	4.73	259.6	149.3	3	1145.8	1145.8	3435.4	3435.39	1569.74	FALSE	TRUE	TRUE	Sequence Analysis	255
TFDVSNFQNSSIK	P09470	>sp|P09470|ACE_MOUSE Angiotensin-converting enzyme OS=Mus musculus GN=Ace PE=1 SV=3	719	TFDVSNFQN[NGlycan_1378.4757]SSIK	711	N9(NGlycan / 1378.4757)	HexNAc(2)Hex(6)	9	Rep1_Frac1	46.7443	9707	AI-ETD	0	3.52	250	142.7	3	955.738	955.736	2865.2	2865.19	1485.71	TRUE	FALSE	TRUE	By Similarity	250
SSSHLPPSSYFNASGR	O89023	>sp|O89023|TPP1_MOUSE Tripeptidyl-peptidase 1 OS=Mus musculus GN=Tpp1 PE=1 SV=2	442	SSSHLPPSSYFN[NGlycan_1216.4229]ASGR	431	N12(NGlycan / 1216.4229)	HexNAc(2)Hex(5)	12	Rep1_Frac1	39.709	8123	AI-ETD	0	3.93	231	211.9	4	728.313	728.309	2910.23	2910.22	1692.79	TRUE	FALSE	TRUE	Sequence Analysis	255
FLEPYNDSIQAQK	P14231	>sp|P14231|AT1B2_MOUSE Sodium/potassium-transporting ATPase subunit beta-2 OS=Mus musculus GN=Atp1b2 PE=1 SV=2	118	FLEPYN[NGlycan_1378.4757]DSIQAQK	113	N6(NGlycan / 1378.4757)	HexNAc(2)Hex(6)	6	Rep1_Frac1	46.3954	9627	AI-ETD	0	5.49	324.4	210.6	3	977.756	977.751	2931.25	2931.24	1551.76	TRUE	FALSE	TRUE	Reported in Literature	269
HAVYWNSSNQHLR	O08545	>sp|O08545|EFNA3_MOUSE Ephrin-A3 OS=Mus musculus GN=Efna3 PE=1 SV=4	38	HAVYWN[NGlycan_1216.4229]SSNQHLR	33	N6(NGlycan / 1216.4229)	HexNAc(2)Hex(5)	6	Rep1_Frac1	32.4232	6492	AI-ETD	0	4.99	284.2	247.9	4	707.808	707.806	2828.21	2828.2	1610.77	TRUE	FALSE	TRUE	Reported in Literature	269
LVTQTIPCNK	P56528	>sp|P56528|CD38_MOUSE ADP-ribosyl cyclase/cyclic ADP-ribose hydrolase 1 OS=Mus musculus GN=Cd38 PE=1 SV=2	124	LVTQTIPC[Carbamidomethyl]N[NGlycan_892.3172]K	116	N9(NGlycan / 892.3172);C8(Carbamidomethyl / 57.0215)	HexNAc(2)Hex(3)	9	Rep1_Frac1	33.5005	6732	AI-ETD	0	3.12	209.1	138.8	3	689.323	689.321	2065.95	2065.95	1115.6	FALSE	TRUE	TRUE	Sequence Analysis	255
AEVANLSAHSASPIQDAVLKR	Q7TT15	>sp|Q7TT15|GLTL3_MOUSE Putative polypeptide N-acetylgalactosaminyltransferase-like protein 3 OS=Mus musculus GN=Wbscr17 PE=1 SV=1	50	AEVAN[NGlycan_1702.5813]LSAHSASPIQDAVLKR	46	N5(NGlycan / 1702.5813)	HexNAc(2)Hex(8)	5	Rep1_Frac1	46.4647	9644	AI-ETD	0	2.69	220.5	206.6	4	970.698	970.693	3879.77	3879.75	2176.16	TRUE	FALSE	TRUE	Sequence Analysis	255
FLEPYNDSIQAQK	P14231	>sp|P14231|AT1B2_MOUSE Sodium/potassium-transporting ATPase subunit beta-2 OS=Mus musculus GN=Atp1b2 PE=1 SV=2	118	FLEPYN[NGlycan_1216.4229]DSIQAQK	113	N6(NGlycan / 1216.4229)	HexNAc(2)Hex(5)	6	Rep1_Frac1	49.9578	10442	AI-ETD	0	5.41	367.1	236.6	3	923.738	923.734	2769.2	2769.19	1551.76	TRUE	FALSE	TRUE	Reported in Literature	269
FLEPYNDSIQAQK	P14231	>sp|P14231|AT1B2_MOUSE Sodium/potassium-transporting ATPase subunit beta-2 OS=Mus musculus GN=Atp1b2 PE=1 SV=2	118	FLEPYN[NGlycan_730.2644]DSIQAQK	113	N6(NGlycan / 730.2644)	HexNAc(2)Hex(2)	6	Rep1_Frac1	43.8249	9036	HCD	0	7.52	571.1	512.1	3	761.684	761.681	2283.04	2283.03	1551.76	TRUE	FALSE	TRUE	Reported in Literature	269
FLEPYNDSIQAQK	P14231	>sp|P14231|AT1B2_MOUSE Sodium/potassium-transporting ATPase subunit beta-2 OS=Mus musculus GN=Atp1b2 PE=1 SV=2	118	FLEPYN[NGlycan_1216.4229]DSIQAQK	113	N6(NGlycan / 1216.4229)	HexNAc(2)Hex(5)	6	Rep1_Frac1	51.0002	10687	AI-ETD	0	4.52	294.4	174	3	923.739	923.734	2769.2	2769.19	1551.76	TRUE	FALSE	TRUE	Reported in Literature	269
NSTIQAANLAGLK	Q8BM72	>sp|Q8BM72|HSP13_MOUSE Heat shock 70 kDa protein 13 OS=Mus musculus GN=Hspa13 PE=1 SV=1	184	N[NGlycan_1054.37]STIQAANLAGLK	184	N1(NGlycan / 1054.37)	HexNAc(2)Hex(4)	1	Rep1_Frac1	45.1893	9349	AI-ETD	0.0034	2.07	163.9	16.2	3	785.705	785.702	2355.1	2355.09	1299.71	FALSE	TRUE	FALSE	None	0
QSCITEQTQYFFKNDTK	O08532-4	>sp|O08532-4|CA2D1_MOUSE Isoform 2D of Voltage-dependent calcium channel subunit alpha-2/delta-1 OS=Mus musculus GN=Cacna2d1	968	QSC[Carbamidomethyl]ITEQTQYFFKN[NGlycan_1540.5285]DTK	955	N14(NGlycan / 1540.5285);C3(Carbamidomethyl / 57.0215)	HexNAc(2)Hex(7)	14	Rep1_Frac1	46.5523	9662	AI-ETD	0	4.04	175.1	175.1	4	920.388	920.384	3678.53	3678.51	2079.96	FALSE	TRUE	FALSE	None	0
HAVYWNSSNQHLR	O08545	>sp|O08545|EFNA3_MOUSE Ephrin-A3 OS=Mus musculus GN=Efna3 PE=1 SV=4	38	HAVYWN[NGlycan_1540.5285]SSNQHLR	33	N6(NGlycan / 1540.5285)	HexNAc(2)Hex(7)	6	Rep1_Frac1	32.2212	6450	AI-ETD	0	2.9	182.5	182.5	4	788.836	788.832	3152.32	3152.31	1610.77	TRUE	FALSE	TRUE	Reported in Literature	269
NSTTLVMHMK	Q91ZX7	>sp|Q91ZX7|LRP1_MOUSE Prolow-density lipoprotein receptor-related protein 1 OS=Mus musculus GN=Lrp1 PE=1 SV=1	1826	N[NGlycan_1216.4229]STTLVMHM[Oxidation]K	1826	N1(NGlycan / 1216.4229);M9(Oxidation / 15.9949)	HexNAc(2)Hex(5)	1	Rep1_Frac1	25.6639	5006	HCD	0	4.58	302.1	31.1	3	798.673	798.669	2394	2393.99	1160.57	FALSE	TRUE	TRUE	Sequence Analysis	255
RGNMSSLGFTSK	A2AJ26	>tr|A2AJ26|A2AJ26_MOUSE ATP-binding cassette sub-family A member 2 OS=Mus musculus GN=Abca2 PE=1 SV=1	432	RGN[NGlycan_1702.5813]M[Oxidation]SSLGFTSK	430	N3(NGlycan / 1702.5813);M4(Oxidation / 15.9949)	HexNAc(2)Hex(8)	3	Rep1_Frac1	27.1893	5339	AI-ETD	0	2.97	152.3	94.1	3	1001.74	1001.74	3003.22	3003.21	1283.63	TRUE	FALSE	FALSE	None	0
GNYSCFVSSPSITK	P12960	>sp|P12960|CNTN1_MOUSE Contactin-1 OS=Mus musculus GN=Cntn1 PE=1 SV=1	208	GN[NGlycan_1054.37]YSC[Carbamidomethyl]FVSSPSITK	207	N2(NGlycan / 1054.37);C5(Carbamidomethyl / 57.0215)	HexNAc(2)Hex(4)	2	Rep1_Frac1	45.2932	9373	AI-ETD	0	3.4	263	154.1	3	867.703	867.702	2601.1	2601.09	1488.69	TRUE	FALSE	TRUE	Sequence Analysis	255
SLDAYPVLNQAQAMENHTEVHFQK	Q62470-2	>sp|Q62470-2|ITA3_MOUSE Isoform 2 of Integrin alpha-3 OS=Mus musculus GN=Itga3	606	SLDAYPVLNQAQAM[Oxidation]EN[NGlycan_1540.5285]HTEVHFQK	591	M14(Oxidation / 15.9949);N16(NGlycan / 1540.5285)	HexNAc(2)Hex(7)	16	Rep1_Frac1	50.44	10550	AI-ETD	0	6.47	293.1	293.1	4	1082.47	1082.47	4326.87	4326.85	2769.32	FALSE	TRUE	FALSE	None	0
TNTSALLYDSLR	Q6P1D5	>sp|Q6P1D5|SE6L1_MOUSE Seizure 6-like protein OS=Mus musculus GN=Sez6l PE=1 SV=1	454	TN[NGlycan_1216.4229]TSALLYDSLR	453	N2(NGlycan / 1216.4229)	HexNAc(2)Hex(5)	2	Rep1_Frac1	52.4218	11003	AI-ETD	0	5.41	366.8	222.2	3	857.383	857.379	2570.13	2570.12	1352.69	TRUE	FALSE	TRUE	Sequence Analysis	255
IDGATVDTHHIPVNVTLR	Q7TT36	>sp|Q7TT36|AGRA3_MOUSE Adhesion G protein-coupled receptor A3 OS=Mus musculus GN=Adgra3 PE=2 SV=3	676	IDGATVDTHHIPVN[NGlycan_1216.4229]VTLR	663	N14(NGlycan / 1216.4229)	HexNAc(2)Hex(5)	14	Rep1_Frac1	49.2445	10275	AI-ETD	0	7.47	432.7	389.7	4	794.376	794.372	3174.48	3174.47	1957.04	FALSE	TRUE	TRUE	Sequence Analysis	255
NIPLAPRPGTNASSVPHR	Q99MR3	>sp|Q99MR3|S12A9_MOUSE Solute carrier family 12 member 9 OS=Mus musculus GN=Slc12a9 PE=1 SV=2	228	NIPLAPRPGTN[NGlycan_1702.5813]ASSVPHR	218	N11(NGlycan / 1702.5813)	HexNAc(2)Hex(8)	11	Rep1_Frac1	37.6696	7663	AI-ETD	0	5.83	359.9	256	4	897.409	897.406	3586.61	3586.6	1883.01	TRUE	FALSE	TRUE	Reported in Literature	269
HAVYWNSSNQHLR	O08545	>sp|O08545|EFNA3_MOUSE Ephrin-A3 OS=Mus musculus GN=Efna3 PE=1 SV=4	38	HAVYWN[NGlycan_1378.4757]SSNQHLR	33	N6(NGlycan / 1378.4757)	HexNAc(2)Hex(6)	6	Rep1_Frac1	32.2964	6465	HCD	0	4.97	340.7	125.2	3	997.427	997.423	2990.27	2990.25	1610.77	TRUE	FALSE	TRUE	Reported in Literature	269
GDLNINMTSPMGTK	P21661	>sp|P21661|NEC2_MOUSE Neuroendocrine convertase 2 OS=Mus musculus GN=Pcsk2 PE=1 SV=1	523	GDLNIN[NGlycan_1864.6342]MTSPM[Oxidation]GTK	518	N6(NGlycan / 1864.6342);M11(Oxidation / 15.9949)	HexNAc(2)Hex(9)	6	Rep1_Frac1	38.5246	7861	AI-ETD	0.0039	1.88	187.4	18.2	3	1120.45	1120.45	3359.35	3359.33	1477.69	FALSE	TRUE	TRUE	Sequence Analysis	255
WKLNK	Q61735	>sp|Q61735|CD47_MOUSE Leukocyte surface antigen CD47 OS=Mus musculus GN=Cd47 PE=1 SV=2	61	WKLN[NGlycan_1216.4229]K	58	N4(NGlycan / 1216.4229)	HexNAc(2)Hex(5)	4	Rep1_Frac1	24.1756	4673	HCD	0.01	1.32	208	22.5	3	635.619	635.617	1904.84	1904.84	687.407	TRUE	FALSE	TRUE	Sequence Analysis	255
LVTQTIPCNK	P56528	>sp|P56528|CD38_MOUSE ADP-ribosyl cyclase/cyclic ADP-ribose hydrolase 1 OS=Mus musculus GN=Cd38 PE=1 SV=2	124	LVTQTIPC[Carbamidomethyl]N[NGlycan_730.2644]K	116	N9(NGlycan / 730.2644);C8(Carbamidomethyl / 57.0215)	HexNAc(2)Hex(2)	9	Rep1_Frac1	33.525	6741	AI-ETD	0	2.85	174	103.3	3	635.305	635.303	1903.9	1903.89	1115.6	FALSE	TRUE	TRUE	Sequence Analysis	255
LTGALAGGGSAAGTSANATK	Q8C3Q5	>sp|Q8C3Q5|SHSA7_MOUSE Protein shisa-7 OS=Mus musculus GN=Shisa7 PE=1 SV=3	62	LTGALAGGGSAAGTSAN[NGlycan_1216.4229]ATK	46	N17(NGlycan / 1216.4229)	HexNAc(2)Hex(5)	17	Rep1_Frac1	33.131	6650	AI-ETD	0	6.37	285	220.3	3	964.77	964.766	2892.3	2892.28	1674.85	FALSE	TRUE	FALSE	None	0
FLEPYNDSIQAQK	P14231	>sp|P14231|AT1B2_MOUSE Sodium/potassium-transporting ATPase subunit beta-2 OS=Mus musculus GN=Atp1b2 PE=1 SV=2	118	FLEPYN[NGlycan_1378.4757]DSIQAQK	113	N6(NGlycan / 1378.4757)	HexNAc(2)Hex(6)	6	Rep1_Frac1	49.4969	10335	AI-ETD	0	2.69	211.1	64.7	3	977.757	977.751	2931.26	2931.24	1551.76	TRUE	FALSE	TRUE	Reported in Literature	269
FLEPYNDSIQAQK	P14231	>sp|P14231|AT1B2_MOUSE Sodium/potassium-transporting ATPase subunit beta-2 OS=Mus musculus GN=Atp1b2 PE=1 SV=2	118	FLEPYN[NGlycan_1378.4757]DSIQAQK	113	N6(NGlycan / 1378.4757)	HexNAc(2)Hex(6)	6	Rep1_Frac1	48.3777	10075	AI-ETD	0.004	1.92	232.7	117.7	3	977.758	977.751	2931.26	2931.24	1551.76	TRUE	FALSE	TRUE	Reported in Literature	269
ANHSGAVVLLK	Q61739	>sp|Q61739|ITA6_MOUSE Integrin alpha-6 OS=Mus musculus GN=Itga6 PE=1 SV=3	284	AN[NGlycan_1054.37]HSGAVVLLK	283	N2(NGlycan / 1054.37)	HexNAc(2)Hex(4)	2	Rep1_Frac1	35.7703	7236	HCD	0	6.54	441.3	441.3	3	721.68	721.677	2163.03	2163.02	1107.64	TRUE	FALSE	TRUE	Reported in Literature	269
FHVNYTQPLVAVK	P14231	>sp|P14231|AT1B2_MOUSE Sodium/potassium-transporting ATPase subunit beta-2 OS=Mus musculus GN=Atp1b2 PE=1 SV=2	238	FHVN[NGlycan_1378.4757]YTQPLVAVK	235	N4(NGlycan / 1378.4757)	HexNAc(2)Hex(6)	4	Rep1_Frac1	51.1034	10708	HCD	0	5.6	473.1	289.8	3	965.446	965.441	2894.32	2894.31	1514.82	FALSE	TRUE	TRUE	Reported in Literature	269
FLEPYNDSIQAQK	P14231	>sp|P14231|AT1B2_MOUSE Sodium/potassium-transporting ATPase subunit beta-2 OS=Mus musculus GN=Atp1b2 PE=1 SV=2	118	FLEPYN[NGlycan_1540.5285]DSIQAQK	113	N6(NGlycan / 1540.5285)	HexNAc(2)Hex(7)	6	Rep1_Frac1	46.2546	9591	AI-ETD	0	3.01	204.1	76.4	3	1031.77	1031.77	3093.31	3093.29	1551.76	TRUE	FALSE	TRUE	Reported in Literature	269
STNHEPSEMSNR	Q8BGU2	>sp|Q8BGU2|CBLN2_MOUSE Cerebellin-2 OS=Mus musculus GN=Cbln2 PE=1 SV=1	110	STNHEPSEM[Oxidation]SN[NGlycan_1702.5813]R	100	M9(Oxidation / 15.9949);N11(NGlycan / 1702.5813)	HexNAc(2)Hex(8)	11	Rep1_Frac1	12.7597	2429	AI-ETD	0.0015	2.65	218.4	118.6	3	1036.4	1036.39	3107.18	3107.16	1387.58	FALSE	TRUE	TRUE	Reported in Literature	269
EICSGNSSQCAPNVHK	Q9R1V6-16	>sp|Q9R1V6-16|ADA22_MOUSE Isoform 14 of Disintegrin and metalloproteinase domain-containing protein 22 OS=Mus musculus GN=Adam22	517	EIC[Carbamidomethyl]SGN[NGlycan_1216.4229]SSQC[Carbamidomethyl]APNVHK	512	N6(NGlycan / 1216.4229);C3(Carbamidomethyl / 57.0215);C10(Carbamidomethyl / 57.0215)	HexNAc(2)Hex(5)	6	Rep1_Frac1	24.2183	4684	AI-ETD	0	4.87	168.4	153.3	3	1002.08	1002.07	3004.21	3004.2	1672.73	TRUE	FALSE	FALSE	None	0
RGDLNINMTSPMGTK	P21661	>sp|P21661|NEC2_MOUSE Neuroendocrine convertase 2 OS=Mus musculus GN=Pcsk2 PE=1 SV=1	523	RGDLNIN[NGlycan_1540.5285]M[Oxidation]TSPM[Oxidation]GTK	517	N7(NGlycan / 1540.5285);M8(Oxidation / 15.9949);M12(Oxidation / 15.9949)	HexNAc(2)Hex(7)	7	Rep1_Frac1	30.3297	6013	HCD	0	2.74	150.6	28.4	3	1069.78	1069.78	3207.33	3207.32	1633.79	FALSE	TRUE	TRUE	Sequence Analysis	255
ANHSGAVVLLK	Q61739	>sp|Q61739|ITA6_MOUSE Integrin alpha-6 OS=Mus musculus GN=Itga6 PE=1 SV=3	284	AN[NGlycan_1216.4229]HSGAVVLLK	283	N2(NGlycan / 1216.4229)	HexNAc(2)Hex(5)	2	Rep1_Frac1	35.689	7217	HCD	0	6.44	433	395.5	3	775.698	775.695	2325.08	2325.07	1107.64	TRUE	FALSE	TRUE	Reported in Literature	269
FLEPYNDSIQAQK	P14231	>sp|P14231|AT1B2_MOUSE Sodium/potassium-transporting ATPase subunit beta-2 OS=Mus musculus GN=Atp1b2 PE=1 SV=2	118	FLEPYN[NGlycan_1216.4229]DSIQAQK	113	N6(NGlycan / 1216.4229)	HexNAc(2)Hex(5)	6	Rep1_Frac1	42.9887	8859	AI-ETD	0.0015	2.65	205.3	76.3	3	923.736	923.734	2769.19	2769.19	1551.76	TRUE	FALSE	TRUE	Reported in Literature	269
FLEPYNDSIQAQK	P14231	>sp|P14231|AT1B2_MOUSE Sodium/potassium-transporting ATPase subunit beta-2 OS=Mus musculus GN=Atp1b2 PE=1 SV=2	118	FLEPYN[NGlycan_1216.4229]DSIQAQK	113	N6(NGlycan / 1216.4229)	HexNAc(2)Hex(5)	6	Rep1_Frac1	55.735	11795	AI-ETD	0	2.84	203.3	108.2	3	923.739	923.734	2769.2	2769.19	1551.76	TRUE	FALSE	TRUE	Reported in Literature	269
TANETSAEAYNLLLR	F8VQJ3	>tr|F8VQJ3|F8VQJ3_MOUSE Laminin subunit gamma-1 OS=Mus musculus GN=Lamc1 PE=1 SV=1	1203	TAN[NGlycan_1540.5285]ETSAEAYNLLLR	1201	N3(NGlycan / 1540.5285)	HexNAc(2)Hex(7)	3	Rep1_Frac1	55.9556	11844	AI-ETD	0	5.23	331.8	178.6	3	1069.47	1069.46	3206.38	3206.37	1664.84	FALSE	TRUE	FALSE	None	0
QSEENFNPNCSFWSYSK	Q80TS3-2	>sp|Q80TS3-2|AGRL3_MOUSE Isoform 2 of Adhesion G protein-coupled receptor L3 OS=Mus musculus GN=Adgrl3	885	QSEENFNPN[NGlycan_1378.4757]C[Carbamidomethyl]SFWSYSK	877	N9(NGlycan / 1378.4757);C10(Carbamidomethyl / 57.0215)	HexNAc(2)Hex(6)	9	Rep1_Frac1	54.1949	11430	AI-ETD	0	6.73	392.1	319.8	3	1168.13	1168.12	3502.36	3502.35	2065.85	TRUE	FALSE	FALSE	None	0
IDGATVDTHHIPVNVTLR	Q7TT36	>sp|Q7TT36|AGRA3_MOUSE Adhesion G protein-coupled receptor A3 OS=Mus musculus GN=Adgra3 PE=2 SV=3	676	IDGATVDTHHIPVN[NGlycan_1378.4757]VTLR	663	N14(NGlycan / 1378.4757)	HexNAc(2)Hex(6)	14	Rep1_Frac1	49.0851	10237	AI-ETD	0	4.55	210	210	4	834.889	834.886	3336.53	3336.52	1957.04	FALSE	TRUE	TRUE	Sequence Analysis	255
KIDGDTIIFSNVQESSSAVYQCNASNK	Q810U4	>sp|Q810U4|NRCAM_MOUSE Neuronal cell adhesion molecule OS=Mus musculus GN=Nrcam PE=1 SV=2	427	KIDGDTIIFSNVQESSSAVYQC[Carbamidomethyl]N[NGlycan_1704.6347]ASNK	405	N23(NGlycan / 1704.6347);C22(Carbamidomethyl / 57.0215)	HexNAc(6)Hex(3)	23	Rep1_Frac1	54.0621	11396	AI-ETD	0	3.21	235.5	235.5	4	1170.76	1170.77	4680.01	4680.04	2917.38	TRUE	FALSE	TRUE	Sequence Analysis	255
LDKEHLVNISGGPMTYSHR	P61215	>sp|P61215|CAH10_MOUSE Carbonic anhydrase-related protein 10 OS=Mus musculus GN=Ca10 PE=1 SV=1	116	LDKEHLVN[NGlycan_1216.4229]ISGGPM[Oxidation]TYSHR	109	N8(NGlycan / 1216.4229);M14(Oxidation / 15.9949)	HexNAc(2)Hex(5)	8	Rep1_Frac1	39.0311	7975	AI-ETD	0	6.21	451.3	389.4	5	678.108	678.105	3386.51	3386.49	2153.07	TRUE	FALSE	FALSE	None	0
DLEILTLNNNNISR	Q9WVB4	>sp|Q9WVB4|SLIT3_MOUSE Slit homolog 3 protein OS=Mus musculus GN=Slit3 PE=2 SV=2	192	DLEILTLNNNN[NGlycan_1216.4229]ISR	182	N11(NGlycan / 1216.4229)	HexNAc(2)Hex(5)	11	Rep1_Frac1	59.2025	12585	AI-ETD	0	4.89	341.1	219.6	3	949.105	949.099	2845.3	2845.28	1627.85	TRUE	FALSE	TRUE	Sequence Analysis	255
MYSEGSDIVPQSNETALHYFKK	J3QJX3	>tr|J3QJX3|J3QJX3_MOUSE Protein sel-1 homolog 1 OS=Mus musculus GN=Sel1l PE=1 SV=1	377	M[Oxidation]YSEGSDIVPQSN[NGlycan_1378.4757]ETALHYFKK	365	M1(Oxidation / 15.9949);N13(NGlycan / 1378.4757)	HexNAc(2)Hex(6)	13	Rep1_Frac1	47.5286	9882	AI-ETD	0	7.54	578.7	499.3	4	985.43	985.425	3938.7	3938.68	2543.2	FALSE	TRUE	FALSE	None	0
GDLNINMTSPMGTK	P21661	>sp|P21661|NEC2_MOUSE Neuroendocrine convertase 2 OS=Mus musculus GN=Pcsk2 PE=1 SV=1	523	GDLNIN[NGlycan_1702.5813]M[Oxidation]TSPMGTK	518	N6(NGlycan / 1702.5813);M7(Oxidation / 15.9949)	HexNAc(2)Hex(8)	6	Rep1_Frac1	38.4613	7846	AI-ETD	0.0039	1.81	162.3	87.2	3	1066.44	1066.43	3197.29	3197.27	1477.69	FALSE	TRUE	TRUE	Sequence Analysis	255
VTVEGMEYVFYNDTK	B2RXS4	>sp|B2RXS4|PLXB2_MOUSE Plexin-B2 OS=Mus musculus GN=Plxnb2 PE=1 SV=1	1053	VTVEGMEYVFYN[NGlycan_1216.4229]DTK	1042	N12(NGlycan / 1216.4229)	HexNAc(2)Hex(5)	12	Rep1_Frac1	60.7092	12938	AI-ETD	0	3.8	216.2	172	3	1004.43	1004.42	3011.26	3011.25	1793.82	FALSE	TRUE	TRUE	Sequence Analysis	255
GTVLCGPPPAVENASLVGVR	P55066	>sp|P55066|NCAN_MOUSE Neurocan core protein OS=Mus musculus GN=Ncan PE=1 SV=1	1175	GTVLC[Carbamidomethyl]GPPPAVEN[NGlycan_1216.4229]ASLVGVR	1163	N13(NGlycan / 1216.4229);C5(Carbamidomethyl / 57.0215)	HexNAc(2)Hex(5)	13	Rep1_Frac1	57.5793	12212	AI-ETD	0	4.17	221.2	194.5	3	1070.5	1070.5	3209.49	3209.48	1935.02	TRUE	FALSE	TRUE	Sequence Analysis	255
NCNLTQIGGLIDSK	P39087	>sp|P39087|GRIK2_MOUSE Glutamate receptor ionotropic, kainate 2 OS=Mus musculus GN=Grik2 PE=1 SV=4	751	NC[Carbamidomethyl]N[NGlycan_1540.5285]LTQIGGLIDSK	749	N3(NGlycan / 1540.5285);C2(Carbamidomethyl / 57.0215)	HexNAc(2)Hex(7)	3	Rep1_Frac1	54.0944	11403	AI-ETD	0.0099	1.46	174.4	80.4	3	1025.11	1025.11	3073.32	3073.3	1474.74	FALSE	TRUE	FALSE	None	0
RACQFNR	P14231	>sp|P14231|AT1B2_MOUSE Sodium/potassium-transporting ATPase subunit beta-2 OS=Mus musculus GN=Atp1b2 PE=1 SV=2	153	RAC[Carbamidomethyl]QFN[NGlycan_1216.4229]R	148	N6(NGlycan / 1216.4229);C3(Carbamidomethyl / 57.0215)	HexNAc(2)Hex(5)	6	Rep1_Frac1	16.572	3142	AI-ETD	0	3.47	273	138.2	3	723.3	723.298	2167.89	2167.88	893.429	FALSE	TRUE	TRUE	Sequence Analysis	255
FLEPYNDSIQAQK	P14231	>sp|P14231|AT1B2_MOUSE Sodium/potassium-transporting ATPase subunit beta-2 OS=Mus musculus GN=Atp1b2 PE=1 SV=2	118	FLEPYN[NGlycan_1378.4757]DSIQAQK	113	N6(NGlycan / 1378.4757)	HexNAc(2)Hex(6)	6	Rep1_Frac1	52.6552	11061	AI-ETD	0	2.69	175.3	63.5	3	977.757	977.751	2931.26	2931.24	1551.76	TRUE	FALSE	TRUE	Reported in Literature	269
ATQLFTNQTDIPNMEDVYAVK	Q9JIA1	>sp|Q9JIA1|LGI1_MOUSE Leucine-rich glioma-inactivated protein 1 OS=Mus musculus GN=Lgi1 PE=1 SV=1	422	ATQLFTN[NGlycan_1216.4229]QTDIPNM[Oxidation]EDVYAVK	416	N7(NGlycan / 1216.4229);M14(Oxidation / 15.9949)	HexNAc(2)Hex(5)	7	Rep1_Frac1	55.447	11732	AI-ETD	0	7.39	398.4	398.4	4	908.403	908.4	3630.59	3630.58	2397.15	FALSE	TRUE	TRUE	Sequence Analysis	255
YYHGELSYLNVTR	P18242	>sp|P18242|CATD_MOUSE Cathepsin D OS=Mus musculus GN=Ctsd PE=1 SV=1	261	YYHGELSYLN[NGlycan_1458.442]VTR	252	N10(NGlycan / 1458.442)	HexNAc(2)Hex(6)Phospho(1)	10	Rep1_Frac1	52.321	10982	AI-ETD	0	5.38	297.8	190.7	3	1025.09	1025.08	3073.24	3073.23	1613.78	FALSE	TRUE	TRUE	Reported in Literature	269
LNPNVTLDGDSLVATATATASAEQEGTK	Q60625	>sp|Q60625|ICAM5_MOUSE Intercellular adhesion molecule 5 OS=Mus musculus GN=Icam5 PE=1 SV=2	274	LNPN[NGlycan_1038.3751]VTLDGDSLVATATATASAEQEGTK	271	N4(NGlycan / 1038.3751)	HexNAc(2)Hex(3)Fuc(1)	4	Rep1_Frac1	63.1562	13507	AI-ETD	0	7.14	383.1	383.1	4	953.946	953.942	3812.76	3812.74	2773.36	FALSE	TRUE	TRUE	Sequence Analysis	255
HGHFTGFNGSTLR	Q99MR3	>sp|Q99MR3|S12A9_MOUSE Solute carrier family 12 member 9 OS=Mus musculus GN=Slc12a9 PE=1 SV=2	243	HGHFTGFN[NGlycan_1216.4229]GSTLR	236	N8(NGlycan / 1216.4229)	HexNAc(2)Hex(5)	8	Rep1_Frac1	35.8232	7249	AI-ETD	0	3.38	210.5	198.1	4	662.537	662.534	2647.13	2647.12	1429.69	TRUE	FALSE	TRUE	Reported in Literature	269
NFAEEPIYCYTPHNFTR	Q6IMP4	>sp|Q6IMP4|PANX2_MOUSE Pannexin-2 OS=Mus musculus GN=Panx2 PE=1 SV=2	86	NFAEEPIYC[Carbamidomethyl]YTPHN[NGlycan_1216.4229]FTR	73	N14(NGlycan / 1216.4229);C9(Carbamidomethyl / 57.0215)	HexNAc(2)Hex(5)	14	Rep1_Frac1	54.1859	11429	AI-ETD	0	3.72	175.8	150.1	3	1125.81	1125.8	3375.4	3375.39	2100.94	FALSE	TRUE	TRUE	Sequence Analysis	255
TVVTEAGNLLKDNATQEEILHYLEK	Q61207	>sp|Q61207|SAP_MOUSE Prosaposin OS=Mus musculus GN=Psap PE=1 SV=2	80	TVVTEAGNLLKDN[NGlycan_1054.37]ATQEEILHYLEK	68	N13(NGlycan / 1054.37)	HexNAc(2)Hex(4)	13	Rep1_Frac1	68.1592	14651	AI-ETD	0	3.6	218.2	218.2	4	971.466	971.465	3882.84	3882.84	2827.46	FALSE	TRUE	TRUE	Sequence Analysis	255
TVVTEAGNLLKDNATQEEILHYLEK	Q61207	>sp|Q61207|SAP_MOUSE Prosaposin OS=Mus musculus GN=Psap PE=1 SV=2	80	TVVTEAGNLLKDN[NGlycan_1038.3751]ATQEEILHYLEK	68	N13(NGlycan / 1038.3751)	HexNAc(2)Hex(3)Fuc(1)	13	Rep1_Frac1	68.2755	14674	HCD	0	6.66	325.7	254.2	3	1289.62	1289.62	3866.86	3866.84	2827.46	FALSE	TRUE	TRUE	Sequence Analysis	255
TVVTEAGNLLKDNATQEEILHYLEK	Q61207	>sp|Q61207|SAP_MOUSE Prosaposin OS=Mus musculus GN=Psap PE=1 SV=2	80	TVVTEAGNLLKDN[NGlycan_1038.3751]ATQEEILHYLEK	68	N13(NGlycan / 1038.3751)	HexNAc(2)Hex(3)Fuc(1)	13	Rep1_Frac1	68.0395	14624	HCD	0	5.08	166.8	166.8	4	967.471	967.466	3866.86	3866.84	2827.46	FALSE	TRUE	TRUE	Sequence Analysis	255
TNSSFIQGFVDHVKEDCDR	Q61207	>sp|Q61207|SAP_MOUSE Prosaposin OS=Mus musculus GN=Psap PE=1 SV=2	214	TN[NGlycan_1864.6342]SSFIQGFVDHVKEDC[Carbamidomethyl]DR	213	N2(NGlycan / 1864.6342);C17(Carbamidomethyl / 57.0215)	HexNAc(2)Hex(9)	2	Rep1_Frac1	55.8509	11821	HCD	0	6.38	244.7	222.6	4	1030.42	1030.42	4118.67	4118.65	2195.99	TRUE	FALSE	TRUE	Sequence Analysis	255
TNSSFIQGFVDHVKEDCDR	Q61207	>sp|Q61207|SAP_MOUSE Prosaposin OS=Mus musculus GN=Psap PE=1 SV=2	214	TN[NGlycan_1702.5813]SSFIQGFVDHVKEDC[Carbamidomethyl]DR	213	N2(NGlycan / 1702.5813);C17(Carbamidomethyl / 57.0215)	HexNAc(2)Hex(8)	2	Rep1_Frac1	55.7607	11800	HCD	0	4.57	228.3	228.3	4	989.911	989.906	3956.62	3956.6	2195.99	TRUE	FALSE	TRUE	Sequence Analysis	255
TNSSFIQGFVDHVKEDCDR	Q61207	>sp|Q61207|SAP_MOUSE Prosaposin OS=Mus musculus GN=Psap PE=1 SV=2	214	TN[NGlycan_1200.4279]SSFIQGFVDHVKEDC[Carbamidomethyl]DR	213	N2(NGlycan / 1200.4279);C17(Carbamidomethyl / 57.0215)	HexNAc(2)Hex(4)Fuc(1)	2	Rep1_Frac1	56.2559	11909	AI-ETD	0	6.3	422.6	348.5	4	864.371	864.367	3454.46	3454.45	2195.99	TRUE	FALSE	TRUE	Sequence Analysis	255
TNSSFIQGFVDHVKEDCDR	Q61207	>sp|Q61207|SAP_MOUSE Prosaposin OS=Mus musculus GN=Psap PE=1 SV=2	214	TN[NGlycan_1038.3751]SSFIQGFVDHVKEDC[Carbamidomethyl]DR	213	N2(NGlycan / 1038.3751);C17(Carbamidomethyl / 57.0215)	HexNAc(2)Hex(3)Fuc(1)	2	Rep1_Frac1	57.3598	12159	AI-ETD	0	5.66	381.8	338.5	4	823.858	823.854	3292.41	3292.39	2195.99	TRUE	FALSE	TRUE	Sequence Analysis	255
TNSSFIQGFVDHVKEDCDR	Q61207	>sp|Q61207|SAP_MOUSE Prosaposin OS=Mus musculus GN=Psap PE=1 SV=2	214	TN[NGlycan_1038.3751]SSFIQGFVDHVKEDC[Carbamidomethyl]DR	213	N2(NGlycan / 1038.3751);C17(Carbamidomethyl / 57.0215)	HexNAc(2)Hex(3)Fuc(1)	2	Rep1_Frac1	56.2908	11916	HCD	0	5.85	267	267	4	823.857	823.854	3292.41	3292.39	2195.99	TRUE	FALSE	TRUE	Sequence Analysis	255
TNSSFIQGFVDHVKEDCDR	Q61207	>sp|Q61207|SAP_MOUSE Prosaposin OS=Mus musculus GN=Psap PE=1 SV=2	214	TN[NGlycan_876.3223]SSFIQGFVDHVKEDC[Carbamidomethyl]DR	213	N2(NGlycan / 876.3223);C17(Carbamidomethyl / 57.0215)	HexNAc(2)Hex(2)Fuc(1)	2	Rep1_Frac1	56.5413	11969	HCD	0	4.5	201.5	201.5	4	783.344	783.341	3130.36	3130.34	2195.99	TRUE	FALSE	TRUE	Sequence Analysis	255
VCSNDNKTFDSSCHFFATK	P07214	>sp|P07214|SPRC_MOUSE SPARC OS=Mus musculus GN=Sparc PE=1 SV=1	115	VC[Carbamidomethyl]SNDN[NGlycan_1864.6342]KTFDSSC[Carbamidomethyl]HFFATK	110	N6(NGlycan / 1864.6342);C2(Carbamidomethyl / 57.0215);C13(Carbamidomethyl / 57.0215)	HexNAc(2)Hex(9)	6	Rep1_Frac1	39.6709	8115	HCD	0	5.18	237.4	232.2	4	1033.16	1033.16	4129.62	4129.6	2149.92	FALSE	TRUE	TRUE	Inferred by Curator	305
VCSNDNKTFDSSCHFFATK	P07214	>sp|P07214|SPRC_MOUSE SPARC OS=Mus musculus GN=Sparc PE=1 SV=1	115	VC[Carbamidomethyl]SNDN[NGlycan_1540.5285]KTFDSSC[Carbamidomethyl]HFFATK	110	N6(NGlycan / 1540.5285);C2(Carbamidomethyl / 57.0215);C13(Carbamidomethyl / 57.0215)	HexNAc(2)Hex(7)	6	Rep1_Frac1	39.817	8141	HCD	0	3.89	201.1	157.7	4	952.135	952.13	3805.52	3805.5	2149.92	FALSE	TRUE	TRUE	Inferred by Curator	305
VCSNDNKTFDSSCHFFATK	P07214	>sp|P07214|SPRC_MOUSE SPARC OS=Mus musculus GN=Sparc PE=1 SV=1	115	VC[Carbamidomethyl]SNDN[NGlycan_1216.4229]KTFDSSC[Carbamidomethyl]HFFATK	110	N6(NGlycan / 1216.4229);C2(Carbamidomethyl / 57.0215);C13(Carbamidomethyl / 57.0215)	HexNAc(2)Hex(5)	6	Rep1_Frac1	40.0626	8194	HCD	0	7.03	327.6	327.6	4	871.107	871.104	3481.41	3481.39	2149.92	FALSE	TRUE	TRUE	Inferred by Curator	305
FLEPYNDSIQAQKNDVCRPGR	P14231	>sp|P14231|AT1B2_MOUSE Sodium/potassium-transporting ATPase subunit beta-2 OS=Mus musculus GN=Atp1b2 PE=1 SV=2	118	FLEPYN[NGlycan_1540.5285]DSIQAQKNDVC[Carbamidomethyl]RPGR	113	N6(NGlycan / 1540.5285);C17(Carbamidomethyl / 57.0215)	HexNAc(2)Hex(7)	6	Rep1_Frac1	41.5513	8531	HCD	0	3.97	185.4	159.3	4	1012.69	1012.69	4047.75	4047.74	2449.18	TRUE	FALSE	TRUE	Reported in Literature	269
FLEPYNDSIQAQK	P14231	>sp|P14231|AT1B2_MOUSE Sodium/potassium-transporting ATPase subunit beta-2 OS=Mus musculus GN=Atp1b2 PE=1 SV=2	118	FLEPYN[NGlycan_1540.5285]DSIQAQK	113	N6(NGlycan / 1540.5285)	HexNAc(2)Hex(7)	6	Rep1_Frac1	43.9639	9070	HCD	0	5.59	491.6	340.9	3	1031.78	1031.77	3093.31	3093.29	1551.76	TRUE	FALSE	TRUE	Reported in Literature	269
FLEPYNDSIQAQK	P14231	>sp|P14231|AT1B2_MOUSE Sodium/potassium-transporting ATPase subunit beta-2 OS=Mus musculus GN=Atp1b2 PE=1 SV=2	118	FLEPYN[NGlycan_1540.5285]DSIQAQK	113	N6(NGlycan / 1540.5285)	HexNAc(2)Hex(7)	6	Rep1_Frac1	46.2348	9588	HCD	0	4.76	254.9	145	3	1031.77	1031.77	3093.31	3093.29	1551.76	TRUE	FALSE	TRUE	Reported in Literature	269
FLEPYNDSIQAQK	P14231	>sp|P14231|AT1B2_MOUSE Sodium/potassium-transporting ATPase subunit beta-2 OS=Mus musculus GN=Atp1b2 PE=1 SV=2	118	FLEPYN[NGlycan_1378.4757]DSIQAQK	113	N6(NGlycan / 1378.4757)	HexNAc(2)Hex(6)	6	Rep1_Frac1	46.3756	9624	HCD	0	5.14	365.2	180.6	3	977.756	977.751	2931.25	2931.24	1551.76	TRUE	FALSE	TRUE	Reported in Literature	269
FLEPYNDSIQAQK	P14231	>sp|P14231|AT1B2_MOUSE Sodium/potassium-transporting ATPase subunit beta-2 OS=Mus musculus GN=Atp1b2 PE=1 SV=2	118	FLEPYN[NGlycan_1378.4757]DSIQAQK	113	N6(NGlycan / 1378.4757)	HexNAc(2)Hex(6)	6	Rep1_Frac1	45.3146	9380	HCD	0	3.87	360.6	188.5	3	977.758	977.751	2931.26	2931.24	1551.76	TRUE	FALSE	TRUE	Reported in Literature	269
FLEPYNDSIQAQK	P14231	>sp|P14231|AT1B2_MOUSE Sodium/potassium-transporting ATPase subunit beta-2 OS=Mus musculus GN=Atp1b2 PE=1 SV=2	118	FLEPYN[NGlycan_1378.4757]DSIQAQK	113	N6(NGlycan / 1378.4757)	HexNAc(2)Hex(6)	6	Rep1_Frac1	49.4863	10333	HCD	0	3.72	247.7	119.1	3	977.757	977.751	2931.26	2931.24	1551.76	TRUE	FALSE	TRUE	Reported in Literature	269
FLEPYNDSIQAQK	P14231	>sp|P14231|AT1B2_MOUSE Sodium/potassium-transporting ATPase subunit beta-2 OS=Mus musculus GN=Atp1b2 PE=1 SV=2	118	FLEPYN[NGlycan_1378.4757]DSIQAQK	113	N6(NGlycan / 1378.4757)	HexNAc(2)Hex(6)	6	Rep1_Frac1	48.3653	10072	HCD	0	2.96	244	81.8	3	977.758	977.751	2931.26	2931.24	1551.76	TRUE	FALSE	TRUE	Reported in Literature	269
FLEPYNDSIQAQK	P14231	>sp|P14231|AT1B2_MOUSE Sodium/potassium-transporting ATPase subunit beta-2 OS=Mus musculus GN=Atp1b2 PE=1 SV=2	118	FLEPYN[NGlycan_1378.4757]DSIQAQK	113	N6(NGlycan / 1378.4757)	HexNAc(2)Hex(6)	6	Rep1_Frac1	51.2097	10732	HCD	0	3.01	228.4	66.3	3	977.755	977.751	2931.25	2931.24	1551.76	TRUE	FALSE	TRUE	Reported in Literature	269
FLEPYNDSIQAQK	P14231	>sp|P14231|AT1B2_MOUSE Sodium/potassium-transporting ATPase subunit beta-2 OS=Mus musculus GN=Atp1b2 PE=1 SV=2	118	FLEPYN[NGlycan_1216.4229]DSIQAQK	113	N6(NGlycan / 1216.4229)	HexNAc(2)Hex(5)	6	Rep1_Frac1	45.3127	9379	HCD	0	7.52	575.8	386.5	3	923.738	923.734	2769.2	2769.19	1551.76	TRUE	FALSE	TRUE	Reported in Literature	269
FLEPYNDSIQAQK	P14231	>sp|P14231|AT1B2_MOUSE Sodium/potassium-transporting ATPase subunit beta-2 OS=Mus musculus GN=Atp1b2 PE=1 SV=2	118	FLEPYN[NGlycan_1216.4229]DSIQAQK	113	N6(NGlycan / 1216.4229)	HexNAc(2)Hex(5)	6	Rep1_Frac1	52.1829	10947	HCD	0	6.73	562.4	342.3	3	923.738	923.734	2769.2	2769.19	1551.76	TRUE	FALSE	TRUE	Reported in Literature	269
FLEPYNDSIQAQK	P14231	>sp|P14231|AT1B2_MOUSE Sodium/potassium-transporting ATPase subunit beta-2 OS=Mus musculus GN=Atp1b2 PE=1 SV=2	118	FLEPYN[NGlycan_1216.4229]DSIQAQK	113	N6(NGlycan / 1216.4229)	HexNAc(2)Hex(5)	6	Rep1_Frac1	46.3742	9623	HCD	0	5.47	558	349.7	3	923.739	923.734	2769.2	2769.19	1551.76	TRUE	FALSE	TRUE	Reported in Literature	269
FLEPYNDSIQAQK	P14231	>sp|P14231|AT1B2_MOUSE Sodium/potassium-transporting ATPase subunit beta-2 OS=Mus musculus GN=Atp1b2 PE=1 SV=2	118	FLEPYN[NGlycan_1216.4229]DSIQAQK	113	N6(NGlycan / 1216.4229)	HexNAc(2)Hex(5)	6	Rep1_Frac1	44.0925	9097	HCD	0	6.86	554.1	366.7	3	923.737	923.734	2769.2	2769.19	1551.76	TRUE	FALSE	TRUE	Reported in Literature	269
FLEPYNDSIQAQK	P14231	>sp|P14231|AT1B2_MOUSE Sodium/potassium-transporting ATPase subunit beta-2 OS=Mus musculus GN=Atp1b2 PE=1 SV=2	118	FLEPYN[NGlycan_1216.4229]DSIQAQK	113	N6(NGlycan / 1216.4229)	HexNAc(2)Hex(5)	6	Rep1_Frac1	47.6646	9915	HCD	0	5.94	465	284.4	3	923.738	923.734	2769.2	2769.19	1551.76	TRUE	FALSE	TRUE	Reported in Literature	269
FLEPYNDSIQAQK	P14231	>sp|P14231|AT1B2_MOUSE Sodium/potassium-transporting ATPase subunit beta-2 OS=Mus musculus GN=Atp1b2 PE=1 SV=2	118	FLEPYN[NGlycan_1216.4229]DSIQAQK	113	N6(NGlycan / 1216.4229)	HexNAc(2)Hex(5)	6	Rep1_Frac1	49.9445	10439	HCD	0	5.73	428.5	260.8	3	923.738	923.734	2769.2	2769.19	1551.76	TRUE	FALSE	TRUE	Reported in Literature	269
FLEPYNDSIQAQK	P14231	>sp|P14231|AT1B2_MOUSE Sodium/potassium-transporting ATPase subunit beta-2 OS=Mus musculus GN=Atp1b2 PE=1 SV=2	118	FLEPYN[NGlycan_1216.4229]DSIQAQK	113	N6(NGlycan / 1216.4229)	HexNAc(2)Hex(5)	6	Rep1_Frac1	48.8056	10176	HCD	0	5.58	418.6	222.2	3	923.737	923.734	2769.2	2769.19	1551.76	TRUE	FALSE	TRUE	Reported in Literature	269
FLEPYNDSIQAQK	P14231	>sp|P14231|AT1B2_MOUSE Sodium/potassium-transporting ATPase subunit beta-2 OS=Mus musculus GN=Atp1b2 PE=1 SV=2	118	FLEPYN[NGlycan_1216.4229]DSIQAQK	113	N6(NGlycan / 1216.4229)	HexNAc(2)Hex(5)	6	Rep1_Frac1	50.9887	10684	HCD	0	4.32	386	152.7	3	923.739	923.734	2769.2	2769.19	1551.76	TRUE	FALSE	TRUE	Reported in Literature	269
FLEPYNDSIQAQK	P14231	>sp|P14231|AT1B2_MOUSE Sodium/potassium-transporting ATPase subunit beta-2 OS=Mus musculus GN=Atp1b2 PE=1 SV=2	118	FLEPYN[NGlycan_1216.4229]DSIQAQK	113	N6(NGlycan / 1216.4229)	HexNAc(2)Hex(5)	6	Rep1_Frac1	53.2914	11215	HCD	0	4.44	294.3	117.8	3	923.738	923.734	2769.2	2769.19	1551.76	TRUE	FALSE	TRUE	Reported in Literature	269
FLEPYNDSIQAQK	P14231	>sp|P14231|AT1B2_MOUSE Sodium/potassium-transporting ATPase subunit beta-2 OS=Mus musculus GN=Atp1b2 PE=1 SV=2	118	FLEPYN[NGlycan_1216.4229]DSIQAQK	113	N6(NGlycan / 1216.4229)	HexNAc(2)Hex(5)	6	Rep1_Frac1	54.6243	11532	HCD	0	4.3	293.6	144.1	3	923.739	923.734	2769.2	2769.19	1551.76	TRUE	FALSE	TRUE	Reported in Literature	269
FLEPYNDSIQAQK	P14231	>sp|P14231|AT1B2_MOUSE Sodium/potassium-transporting ATPase subunit beta-2 OS=Mus musculus GN=Atp1b2 PE=1 SV=2	118	FLEPYN[NGlycan_1216.4229]DSIQAQK	113	N6(NGlycan / 1216.4229)	HexNAc(2)Hex(5)	6	Rep1_Frac1	58.089	12329	HCD	0	4.76	264.4	123.3	3	923.738	923.734	2769.2	2769.19	1551.76	TRUE	FALSE	TRUE	Reported in Literature	269
FLEPYNDSIQAQK	P14231	>sp|P14231|AT1B2_MOUSE Sodium/potassium-transporting ATPase subunit beta-2 OS=Mus musculus GN=Atp1b2 PE=1 SV=2	118	FLEPYN[NGlycan_1216.4229]DSIQAQK	113	N6(NGlycan / 1216.4229)	HexNAc(2)Hex(5)	6	Rep1_Frac1	55.7235	11792	HCD	0.01	1.37	205.6	32	3	923.739	923.734	2769.2	2769.19	1551.76	TRUE	FALSE	TRUE	Reported in Literature	269
FLEPYNDSIQAQK	P14231	>sp|P14231|AT1B2_MOUSE Sodium/potassium-transporting ATPase subunit beta-2 OS=Mus musculus GN=Atp1b2 PE=1 SV=2	118	FLEPYN[NGlycan_1216.4229]DSIQAQK	113	N6(NGlycan / 1216.4229)	HexNAc(2)Hex(5)	6	Rep1_Frac1	57.0257	12088	HCD	0.01	1.35	183.2	36	3	923.737	923.734	2769.2	2769.19	1551.76	TRUE	FALSE	TRUE	Reported in Literature	269
FLEPYNDSIQAQK	P14231	>sp|P14231|AT1B2_MOUSE Sodium/potassium-transporting ATPase subunit beta-2 OS=Mus musculus GN=Atp1b2 PE=1 SV=2	118	FLEPYN[NGlycan_1216.4229]DSIQAQK	113	N6(NGlycan / 1216.4229)	HexNAc(2)Hex(5)	6	Rep1_Frac1	58.1017	12332	AI-ETD	0	2.76	174.6	88.9	3	923.738	923.734	2769.2	2769.19	1551.76	TRUE	FALSE	TRUE	Reported in Literature	269
FLEPYNDSIQAQK	P14231	>sp|P14231|AT1B2_MOUSE Sodium/potassium-transporting ATPase subunit beta-2 OS=Mus musculus GN=Atp1b2 PE=1 SV=2	118	FLEPYN[NGlycan_1216.4229]DSIQAQK	113	N6(NGlycan / 1216.4229)	HexNAc(2)Hex(5)	6	Rep1_Frac1	42.9756	8856	HCD	0.0015	2.65	150.9	67.6	3	923.736	923.734	2769.19	2769.19	1551.76	TRUE	FALSE	TRUE	Reported in Literature	269
FLEPYNDSIQAQK	P14231	>sp|P14231|AT1B2_MOUSE Sodium/potassium-transporting ATPase subunit beta-2 OS=Mus musculus GN=Atp1b2 PE=1 SV=2	118	FLEPYN[NGlycan_1054.37]DSIQAQK	113	N6(NGlycan / 1054.37)	HexNAc(2)Hex(4)	6	Rep1_Frac1	43.5914	8992	HCD	0	8.52	618.3	419.9	3	869.72	869.716	2607.14	2607.13	1551.76	TRUE	FALSE	TRUE	Reported in Literature	269
FLEPYNDSIQAQK	P14231	>sp|P14231|AT1B2_MOUSE Sodium/potassium-transporting ATPase subunit beta-2 OS=Mus musculus GN=Atp1b2 PE=1 SV=2	118	FLEPYN[NGlycan_1054.37]DSIQAQK	113	N6(NGlycan / 1054.37)	HexNAc(2)Hex(4)	6	Rep1_Frac1	44.7365	9238	HCD	0	7.52	591.9	406.7	3	869.719	869.716	2607.14	2607.13	1551.76	TRUE	FALSE	TRUE	Reported in Literature	269
FLEPYNDSIQAQK	P14231	>sp|P14231|AT1B2_MOUSE Sodium/potassium-transporting ATPase subunit beta-2 OS=Mus musculus GN=Atp1b2 PE=1 SV=2	118	FLEPYN[NGlycan_1054.37]DSIQAQK	113	N6(NGlycan / 1054.37)	HexNAc(2)Hex(4)	6	Rep1_Frac1	52.0029	10906	HCD	0	5.47	543.3	343.3	3	869.718	869.716	2607.14	2607.13	1551.76	TRUE	FALSE	TRUE	Reported in Literature	269
FLEPYNDSIQAQK	P14231	>sp|P14231|AT1B2_MOUSE Sodium/potassium-transporting ATPase subunit beta-2 OS=Mus musculus GN=Atp1b2 PE=1 SV=2	118	FLEPYN[NGlycan_1054.37]DSIQAQK	113	N6(NGlycan / 1054.37)	HexNAc(2)Hex(4)	6	Rep1_Frac1	45.8426	9503	HCD	0	5.34	465.9	284.8	3	869.721	869.716	2607.15	2607.13	1551.76	TRUE	FALSE	TRUE	Reported in Literature	269
FLEPYNDSIQAQK	P14231	>sp|P14231|AT1B2_MOUSE Sodium/potassium-transporting ATPase subunit beta-2 OS=Mus musculus GN=Atp1b2 PE=1 SV=2	118	FLEPYN[NGlycan_1054.37]DSIQAQK	113	N6(NGlycan / 1054.37)	HexNAc(2)Hex(4)	6	Rep1_Frac1	47.9499	9976	HCD	0	4.54	372.7	178.4	3	869.718	869.716	2607.14	2607.13	1551.76	TRUE	FALSE	TRUE	Reported in Literature	269
FLEPYNDSIQAQK	P14231	>sp|P14231|AT1B2_MOUSE Sodium/potassium-transporting ATPase subunit beta-2 OS=Mus musculus GN=Atp1b2 PE=1 SV=2	118	FLEPYN[NGlycan_892.3172]DSIQAQK	113	N6(NGlycan / 892.3172)	HexNAc(2)Hex(3)	6	Rep1_Frac1	43.6366	9001	HCD	0	8.52	604.2	410.6	3	815.702	815.699	2445.09	2445.08	1551.76	TRUE	FALSE	TRUE	Reported in Literature	269
FLEPYNDSIQAQK	P14231	>sp|P14231|AT1B2_MOUSE Sodium/potassium-transporting ATPase subunit beta-2 OS=Mus musculus GN=Atp1b2 PE=1 SV=2	118	FLEPYN[NGlycan_892.3172]DSIQAQK	113	N6(NGlycan / 892.3172)	HexNAc(2)Hex(3)	6	Rep1_Frac1	44.6868	9228	HCD	0	6.25	545.9	370.1	3	815.7	815.699	2445.09	2445.08	1551.76	TRUE	FALSE	TRUE	Reported in Literature	269
IETILLNGTDRK	Q91ZX7	>sp|Q91ZX7|LRP1_MOUSE Prolow-density lipoprotein receptor-related protein 1 OS=Mus musculus GN=Lrp1 PE=1 SV=1	730	IETILLN[NGlycan_1241.4545]GTDRK	724	N7(NGlycan / 1241.4545)	HexNAc(3)Hex(3)Fuc(1)	7	Rep1_Frac1	42.2888	8696	HCD	0.0056	1.71	160.2	41.7	3	872.085	872.083	2614.24	2614.23	1371.77	FALSE	TRUE	TRUE	Reported in Literature	269
WTGHNVTVVQR	Q91ZX7	>sp|Q91ZX7|LRP1_MOUSE Prolow-density lipoprotein receptor-related protein 1 OS=Mus musculus GN=Lrp1 PE=1 SV=1	1512	WTGHN[NGlycan_1768.6395]VTVVQR	1508	N5(NGlycan / 1768.6395)	HexNAc(4)Hex(5)Fuc(1)	5	Rep1_Frac1	31.8035	6350	HCD	0	4.69	343.7	140.6	3	1022.45	1022.44	3065.33	3065.32	1295.67	FALSE	TRUE	TRUE	Sequence Analysis	255
WTGHNVTVVQR	Q91ZX7	>sp|Q91ZX7|LRP1_MOUSE Prolow-density lipoprotein receptor-related protein 1 OS=Mus musculus GN=Lrp1 PE=1 SV=1	1512	WTGHN[NGlycan_1622.5816]VTVVQR	1508	N5(NGlycan / 1622.5816)	HexNAc(4)Hex(5)	5	Rep1_Frac1	31.7546	6340	HCD	0	3.73	268.7	54.8	3	973.763	973.759	2919.28	2919.26	1295.67	FALSE	TRUE	TRUE	Sequence Analysis	255
WTGHNVTVVQR	Q91ZX7	>sp|Q91ZX7|LRP1_MOUSE Prolow-density lipoprotein receptor-related protein 1 OS=Mus musculus GN=Lrp1 PE=1 SV=1	1512	WTGHN[NGlycan_1565.5601]VTVVQR	1508	N5(NGlycan / 1565.5601)	HexNAc(3)Hex(5)Fuc(1)	5	Rep1_Frac1	31.7526	6339	HCD	0.0039	1.79	231.8	25.9	3	954.756	954.752	2862.25	2862.24	1295.67	FALSE	TRUE	TRUE	Sequence Analysis	255
WTGHNVTVVQR	Q91ZX7	>sp|Q91ZX7|LRP1_MOUSE Prolow-density lipoprotein receptor-related protein 1 OS=Mus musculus GN=Lrp1 PE=1 SV=1	1512	WTGHN[NGlycan_1362.4808]VTVVQR	1508	N5(NGlycan / 1362.4808)	HexNAc(2)Hex(5)Fuc(1)	5	Rep1_Frac1	31.9785	6390	HCD	0.0039	1.79	216.8	26.3	3	887.062	887.059	2659.17	2659.16	1295.67	FALSE	TRUE	TRUE	Sequence Analysis	255
NSTTLVMHMK	Q91ZX7	>sp|Q91ZX7|LRP1_MOUSE Prolow-density lipoprotein receptor-related protein 1 OS=Mus musculus GN=Lrp1 PE=1 SV=1	1826	N[NGlycan_1216.4229]STTLVM[Oxidation]HM[Oxidation]K	1826	N1(NGlycan / 1216.4229);M7(Oxidation / 15.9949);M9(Oxidation / 15.9949)	HexNAc(2)Hex(5)	1	Rep1_Frac1	19.4432	3696	HCD	0	3.21	251.4	82	3	804.006	804.001	2410	2409.99	1160.57	FALSE	TRUE	TRUE	Sequence Analysis	255
NSTTLVMHMK	Q91ZX7	>sp|Q91ZX7|LRP1_MOUSE Prolow-density lipoprotein receptor-related protein 1 OS=Mus musculus GN=Lrp1 PE=1 SV=1	1826	N[NGlycan_1216.4229]STTLVM[Oxidation]HMK	1826	N1(NGlycan / 1216.4229);M7(Oxidation / 15.9949)	HexNAc(2)Hex(5)	1	Rep1_Frac1	30.2801	6003	HCD	0	4.09	329.5	29.1	3	798.673	798.669	2394.01	2393.99	1160.57	FALSE	TRUE	TRUE	Sequence Analysis	255
NSTTLVMHMK	Q91ZX7	>sp|Q91ZX7|LRP1_MOUSE Prolow-density lipoprotein receptor-related protein 1 OS=Mus musculus GN=Lrp1 PE=1 SV=1	1826	N[NGlycan_1216.4229]STTLVMHM[Oxidation]K	1826	N1(NGlycan / 1216.4229);M9(Oxidation / 15.9949)	HexNAc(2)Hex(5)	1	Rep1_Frac1	29.2332	5769	HCD	0	3.44	273.1	44.1	3	798.673	798.669	2394.01	2393.99	1160.57	FALSE	TRUE	TRUE	Sequence Analysis	255
NSTTLVMHMK	Q91ZX7	>sp|Q91ZX7|LRP1_MOUSE Prolow-density lipoprotein receptor-related protein 1 OS=Mus musculus GN=Lrp1 PE=1 SV=1	1826	N[NGlycan_1216.4229]STTLVM[Oxidation]HMK	1826	N1(NGlycan / 1216.4229);M7(Oxidation / 15.9949)	HexNAc(2)Hex(5)	1	Rep1_Frac1	28.1641	5547	HCD	0.004	2.01	210.3	15.4	3	798.673	798.669	2394.01	2393.99	1160.57	FALSE	TRUE	TRUE	Sequence Analysis	255
NSTTLVMHMK	Q91ZX7	>sp|Q91ZX7|LRP1_MOUSE Prolow-density lipoprotein receptor-related protein 1 OS=Mus musculus GN=Lrp1 PE=1 SV=1	1826	N[NGlycan_1054.37]STTLVM[Oxidation]HM[Oxidation]K	1826	N1(NGlycan / 1054.37);M7(Oxidation / 15.9949);M9(Oxidation / 15.9949)	HexNAc(2)Hex(4)	1	Rep1_Frac1	19.5898	3725	HCD	0	2.84	228.7	43.8	3	749.987	749.983	2247.95	2247.94	1160.57	FALSE	TRUE	TRUE	Sequence Analysis	255
INNGGCQDLCLLTHQGHVNCSCR	Q91ZX7	>sp|Q91ZX7|LRP1_MOUSE Prolow-density lipoprotein receptor-related protein 1 OS=Mus musculus GN=Lrp1 PE=1 SV=1	2503	INNGGC[Carbamidomethyl]QDLC[Carbamidomethyl]LLTHQGHVN[NGlycan_1216.4229]C[Carbamidomethyl]SC[Carbamidomethyl]R	2485	N19(NGlycan / 1216.4229);C6(Carbamidomethyl / 57.0215);C10(Carbamidomethyl / 57.0215);C20(Carbamidomethyl / 57.0215);C22(Carbamidomethyl / 57.0215)	HexNAc(2)Hex(5)	19	Rep1_Frac1	42.4664	8736	HCD	0	4.08	218	166.6	4	983.16	983.156	3929.62	3929.6	2484.09	TRUE	FALSE	TRUE	Sequence Analysis	255
MHLNGSNVQVLHR	Q91ZX7	>sp|Q91ZX7|LRP1_MOUSE Prolow-density lipoprotein receptor-related protein 1 OS=Mus musculus GN=Lrp1 PE=1 SV=1	3090	M[Oxidation]HLN[NGlycan_1897.6821]GSNVQVLHR	3087	M1(Oxidation / 15.9949);N4(NGlycan / 1897.6821)	HexNAc(4)Hex(4)Fuc(1)NeuAc(1)	4	Rep1_Frac1	33.3082	6687	AI-ETD	0	4.92	287.4	79.1	4	855.373	855.37	3418.47	3418.46	1503.77	TRUE	FALSE	TRUE	Sequence Analysis	255
MHLNGSNVQVLHR	Q91ZX7	>sp|Q91ZX7|LRP1_MOUSE Prolow-density lipoprotein receptor-related protein 1 OS=Mus musculus GN=Lrp1 PE=1 SV=1	3090	M[Oxidation]HLN[NGlycan_1752.6446]GSNVQVLHR	3087	M1(Oxidation / 15.9949);N4(NGlycan / 1752.6446)	HexNAc(4)Hex(4)Fuc(2)	4	Rep1_Frac1	31.3741	6257	AI-ETD	0	4.52	288.3	55	4	819.114	819.11	3273.44	3273.42	1503.77	TRUE	FALSE	TRUE	Sequence Analysis	255
NISGVVLADHSGSFHNR	P57716	>sp|P57716|NICA_MOUSE Nicastrin OS=Mus musculus GN=Ncstn PE=1 SV=3	434	N[NGlycan_1702.5813]ISGVVLADHSGSFHNR	434	N1(NGlycan / 1702.5813)	HexNAc(2)Hex(8)	1	Rep1_Frac1	39.409	8058	HCD	0	6.99	397	320.3	4	878.88	878.876	3512.5	3512.48	1808.89	TRUE	FALSE	TRUE	Sequence Analysis	255
NISGVVLADHSGSFHNR	P57716	>sp|P57716|NICA_MOUSE Nicastrin OS=Mus musculus GN=Ncstn PE=1 SV=3	434	N[NGlycan_1540.5285]ISGVVLADHSGSFHNR	434	N1(NGlycan / 1540.5285)	HexNAc(2)Hex(7)	1	Rep1_Frac1	39.4832	8075	HCD	0	6.99	373.4	307.6	4	838.365	838.362	3350.44	3350.43	1808.89	TRUE	FALSE	TRUE	Sequence Analysis	255
NISGVVLADHSGSFHNR	P57716	>sp|P57716|NICA_MOUSE Nicastrin OS=Mus musculus GN=Ncstn PE=1 SV=3	434	N[NGlycan_1378.4757]ISGVVLADHSGSFHNR	434	N1(NGlycan / 1378.4757)	HexNAc(2)Hex(6)	1	Rep1_Frac1	39.5943	8099	HCD	0	3.5	171.8	130.9	4	797.851	797.849	3188.38	3188.37	1808.89	TRUE	FALSE	TRUE	Sequence Analysis	255
GNYSCFVSSPSITK	P12960	>sp|P12960|CNTN1_MOUSE Contactin-1 OS=Mus musculus GN=Cntn1 PE=1 SV=1	208	GN[NGlycan_1095.3966]YSC[Carbamidomethyl]FVSSPSITK	207	N2(NGlycan / 1095.3966);C5(Carbamidomethyl / 57.0215)	HexNAc(3)Hex(3)	2	Rep1_Frac1	45.59	9445	HCD	0	5.23	328.4	190.3	3	881.38	881.377	2642.13	2642.12	1488.69	TRUE	FALSE	TRUE	Sequence Analysis	255
GNYSCFVSSPSITK	P12960	>sp|P12960|CNTN1_MOUSE Contactin-1 OS=Mus musculus GN=Cntn1 PE=1 SV=1	208	GN[NGlycan_1054.37]YSC[Carbamidomethyl]FVSSPSITK	207	N2(NGlycan / 1054.37);C5(Carbamidomethyl / 57.0215)	HexNAc(2)Hex(4)	2	Rep1_Frac1	45.2731	9370	HCD	0	5.37	419	342.2	3	867.703	867.702	2601.1	2601.09	1488.69	TRUE	FALSE	TRUE	Sequence Analysis	255
GNYSCFVSSPSITK	P12960	>sp|P12960|CNTN1_MOUSE Contactin-1 OS=Mus musculus GN=Cntn1 PE=1 SV=1	208	GN[NGlycan_892.3172]YSC[Carbamidomethyl]FVSSPSITK	207	N2(NGlycan / 892.3172);C5(Carbamidomethyl / 57.0215)	HexNAc(2)Hex(3)	2	Rep1_Frac1	45.7935	9494	HCD	0	6.98	503.2	364.7	3	813.687	813.684	2439.05	2439.04	1488.69	TRUE	FALSE	TRUE	Sequence Analysis	255
GTEWLVNSSR	P12960	>sp|P12960|CNTN1_MOUSE Contactin-1 OS=Mus musculus GN=Cntn1 PE=1 SV=1	457	GTEWLVN[NGlycan_1216.4229]SSR	451	N7(NGlycan / 1216.4229)	HexNAc(2)Hex(5)	7	Rep1_Frac1	40.4978	8291	HCD	0	4.32	339.2	224.1	3	789.006	789.002	2365	2364.99	1147.56	TRUE	FALSE	TRUE	Sequence Analysis	255
GTEWLVNSSR	P12960	>sp|P12960|CNTN1_MOUSE Contactin-1 OS=Mus musculus GN=Cntn1 PE=1 SV=1	457	GTEWLVN[NGlycan_1054.37]SSR	451	N7(NGlycan / 1054.37)	HexNAc(2)Hex(4)	7	Rep1_Frac1	40.3151	8253	HCD	0	5.62	492.7	334.2	3	734.987	734.985	2202.95	2202.94	1147.56	TRUE	FALSE	TRUE	Sequence Analysis	255
GTEWLVNSSR	P12960	>sp|P12960|CNTN1_MOUSE Contactin-1 OS=Mus musculus GN=Cntn1 PE=1 SV=1	457	GTEWLVN[NGlycan_892.3172]SSR	451	N7(NGlycan / 892.3172)	HexNAc(2)Hex(3)	7	Rep1_Frac1	40.2757	8244	HCD	0	5.37	452.9	316.2	3	680.97	680.967	2040.89	2040.89	1147.56	TRUE	FALSE	TRUE	Sequence Analysis	255
GTEWLVNSSR	P12960	>sp|P12960|CNTN1_MOUSE Contactin-1 OS=Mus musculus GN=Cntn1 PE=1 SV=1	457	GTEWLVN[NGlycan_730.2644]SSR	451	N7(NGlycan / 730.2644)	HexNAc(2)Hex(2)	7	Rep1_Frac1	40.2744	8243	HCD	0	5.5	453.7	351.2	3	626.952	626.949	1878.84	1878.83	1147.56	TRUE	FALSE	TRUE	Sequence Analysis	255
GKANSTGTLVITNPTR	P12960	>sp|P12960|CNTN1_MOUSE Contactin-1 OS=Mus musculus GN=Cntn1 PE=1 SV=1	494	GKAN[NGlycan_1038.3751]STGTLVITNPTR	491	N4(NGlycan / 1038.3751)	HexNAc(2)Hex(3)Fuc(1)	4	Rep1_Frac1	37.8488	7705	HCD	0	8.06	543.9	405.6	3	890.097	890.094	2668.28	2668.27	1628.88	FALSE	TRUE	TRUE	Sequence Analysis	255
FNHTQTIQQK	Q810U4	>sp|Q810U4|NRCAM_MOUSE Neuronal cell adhesion molecule OS=Mus musculus GN=Nrcam PE=1 SV=2	217	FN[NGlycan_1216.4229]HTQTIQQK	216	N2(NGlycan / 1216.4229)	HexNAc(2)Hex(5)	2	Rep1_Frac1	20.6209	3933	HCD	0	3.73	244.7	51.7	3	821.029	821.025	2461.07	2461.06	1243.63	FALSE	TRUE	TRUE	Sequence Analysis	255
GSALHEDIYVLHDNGTLEIPVAQK	Q810U4	>sp|Q810U4|NRCAM_MOUSE Neuronal cell adhesion molecule OS=Mus musculus GN=Nrcam PE=1 SV=2	501	GSALHEDIYVLHDN[NGlycan_1216.4229]GTLEIPVAQK	488	N14(NGlycan / 1216.4229)	HexNAc(2)Hex(5)	14	Rep1_Frac1	58.5104	12435	HCD	0	7.32	354.1	354.1	4	959.7	959.697	3835.78	3835.76	2618.33	FALSE	TRUE	TRUE	Sequence Analysis	255
GSALHEDIYVLHDNGTLEIPVAQK	Q810U4	>sp|Q810U4|NRCAM_MOUSE Neuronal cell adhesion molecule OS=Mus musculus GN=Nrcam PE=1 SV=2	501	GSALHEDIYVLHDN[NGlycan_1216.4229]GTLEIPVAQK	488	N14(NGlycan / 1216.4229)	HexNAc(2)Hex(5)	14	Rep1_Frac1	58.5946	12454	HCD	0	4.23	189.5	116.2	3	1279.26	1279.26	3835.78	3835.76	2618.33	FALSE	TRUE	TRUE	Sequence Analysis	255
YIDKGNR	O08532-4	>sp|O08532-4|CA2D1_MOUSE Isoform 2D of Voltage-dependent calcium channel subunit alpha-2/delta-1 OS=Mus musculus GN=Cacna2d1	580	YIDKGN[NGlycan_1216.4229]R	575	N6(NGlycan / 1216.4229)	HexNAc(2)Hex(5)	6	Rep1_Frac1	13.4996	2560	HCD	0.01	1.32	167.4	26.3	3	694.633	694.63	2081.88	2081.88	864.445	FALSE	TRUE	FALSE	None	0
QSCITEQTQYFFKNDTK	O08532-4	>sp|O08532-4|CA2D1_MOUSE Isoform 2D of Voltage-dependent calcium channel subunit alpha-2/delta-1 OS=Mus musculus GN=Cacna2d1	968	Q[Gln->pyro-Glu]SC[Carbamidomethyl]ITEQTQYFFKN[NGlycan_1540.5285]DTK	955	Q1(Gln->pyro-Glu / -17.0265);N14(NGlycan / 1540.5285);C3(Carbamidomethyl / 57.0215)	HexNAc(2)Hex(7)	14	Rep1_Frac1	54.4555	11492	HCD	0	4.02	157.9	60.1	3	1221.17	1221.17	3661.5	3661.49	2079.96	FALSE	TRUE	FALSE	None	0
QSCITEQTQYFFKNDTK	O08532-4	>sp|O08532-4|CA2D1_MOUSE Isoform 2D of Voltage-dependent calcium channel subunit alpha-2/delta-1 OS=Mus musculus GN=Cacna2d1	968	Q[Gln->pyro-Glu]SC[Carbamidomethyl]ITEQTQYFFKN[NGlycan_1216.4229]DTK	955	Q1(Gln->pyro-Glu / -17.0265);N14(NGlycan / 1216.4229);C3(Carbamidomethyl / 57.0215)	HexNAc(2)Hex(5)	14	Rep1_Frac1	55.0566	11642	HCD	0	6.31	288.8	175.8	3	1113.14	1113.13	3337.4	3337.38	2079.96	FALSE	TRUE	FALSE	None	0
QSCITEQTQYFFKNDTK	O08532-4	>sp|O08532-4|CA2D1_MOUSE Isoform 2D of Voltage-dependent calcium channel subunit alpha-2/delta-1 OS=Mus musculus GN=Cacna2d1	968	QSC[Carbamidomethyl]ITEQTQYFFKN[NGlycan_1054.37]DTK	955	N14(NGlycan / 1054.37);C3(Carbamidomethyl / 57.0215)	HexNAc(2)Hex(4)	14	Rep1_Frac1	47.0157	9768	HCD	0	3.67	221.4	206.8	4	798.847	798.844	3192.36	3192.36	2079.96	FALSE	TRUE	FALSE	None	0
QSCITEQTQYFFKNDTK	O08532-4	>sp|O08532-4|CA2D1_MOUSE Isoform 2D of Voltage-dependent calcium channel subunit alpha-2/delta-1 OS=Mus musculus GN=Cacna2d1	968	QSC[Carbamidomethyl]ITEQTQYFFKN[NGlycan_892.3172]DTK	955	N14(NGlycan / 892.3172);C3(Carbamidomethyl / 57.0215)	HexNAc(2)Hex(3)	14	Rep1_Frac1	47.0112	9767	HCD	0	3.43	190.5	190.5	4	758.333	758.331	3030.31	3030.3	2079.96	FALSE	TRUE	FALSE	None	0
YVPFNGTK	A0A087WPX3	>tr|A0A087WPX3|A0A087WPX3_MOUSE Neurofascin OS=Mus musculus GN=Nfasc PE=1 SV=1	973	YVPFN[NGlycan_1768.6395]GTK	969	N5(NGlycan / 1768.6395)	HexNAc(4)Hex(5)Fuc(1)	5	Rep1_Frac1	34.2976	6916	HCD	0.01	1.33	153.5	67.5	3	898.713	898.711	2694.12	2694.12	924.471	FALSE	TRUE	FALSE	None	0
YVPFNGTK	A0A087WPX3	>tr|A0A087WPX3|A0A087WPX3_MOUSE Neurofascin OS=Mus musculus GN=Nfasc PE=1 SV=1	973	YVPFN[NGlycan_1419.5022]GTK	969	N5(NGlycan / 1419.5022)	HexNAc(3)Hex(5)	5	Rep1_Frac1	34.3796	6933	HCD	0.0034	2.07	217.1	126.5	3	782.333	782.332	2344.99	2344.98	924.471	FALSE	TRUE	FALSE	None	0
YVPFNGTK	A0A087WPX3	>tr|A0A087WPX3|A0A087WPX3_MOUSE Neurofascin OS=Mus musculus GN=Nfasc PE=1 SV=1	973	YVPFN[NGlycan_1216.4229]GTK	969	N5(NGlycan / 1216.4229)	HexNAc(2)Hex(5)	5	Rep1_Frac1	34.5271	6962	HCD	0	4.14	297.7	172.8	3	714.642	714.638	2141.91	2141.9	924.471	FALSE	TRUE	FALSE	None	0
YVPFNGTK	A0A087WPX3	>tr|A0A087WPX3|A0A087WPX3_MOUSE Neurofascin OS=Mus musculus GN=Nfasc PE=1 SV=1	973	YVPFN[NGlycan_1054.37]GTK	969	N5(NGlycan / 1054.37)	HexNAc(2)Hex(4)	5	Rep1_Frac1	34.5119	6958	HCD	0	3.56	294.4	164.2	3	660.623	660.621	1979.85	1979.85	924.471	FALSE	TRUE	FALSE	None	0
YVPFNGTK	A0A087WPX3	>tr|A0A087WPX3|A0A087WPX3_MOUSE Neurofascin OS=Mus musculus GN=Nfasc PE=1 SV=1	973	YVPFN[NGlycan_892.3172]GTK	969	N5(NGlycan / 892.3172)	HexNAc(2)Hex(3)	5	Rep1_Frac1	34.4649	6948	HCD	0	4	274.9	166.5	3	606.606	606.603	1817.8	1817.8	924.471	FALSE	TRUE	FALSE	None	0
YVPFNGTK	A0A087WPX3	>tr|A0A087WPX3|A0A087WPX3_MOUSE Neurofascin OS=Mus musculus GN=Nfasc PE=1 SV=1	973	YVPFN[NGlycan_730.2644]GTK	969	N5(NGlycan / 730.2644)	HexNAc(2)Hex(2)	5	Rep1_Frac1	34.6347	6986	HCD	0.01	1.32	192.1	140.5	3	552.587	552.586	1655.75	1655.74	924.471	FALSE	TRUE	FALSE	None	0
HNFRPGTDFVVEYIDSNHTK	A0A087WPX3	>tr|A0A087WPX3|A0A087WPX3_MOUSE Neurofascin OS=Mus musculus GN=Nfasc PE=1 SV=1	1154	HNFRPGTDFVVEYIDSN[NGlycan_2076.7502]HTK	1138	N17(NGlycan / 2076.7502)	HexNAc(4)Hex(6)Fuc(2)	17	Rep1_Frac1	51.1883	10725	AI-ETD	0	5.75	250.5	250.5	4	1113.98	1113.98	4452.91	4452.89	2375.13	FALSE	TRUE	FALSE	None	0
HNFRPGTDFVVEYIDSNHTK	A0A087WPX3	>tr|A0A087WPX3|A0A087WPX3_MOUSE Neurofascin OS=Mus musculus GN=Nfasc PE=1 SV=1	1154	HNFRPGTDFVVEYIDSN[NGlycan_1216.4229]HTK	1138	N17(NGlycan / 1216.4229)	HexNAc(2)Hex(5)	17	Rep1_Frac1	51.7008	10840	HCD	0	3.21	168.6	153.6	4	898.9	898.895	3592.58	3592.56	2375.13	FALSE	TRUE	FALSE	None	0
TANETSAEAYNLLLR	F8VQJ3	>tr|F8VQJ3|F8VQJ3_MOUSE Laminin subunit gamma-1 OS=Mus musculus GN=Lamc1 PE=1 SV=1	1203	TAN[NGlycan_1540.5285]ETSAEAYNLLLR	1201	N3(NGlycan / 1540.5285)	HexNAc(2)Hex(7)	3	Rep1_Frac1	55.9361	11841	HCD	0	4.76	276.3	145.9	3	1069.47	1069.46	3206.38	3206.37	1664.84	FALSE	TRUE	FALSE	None	0
TANETSAEAYNLLLR	F8VQJ3	>tr|F8VQJ3|F8VQJ3_MOUSE Laminin subunit gamma-1 OS=Mus musculus GN=Lamc1 PE=1 SV=1	1203	TAN[NGlycan_1460.5288]ETSAEAYNLLLR	1201	N3(NGlycan / 1460.5288)	HexNAc(4)Hex(4)	3	Rep1_Frac1	56.3137	11921	HCD	0	3.21	173.9	88.5	3	1042.8	1042.8	3126.39	3126.37	1664.84	FALSE	TRUE	FALSE	None	0
TANETSAEAYNLLLR	F8VQJ3	>tr|F8VQJ3|F8VQJ3_MOUSE Laminin subunit gamma-1 OS=Mus musculus GN=Lamc1 PE=1 SV=1	1203	TAN[NGlycan_1378.4757]ETSAEAYNLLLR	1201	N3(NGlycan / 1378.4757)	HexNAc(2)Hex(6)	3	Rep1_Frac1	56.1607	11889	HCD	0	4.89	353.8	219.7	3	1015.45	1015.44	3044.34	3044.32	1664.84	FALSE	TRUE	FALSE	None	0
TANETSAEAYNLLLR	F8VQJ3	>tr|F8VQJ3|F8VQJ3_MOUSE Laminin subunit gamma-1 OS=Mus musculus GN=Lamc1 PE=1 SV=1	1203	TAN[NGlycan_1216.4229]ETSAEAYNLLLR	1201	N3(NGlycan / 1216.4229)	HexNAc(2)Hex(5)	3	Rep1_Frac1	56.3712	11934	HCD	0	7.91	647.1	519.1	3	961.432	961.427	2882.28	2882.27	1664.84	FALSE	TRUE	FALSE	None	0
TANETSAEAYNLLLR	F8VQJ3	>tr|F8VQJ3|F8VQJ3_MOUSE Laminin subunit gamma-1 OS=Mus musculus GN=Lamc1 PE=1 SV=1	1203	TAN[NGlycan_1095.3966]ETSAEAYNLLLR	1201	N3(NGlycan / 1095.3966)	HexNAc(3)Hex(3)	3	Rep1_Frac1	56.8537	12044	HCD	0	4.38	279.8	197.1	3	921.09	921.085	2761.26	2761.24	1664.84	FALSE	TRUE	FALSE	None	0
TANETSAEAYNLLLR	F8VQJ3	>tr|F8VQJ3|F8VQJ3_MOUSE Laminin subunit gamma-1 OS=Mus musculus GN=Lamc1 PE=1 SV=1	1203	TAN[NGlycan_1054.37]ETSAEAYNLLLR	1201	N3(NGlycan / 1054.37)	HexNAc(2)Hex(4)	3	Rep1_Frac1	56.5649	11975	HCD	0	7.9	600.1	475	3	907.412	907.41	2720.22	2720.21	1664.84	FALSE	TRUE	FALSE	None	0
TANETSAEAYNLLLR	F8VQJ3	>tr|F8VQJ3|F8VQJ3_MOUSE Laminin subunit gamma-1 OS=Mus musculus GN=Lamc1 PE=1 SV=1	1203	TAN[NGlycan_892.3172]ETSAEAYNLLLR	1201	N3(NGlycan / 892.3172)	HexNAc(2)Hex(3)	3	Rep1_Frac1	57.1451	12112	HCD	0	5.24	411.8	309.2	3	853.396	853.392	2558.17	2558.16	1664.84	FALSE	TRUE	FALSE	None	0
GTGTGIENSTESHFHSNGTTSVTSILR	Q80VX2	>tr|Q80VX2|Q80VX2_MOUSE CD200 antigen OS=Mus musculus GN=Cd200 PE=1 SV=1	190	GTGTGIENSTESHFHSN[NGlycan_1702.5813]GTTSVTSILR	174	N17(NGlycan / 1702.5813)	HexNAc(2)Hex(8)	17	Rep1_Frac1	48.0617	10002	AI-ETD	0	8.91	631.1	330.6	4	1123.99	1123.98	4492.93	4492.91	2789.32	FALSE	TRUE	FALSE	None	0
GTGTGIENSTESHFHSNGTTSVTSILR	Q80VX2	>tr|Q80VX2|Q80VX2_MOUSE CD200 antigen OS=Mus musculus GN=Cd200 PE=1 SV=1	190	GTGTGIENSTESHFHSN[NGlycan_1216.4229]GTTSVTSILR	174	N17(NGlycan / 1216.4229)	HexNAc(2)Hex(5)	17	Rep1_Frac1	48.4443	10088	AI-ETD	0	12.91	821.1	313.1	4	1002.45	1002.44	4006.78	4006.75	2789.32	FALSE	TRUE	FALSE	None	0
IRNVSDTTKR	Q6P6I8	>tr|Q6P6I8|Q6P6I8_MOUSE Signal-regulatory protein alpha OS=Mus musculus GN=Sirpa PE=1 SV=1	92	IRN[NGlycan_1054.37]VSDTTKR	90	N3(NGlycan / 1054.37)	HexNAc(2)Hex(4)	3	Rep1_Frac1	16.3798	3108	AI-ETD	0	2.88	175.7	175.7	3	748.687	748.683	2244.05	2244.03	1188.66	TRUE	FALSE	FALSE	None	0
ISNVTPADAGIYYCVK	Q6P6I8	>tr|Q6P6I8|Q6P6I8_MOUSE Signal-regulatory protein alpha OS=Mus musculus GN=Sirpa PE=1 SV=1	110	ISN[NGlycan_1768.6395]VTPADAGIYYC[Carbamidomethyl]VK	108	N3(NGlycan / 1768.6395);C14(Carbamidomethyl / 57.0215)	HexNAc(4)Hex(5)Fuc(1)	3	Rep1_Frac1	50.0468	10461	HCD	0	6.44	308.3	229	3	1180.51	1180.51	3539.53	3539.51	1712.84	FALSE	TRUE	FALSE	None	0
ISNVTPADAGIYYCVK	Q6P6I8	>tr|Q6P6I8|Q6P6I8_MOUSE Signal-regulatory protein alpha OS=Mus musculus GN=Sirpa PE=1 SV=1	110	ISN[NGlycan_1768.6395]VTPADAGIYYC[Carbamidomethyl]VK	108	N3(NGlycan / 1768.6395);C14(Carbamidomethyl / 57.0215)	HexNAc(4)Hex(5)Fuc(1)	3	Rep1_Frac1	49.8585	10420	HCD	0	5.64	284.8	239.7	4	885.638	885.634	3539.53	3539.51	1712.84	FALSE	TRUE	FALSE	None	0
ISNVTPADAGIYYCVK	Q6P6I8	>tr|Q6P6I8|Q6P6I8_MOUSE Signal-regulatory protein alpha OS=Mus musculus GN=Sirpa PE=1 SV=1	110	ISN[NGlycan_1768.6395]VTPADAGIYYC[Carbamidomethyl]VK	108	N3(NGlycan / 1768.6395);C14(Carbamidomethyl / 57.0215)	HexNAc(4)Hex(5)Fuc(1)	3	Rep1_Frac1	49.8709	10423	AI-ETD	0	4.93	242.3	242.3	4	885.638	885.634	3539.53	3539.51	1712.84	FALSE	TRUE	FALSE	None	0
ISNVTPADAGIYYCVK	Q6P6I8	>tr|Q6P6I8|Q6P6I8_MOUSE Signal-regulatory protein alpha OS=Mus musculus GN=Sirpa PE=1 SV=1	110	ISN[NGlycan_1565.5601]VTPADAGIYYC[Carbamidomethyl]VK	108	N3(NGlycan / 1565.5601);C14(Carbamidomethyl / 57.0215)	HexNAc(3)Hex(5)Fuc(1)	3	Rep1_Frac1	49.7444	10395	HCD	0	6.12	382.6	310.5	3	1112.82	1112.82	3336.44	3336.43	1712.84	FALSE	TRUE	FALSE	None	0
ISNVTPADAGIYYCVK	Q6P6I8	>tr|Q6P6I8|Q6P6I8_MOUSE Signal-regulatory protein alpha OS=Mus musculus GN=Sirpa PE=1 SV=1	110	ISN[NGlycan_1216.4229]VTPADAGIYYC[Carbamidomethyl]VK	108	N3(NGlycan / 1216.4229);C14(Carbamidomethyl / 57.0215)	HexNAc(2)Hex(5)	3	Rep1_Frac1	50.2687	10513	HCD	0	7.91	548.7	422.1	3	996.441	996.437	2987.31	2987.3	1712.84	FALSE	TRUE	FALSE	None	0
ISNVTPADAGIYYCVK	Q6P6I8	>tr|Q6P6I8|Q6P6I8_MOUSE Signal-regulatory protein alpha OS=Mus musculus GN=Sirpa PE=1 SV=1	110	ISN[NGlycan_1054.37]VTPADAGIYYC[Carbamidomethyl]VK	108	N3(NGlycan / 1054.37);C14(Carbamidomethyl / 57.0215)	HexNAc(2)Hex(4)	3	Rep1_Frac1	50.2666	10512	HCD	0	7.96	575.5	465.1	3	942.421	942.419	2825.25	2825.24	1712.84	FALSE	TRUE	FALSE	None	0
ATQLFTNQTDIPNMEDVYAVK	Q9JIA1	>sp|Q9JIA1|LGI1_MOUSE Leucine-rich glioma-inactivated protein 1 OS=Mus musculus GN=Lgi1 PE=1 SV=1	422	ATQLFTN[NGlycan_1362.4808]QTDIPNM[Oxidation]EDVYAVK	416	N7(NGlycan / 1362.4808);M14(Oxidation / 15.9949)	HexNAc(2)Hex(5)Fuc(1)	7	Rep1_Frac1	55.1808	11670	AI-ETD	0	5.35	406.6	199.4	3	1259.56	1259.55	3776.67	3776.64	2397.15	FALSE	TRUE	TRUE	Sequence Analysis	255
ATQLFTNQTDIPNMEDVYAVK	Q9JIA1	>sp|Q9JIA1|LGI1_MOUSE Leucine-rich glioma-inactivated protein 1 OS=Mus musculus GN=Lgi1 PE=1 SV=1	422	ATQLFTN[NGlycan_1362.4808]QTDIPNMEDVYAVK	416	N7(NGlycan / 1362.4808)	HexNAc(2)Hex(5)Fuc(1)	7	Rep1_Frac1	63.726	13645	AI-ETD	0	5.62	251	230.2	3	1254.22	1254.22	3760.65	3760.64	2397.15	FALSE	TRUE	TRUE	Sequence Analysis	255
ATQLFTNQTDIPNMEDVYAVK	Q9JIA1	>sp|Q9JIA1|LGI1_MOUSE Leucine-rich glioma-inactivated protein 1 OS=Mus musculus GN=Lgi1 PE=1 SV=1	422	ATQLFTN[NGlycan_1362.4808]QTDIPNMEDVYAVK	416	N7(NGlycan / 1362.4808)	HexNAc(2)Hex(5)Fuc(1)	7	Rep1_Frac1	63.719	13643	HCD	0	3.95	197.1	159.5	3	1254.22	1254.22	3760.65	3760.64	2397.15	FALSE	TRUE	TRUE	Sequence Analysis	255
ATQLFTNQTDIPNMEDVYAVK	Q9JIA1	>sp|Q9JIA1|LGI1_MOUSE Leucine-rich glioma-inactivated protein 1 OS=Mus musculus GN=Lgi1 PE=1 SV=1	422	ATQLFTN[NGlycan_1216.4229]QTDIPNM[Oxidation]EDVYAVK	416	N7(NGlycan / 1216.4229);M14(Oxidation / 15.9949)	HexNAc(2)Hex(5)	7	Rep1_Frac1	55.4084	11724	HCD	0	9.51	604.6	526.2	3	1210.87	1210.86	3630.59	3630.58	2397.15	FALSE	TRUE	TRUE	Sequence Analysis	255
ATQLFTNQTDIPNMEDVYAVK	Q9JIA1	>sp|Q9JIA1|LGI1_MOUSE Leucine-rich glioma-inactivated protein 1 OS=Mus musculus GN=Lgi1 PE=1 SV=1	422	ATQLFTN[NGlycan_1216.4229]QTDIPNM[Oxidation]EDVYAVK	416	N7(NGlycan / 1216.4229);M14(Oxidation / 15.9949)	HexNAc(2)Hex(5)	7	Rep1_Frac1	59.299	12607	HCD	0	7.97	502.1	432	3	1210.87	1210.86	3630.59	3630.58	2397.15	FALSE	TRUE	TRUE	Sequence Analysis	255
ATQLFTNQTDIPNMEDVYAVK	Q9JIA1	>sp|Q9JIA1|LGI1_MOUSE Leucine-rich glioma-inactivated protein 1 OS=Mus musculus GN=Lgi1 PE=1 SV=1	422	ATQLFTN[NGlycan_1216.4229]QTDIPNM[Oxidation]EDVYAVK	416	N7(NGlycan / 1216.4229);M14(Oxidation / 15.9949)	HexNAc(2)Hex(5)	7	Rep1_Frac1	60.4653	12881	HCD	0	6.2	391.6	329.9	3	1210.87	1210.86	3630.6	3630.58	2397.15	FALSE	TRUE	TRUE	Sequence Analysis	255
ATQLFTNQTDIPNMEDVYAVK	Q9JIA1	>sp|Q9JIA1|LGI1_MOUSE Leucine-rich glioma-inactivated protein 1 OS=Mus musculus GN=Lgi1 PE=1 SV=1	422	ATQLFTN[NGlycan_1216.4229]QTDIPNMEDVYAVK	416	N7(NGlycan / 1216.4229)	HexNAc(2)Hex(5)	7	Rep1_Frac1	63.9351	13692	HCD	0	9.51	634.6	217.5	3	1205.54	1205.53	3614.59	3614.58	2397.15	FALSE	TRUE	TRUE	Sequence Analysis	255
ATQLFTNQTDIPNMEDVYAVK	Q9JIA1	>sp|Q9JIA1|LGI1_MOUSE Leucine-rich glioma-inactivated protein 1 OS=Mus musculus GN=Lgi1 PE=1 SV=1	422	ATQLFTN[NGlycan_1216.4229]QTDIPNMEDVYAVK	416	N7(NGlycan / 1216.4229)	HexNAc(2)Hex(5)	7	Rep1_Frac1	63.9664	13700	AI-ETD	0	4.73	322.7	236.9	4	904.402	904.401	3614.59	3614.58	2397.15	FALSE	TRUE	TRUE	Sequence Analysis	255
NHSLAFVGTK	Q80UG2	>sp|Q80UG2|PLXA4_MOUSE Plexin-A4 OS=Mus musculus GN=Plxna4 PE=1 SV=3	441	N[NGlycan_1702.5813]HSLAFVGTK	441	N1(NGlycan / 1702.5813)	HexNAc(2)Hex(8)	1	Rep1_Frac1	32.7968	6574	HCD	0.0039	1.79	200.6	33	3	926.06	926.057	2776.17	2776.16	1072.57	TRUE	FALSE	FALSE	None	0
NHSLAFVGTK	Q80UG2	>sp|Q80UG2|PLXA4_MOUSE Plexin-A4 OS=Mus musculus GN=Plxna4 PE=1 SV=3	441	N[NGlycan_1378.4757]HSLAFVGTK	441	N1(NGlycan / 1378.4757)	HexNAc(2)Hex(6)	1	Rep1_Frac1	33.2696	6679	HCD	0.0039	1.79	232.3	38.5	3	818.025	818.021	2452.06	2452.05	1072.57	TRUE	FALSE	FALSE	None	0
NHSLAFVGTK	Q80UG2	>sp|Q80UG2|PLXA4_MOUSE Plexin-A4 OS=Mus musculus GN=Plxna4 PE=1 SV=3	441	N[NGlycan_1216.4229]HSLAFVGTK	441	N1(NGlycan / 1216.4229)	HexNAc(2)Hex(5)	1	Rep1_Frac1	33.76	6791	HCD	0	4.69	352.9	158.5	3	764.007	764.004	2290.01	2290	1072.57	TRUE	FALSE	FALSE	None	0
NHSLAFVGTK	Q80UG2	>sp|Q80UG2|PLXA4_MOUSE Plexin-A4 OS=Mus musculus GN=Plxna4 PE=1 SV=3	441	N[NGlycan_568.2116]HSLAFVGTK	441	N1(NGlycan / 568.2116)	HexNAc(2)Hex(1)	1	Rep1_Frac1	33.6739	6772	HCD	0	5.83	405.6	361.1	3	547.935	547.933	1641.79	1641.79	1072.57	TRUE	FALSE	FALSE	None	0
HDYILLPEGALTNTTR	Q60841	>sp|Q60841|RELN_MOUSE Reelin OS=Mus musculus GN=Reln PE=1 SV=3	3016	HDYILLPEGALTN[NGlycan_1864.6342]TTR	3004	N13(NGlycan / 1864.6342)	HexNAc(2)Hex(9)	13	Rep1_Frac1	55.6758	11783	HCD	0	7.4	440.1	348.5	3	1226.87	1226.86	3678.6	3678.58	1812.94	FALSE	TRUE	TRUE	Sequence Analysis	255
HDYILLPEGALTNTTR	Q60841	>sp|Q60841|RELN_MOUSE Reelin OS=Mus musculus GN=Reln PE=1 SV=3	3016	HDYILLPEGALTN[NGlycan_1702.5813]TTR	3004	N13(NGlycan / 1702.5813)	HexNAc(2)Hex(8)	13	Rep1_Frac1	55.7767	11806	HCD	0	7.29	432.1	350.5	3	1172.85	1172.85	3516.54	3516.53	1812.94	FALSE	TRUE	TRUE	Sequence Analysis	255
HDYILLPEGALTNTTR	Q60841	>sp|Q60841|RELN_MOUSE Reelin OS=Mus musculus GN=Reln PE=1 SV=3	3016	HDYILLPEGALTN[NGlycan_1540.5285]TTR	3004	N13(NGlycan / 1540.5285)	HexNAc(2)Hex(7)	13	Rep1_Frac1	56.1136	11880	HCD	0	5.09	197.5	194.6	3	1118.83	1118.83	3354.49	3354.47	1812.94	FALSE	TRUE	TRUE	Sequence Analysis	255
HDYILLPEGALTNTTR	Q60841	>sp|Q60841|RELN_MOUSE Reelin OS=Mus musculus GN=Reln PE=1 SV=3	3016	HDYILLPEGALTN[NGlycan_1378.4757]TTR	3004	N13(NGlycan / 1378.4757)	HexNAc(2)Hex(6)	13	Rep1_Frac1	56.1746	11893	AI-ETD	0	4.26	173.7	160.3	3	1064.81	1064.81	3192.43	3192.42	1812.94	FALSE	TRUE	TRUE	Sequence Analysis	255
HDYILLPEGALTNTTR	Q60841	>sp|Q60841|RELN_MOUSE Reelin OS=Mus musculus GN=Reln PE=1 SV=3	3016	HDYILLPEGALTN[NGlycan_1378.4757]TTR	3004	N13(NGlycan / 1378.4757)	HexNAc(2)Hex(6)	13	Rep1_Frac1	56.1621	11890	HCD	0	4.26	156.6	130.9	3	1064.81	1064.81	3192.43	3192.42	1812.94	FALSE	TRUE	TRUE	Sequence Analysis	255
ANHSGAVVLLKR	Q61739	>sp|Q61739|ITA6_MOUSE Integrin alpha-6 OS=Mus musculus GN=Itga6 PE=1 SV=3	284	AN[NGlycan_1872.6505]HSGAVVLLKR	283	N2(NGlycan / 1872.6505)	HexNAc(3)Hex(6)NeuAc(1)	2	Rep1_Frac1	32.7339	6560	AI-ETD	0	3.29	172.4	172.4	4	785.109	785.105	3137.41	3137.4	1263.74	TRUE	FALSE	TRUE	Reported in Literature	269
ANHSGAVVLLK	Q61739	>sp|Q61739|ITA6_MOUSE Integrin alpha-6 OS=Mus musculus GN=Itga6 PE=1 SV=3	284	AN[NGlycan_1378.4757]HSGAVVLLK	283	N2(NGlycan / 1378.4757)	HexNAc(2)Hex(6)	2	Rep1_Frac1	35.4086	7156	HCD	0	5.36	369	315.5	3	829.716	829.712	2487.13	2487.12	1107.64	TRUE	FALSE	TRUE	Reported in Literature	269
ANHSGAVVLLKR	Q61739	>sp|Q61739|ITA6_MOUSE Integrin alpha-6 OS=Mus musculus GN=Itga6 PE=1 SV=3	284	AN[NGlycan_1216.4229]HSGAVVLLKR	283	N2(NGlycan / 1216.4229)	HexNAc(2)Hex(5)	2	Rep1_Frac1	31.0207	6183	AI-ETD	0	3.01	175	175	3	827.732	827.729	2481.18	2481.17	1263.74	TRUE	FALSE	TRUE	Reported in Literature	269
LDPPCTNTTAPSNYLNNPYVR	P16675	>sp|P16675|PPGB_MOUSE Lysosomal protective protein OS=Mus musculus GN=Ctsa PE=1 SV=1	327	LDPPC[Carbamidomethyl]TN[NGlycan_1378.4757]TTAPSNYLNNPYVR	321	N7(NGlycan / 1378.4757);C5(Carbamidomethyl / 57.0215)	HexNAc(2)Hex(6)	7	Rep1_Frac1	53.5833	11281	HCD	0	6.48	321	234.7	3	1262.55	1262.54	3785.63	3785.61	2349.11	FALSE	TRUE	TRUE	Reported in Literature	269
LDPPCTNTTAPSNYLNNPYVR	P16675	>sp|P16675|PPGB_MOUSE Lysosomal protective protein OS=Mus musculus GN=Ctsa PE=1 SV=1	327	LDPPC[Carbamidomethyl]TN[NGlycan_1216.4229]TTAPSNYLNNPYVR	321	N7(NGlycan / 1216.4229);C5(Carbamidomethyl / 57.0215)	HexNAc(2)Hex(5)	7	Rep1_Frac1	53.9296	11366	HCD	0	6.2	253.4	253.4	4	906.649	906.645	3623.57	3623.56	2349.11	FALSE	TRUE	TRUE	Reported in Literature	269
EKLLLPAKNTTHLK	O35136	>sp|O35136|NCAM2_MOUSE Neural cell adhesion molecule 2 OS=Mus musculus GN=Ncam2 PE=1 SV=1	445	EKLLLPAKN[NGlycan_1241.4545]TTHLK	437	N9(NGlycan / 1241.4545)	HexNAc(3)Hex(3)Fuc(1)	9	Rep1_Frac1	35.0302	7073	HCD	0	4.12	229.2	229.2	4	712.614	712.611	2847.43	2847.42	1604.96	FALSE	TRUE	TRUE	Sequence Analysis	255
EKLLLPAKNTTHLK	O35136	>sp|O35136|NCAM2_MOUSE Neural cell adhesion molecule 2 OS=Mus musculus GN=Ncam2 PE=1 SV=1	445	EKLLLPAKN[NGlycan_1038.3751]TTHLK	437	N9(NGlycan / 1038.3751)	HexNAc(2)Hex(3)Fuc(1)	9	Rep1_Frac1	35.1452	7097	AI-ETD	0	7.04	510.6	401.1	4	661.844	661.841	2644.35	2644.34	1604.96	FALSE	TRUE	TRUE	Sequence Analysis	255
IYNASELPVR	Q6PD26	>sp|Q6PD26|PIGS_MOUSE GPI transamidase component PIG-S OS=Mus musculus GN=Pigs PE=1 SV=3	370	IYN[NGlycan_1702.5813]ASELPVR	368	N3(NGlycan / 1702.5813)	HexNAc(2)Hex(8)	3	Rep1_Frac1	42.8555	8828	AI-ETD	0	2.75	185.6	54.9	3	955.41	955.407	2864.22	2864.21	1160.62	TRUE	FALSE	TRUE	Reported in Literature	269
IYNASELPVR	Q6PD26	>sp|Q6PD26|PIGS_MOUSE GPI transamidase component PIG-S OS=Mus musculus GN=Pigs PE=1 SV=3	370	IYN[NGlycan_1702.5813]ASELPVR	368	N3(NGlycan / 1702.5813)	HexNAc(2)Hex(8)	3	Rep1_Frac1	42.8504	8825	HCD	0	2.75	169.5	81	3	955.41	955.407	2864.22	2864.21	1160.62	TRUE	FALSE	TRUE	Reported in Literature	269
IYNASELPVR	Q6PD26	>sp|Q6PD26|PIGS_MOUSE GPI transamidase component PIG-S OS=Mus musculus GN=Pigs PE=1 SV=3	370	IYN[NGlycan_1378.4757]ASELPVR	368	N3(NGlycan / 1378.4757)	HexNAc(2)Hex(6)	3	Rep1_Frac1	43.0152	8864	HCD	0	4.65	331.5	200.3	3	847.376	847.372	2540.11	2540.1	1160.62	TRUE	FALSE	TRUE	Reported in Literature	269
IYNASELPVR	Q6PD26	>sp|Q6PD26|PIGS_MOUSE GPI transamidase component PIG-S OS=Mus musculus GN=Pigs PE=1 SV=3	370	IYN[NGlycan_1216.4229]ASELPVR	368	N3(NGlycan / 1216.4229)	HexNAc(2)Hex(5)	3	Rep1_Frac1	43.1243	8887	HCD	0	4.32	304.9	158.3	3	793.357	793.355	2378.06	2378.05	1160.62	TRUE	FALSE	TRUE	Reported in Literature	269
IYNASELPVR	Q6PD26	>sp|Q6PD26|PIGS_MOUSE GPI transamidase component PIG-S OS=Mus musculus GN=Pigs PE=1 SV=3	370	IYN[NGlycan_1054.37]ASELPVR	368	N3(NGlycan / 1054.37)	HexNAc(2)Hex(4)	3	Rep1_Frac1	43.2481	8913	HCD	0	5.01	488.3	340.4	3	739.341	739.337	2216.01	2216	1160.62	TRUE	FALSE	TRUE	Reported in Literature	269
IYNASELPVR	Q6PD26	>sp|Q6PD26|PIGS_MOUSE GPI transamidase component PIG-S OS=Mus musculus GN=Pigs PE=1 SV=3	370	IYN[NGlycan_892.3172]ASELPVR	368	N3(NGlycan / 892.3172)	HexNAc(2)Hex(3)	3	Rep1_Frac1	43.2965	8923	HCD	0	5.07	353.2	241.6	3	685.322	685.319	2053.95	2053.94	1160.62	TRUE	FALSE	TRUE	Reported in Literature	269
GNYDFVEAMIVNNHTSLDVER	Q8BLF1	>sp|Q8BLF1|NCEH1_MOUSE Neutral cholesterol ester hydrolase 1 OS=Mus musculus GN=Nceh1 PE=1 SV=1	270	GNYDFVEAMIVNN[NGlycan_1702.5813]HTSLDVER	258	N13(NGlycan / 1702.5813)	HexNAc(2)Hex(8)	13	Rep1_Frac1	64.146	13741	HCD	0	8.11	530.2	211.9	3	1375.91	1375.91	4125.73	4125.71	2422.12	FALSE	TRUE	TRUE	Sequence Analysis	255
NSTIQAANLAGLK	Q8BM72	>sp|Q8BM72|HSP13_MOUSE Heat shock 70 kDa protein 13 OS=Mus musculus GN=Hspa13 PE=1 SV=1	184	N[NGlycan_1378.4757]STIQAANLAGLK	184	N1(NGlycan / 1378.4757)	HexNAc(2)Hex(6)	1	Rep1_Frac1	45.1791	9347	HCD	0	3.59	166.3	125.3	3	893.741	893.737	2679.21	2679.2	1299.71	FALSE	TRUE	FALSE	None	0
NSTIQAANLAGLK	Q8BM72	>sp|Q8BM72|HSP13_MOUSE Heat shock 70 kDa protein 13 OS=Mus musculus GN=Hspa13 PE=1 SV=1	184	N[NGlycan_1216.4229]STIQAANLAGLK	184	N1(NGlycan / 1216.4229)	HexNAc(2)Hex(5)	1	Rep1_Frac1	45.1373	9337	HCD	0	7.52	598.9	438.8	3	839.723	839.72	2517.15	2517.14	1299.71	FALSE	TRUE	FALSE	None	0
NSTIQAANLAGLK	Q8BM72	>sp|Q8BM72|HSP13_MOUSE Heat shock 70 kDa protein 13 OS=Mus musculus GN=Hspa13 PE=1 SV=1	184	N[NGlycan_1054.37]STIQAANLAGLK	184	N1(NGlycan / 1054.37)	HexNAc(2)Hex(4)	1	Rep1_Frac1	45.1778	9346	HCD	0	6.08	476.8	336.3	3	785.705	785.702	2355.1	2355.09	1299.71	FALSE	TRUE	FALSE	None	0
EGICNGFTALCPASDPKPNFTDCNR	O35598	>sp|O35598|ADA10_MOUSE Disintegrin and metalloproteinase domain-containing protein 10 OS=Mus musculus GN=Adam10 PE=1 SV=2	552	EGIC[Carbamidomethyl]NGFTALC[Carbamidomethyl]PASDPKPN[NGlycan_1216.4229]FTDC[Carbamidomethyl]NR	534	N19(NGlycan / 1216.4229);C4(Carbamidomethyl / 57.0215);C11(Carbamidomethyl / 57.0215);C23(Carbamidomethyl / 57.0215)	HexNAc(2)Hex(5)	19	Rep1_Frac1	54.7783	11569	HCD	0	7.24	376.7	329.9	3	1353.23	1353.23	4057.68	4057.66	2669.17	FALSE	TRUE	TRUE	Sequence Analysis	255
LVGGPVAGGDPNQTIQGQYCDICTAANSNK	Q61001	>sp|Q61001|LAMA5_MOUSE Laminin subunit alpha-5 OS=Mus musculus GN=Lama5 PE=1 SV=4	100	LVGGPVAGGDPN[NGlycan_1378.4757]QTIQGQYC[Carbamidomethyl]DIC[Carbamidomethyl]TAANSNK	89	N12(NGlycan / 1378.4757);C20(Carbamidomethyl / 57.0215);C23(Carbamidomethyl / 57.0215)	HexNAc(2)Hex(6)	12	Rep1_Frac1	50.831	10641	AI-ETD	0	6.84	364	364	4	1121.74	1121.73	4483.93	4483.91	2990.39	FALSE	TRUE	TRUE	Sequence Analysis	255
LVGGPVAGGDPNQTIQGQYCDICTAANSNK	Q61001	>sp|Q61001|LAMA5_MOUSE Laminin subunit alpha-5 OS=Mus musculus GN=Lama5 PE=1 SV=4	100	LVGGPVAGGDPN[NGlycan_1216.4229]QTIQGQYC[Carbamidomethyl]DIC[Carbamidomethyl]TAANSNK	89	N12(NGlycan / 1216.4229);C20(Carbamidomethyl / 57.0215);C23(Carbamidomethyl / 57.0215)	HexNAc(2)Hex(5)	12	Rep1_Frac1	50.8506	10647	AI-ETD	0	9.76	694.2	690.9	4	1081.23	1081.22	4321.88	4321.86	2990.39	FALSE	TRUE	TRUE	Sequence Analysis	255
LVGGPVAGGDPNQTIQGQYCDICTAANSNK	Q61001	>sp|Q61001|LAMA5_MOUSE Laminin subunit alpha-5 OS=Mus musculus GN=Lama5 PE=1 SV=4	100	LVGGPVAGGDPN[NGlycan_1216.4229]QTIQGQYC[Carbamidomethyl]DIC[Carbamidomethyl]TAANSNK	89	N12(NGlycan / 1216.4229);C20(Carbamidomethyl / 57.0215);C23(Carbamidomethyl / 57.0215)	HexNAc(2)Hex(5)	12	Rep1_Frac1	50.8454	10644	HCD	0	5.78	282.4	271.1	4	1081.23	1081.22	4321.88	4321.86	2990.39	FALSE	TRUE	TRUE	Sequence Analysis	255
HENNTKDNSIQHEFSLTR	P01831	>sp|P01831|THY1_MOUSE Thy-1 membrane glycoprotein OS=Mus musculus GN=Thy1 PE=1 SV=1	42	HEN[NGlycan_1054.37]NTKDNSIQHEFSLTR	40	N3(NGlycan / 1054.37)	HexNAc(2)Hex(4)	3	Rep1_Frac1	37.7296	7678	AI-ETD	0	10.42	667.8	601.3	4	806.858	806.855	3224.41	3224.4	2169.02	FALSE	TRUE	TRUE	Reported in Literature	269
YYHGELSYLNVTR	P18242	>sp|P18242|CATD_MOUSE Cathepsin D OS=Mus musculus GN=Ctsd PE=1 SV=1	261	YYHGELSYLN[NGlycan_1694.6027]VTR	252	N10(NGlycan / 1694.6027)	HexNAc(3)Hex(4)Fuc(1)NeuAc(1)	10	Rep1_Frac1	50.0104	10454	AI-ETD	0	2.83	175.9	69.9	3	1103.81	1103.8	3309.41	3309.39	1613.78	FALSE	TRUE	TRUE	Reported in Literature	269
YYHGELSYLNVTR	P18242	>sp|P18242|CATD_MOUSE Cathepsin D OS=Mus musculus GN=Ctsd PE=1 SV=1	261	YYHGELSYLN[NGlycan_1458.442]VTR	252	N10(NGlycan / 1458.442)	HexNAc(2)Hex(6)Phospho(1)	10	Rep1_Frac1	51.0096	10688	HCD	0	5.59	469.6	307.6	3	1025.09	1025.08	3073.24	3073.23	1613.78	FALSE	TRUE	TRUE	Reported in Literature	269
YYHGELSYLNVTR	P18242	>sp|P18242|CATD_MOUSE Cathepsin D OS=Mus musculus GN=Ctsd PE=1 SV=1	261	YYHGELSYLN[NGlycan_1458.442]VTR	252	N10(NGlycan / 1458.442)	HexNAc(2)Hex(6)Phospho(1)	10	Rep1_Frac1	52.3162	10979	HCD	0	5.16	315.1	160.7	3	1025.09	1025.08	3073.24	3073.23	1613.78	FALSE	TRUE	TRUE	Reported in Literature	269
YYHGELSYLNVTR	P18242	>sp|P18242|CATD_MOUSE Cathepsin D OS=Mus musculus GN=Ctsd PE=1 SV=1	261	YYHGELSYLN[NGlycan_1458.442]VTR	252	N10(NGlycan / 1458.442)	HexNAc(2)Hex(6)Phospho(1)	10	Rep1_Frac1	51.1331	10715	AI-ETD	0	4.72	286.1	279.5	4	769.067	769.064	3073.25	3073.23	1613.78	FALSE	TRUE	TRUE	Reported in Literature	269
YYHGELSYLNVTR	P18242	>sp|P18242|CATD_MOUSE Cathepsin D OS=Mus musculus GN=Ctsd PE=1 SV=1	261	YYHGELSYLN[NGlycan_1458.442]VTR	252	N10(NGlycan / 1458.442)	HexNAc(2)Hex(6)Phospho(1)	10	Rep1_Frac1	54.5171	11505	AI-ETD	0	3.84	213.7	123.3	3	1025.09	1025.08	3073.24	3073.23	1613.78	FALSE	TRUE	TRUE	Reported in Literature	269
YYHGELSYLNVTR	P18242	>sp|P18242|CATD_MOUSE Cathepsin D OS=Mus musculus GN=Ctsd PE=1 SV=1	261	YYHGELSYLN[NGlycan_1458.442]VTR	252	N10(NGlycan / 1458.442)	HexNAc(2)Hex(6)Phospho(1)	10	Rep1_Frac1	55.622	11771	AI-ETD	0.004	1.97	185.1	139.3	3	1025.08	1025.08	3073.23	3073.23	1613.78	FALSE	TRUE	TRUE	Reported in Literature	269
YYHGELSYLNVTR	P18242	>sp|P18242|CATD_MOUSE Cathepsin D OS=Mus musculus GN=Ctsd PE=1 SV=1	261	YYHGELSYLN[NGlycan_1458.442]VTR	252	N10(NGlycan / 1458.442)	HexNAc(2)Hex(6)Phospho(1)	10	Rep1_Frac1	53.4088	11242	HCD	0	3.19	184	67.6	3	1025.09	1025.08	3073.25	3073.23	1613.78	FALSE	TRUE	TRUE	Reported in Literature	269
YYHGELSYLNVTR	P18242	>sp|P18242|CATD_MOUSE Cathepsin D OS=Mus musculus GN=Ctsd PE=1 SV=1	261	YYHGELSYLN[NGlycan_1458.442]VTR	252	N10(NGlycan / 1458.442)	HexNAc(2)Hex(6)Phospho(1)	10	Rep1_Frac1	54.4973	11502	HCD	0	3.19	159.4	64.5	3	1025.09	1025.08	3073.24	3073.23	1613.78	FALSE	TRUE	TRUE	Reported in Literature	269
ALEISTVTCQLNCSDHGHCDSFTKR	Q8K135-2	>sp|Q8K135-2|K319L_MOUSE Isoform 2 of Dyslexia-associated protein KIAA0319-like protein OS=Mus musculus GN=Kiaa0319l	889	ALEISTVTC[Carbamidomethyl]QLN[NGlycan_1378.4757]C[Carbamidomethyl]SDHGHC[Carbamidomethyl]DSFTKR	878	N12(NGlycan / 1378.4757);C9(Carbamidomethyl / 57.0215);C13(Carbamidomethyl / 57.0215);C19(Carbamidomethyl / 57.0215)	HexNAc(2)Hex(6)	12	Rep1_Frac1	47.0013	9765	AI-ETD	0	7.77	437	409	4	1079.46	1079.45	4314.8	4314.78	2764.24	TRUE	FALSE	FALSE	None	0
ESGANVTGFQLVNYTDTIPAR	P23818	>sp|P23818|GRIA1_MOUSE Glutamate receptor 1 OS=Mus musculus GN=Gria1 PE=1 SV=1	257	ESGANVTGFQLVN[NGlycan_2756.9891]YTDTIPAR	245	N13(NGlycan / 2756.9891)	HexNAc(6)Hex(5)Fuc(1)NeuAc(2)	13	Rep1_Frac1	58.6301	12461	HCD	0	3.16	197	13.1	4	1253.28	1253.28	5010.09	5010.1	2252.11	FALSE	TRUE	TRUE	Sequence Analysis	255
RGDLNINMTSPMGTK	P21661	>sp|P21661|NEC2_MOUSE Neuroendocrine convertase 2 OS=Mus musculus GN=Pcsk2 PE=1 SV=1	523	RGDLNIN[NGlycan_1702.5813]M[Oxidation]TSPM[Oxidation]GTK	517	N7(NGlycan / 1702.5813);M8(Oxidation / 15.9949);M12(Oxidation / 15.9949)	HexNAc(2)Hex(8)	7	Rep1_Frac1	33.2308	6670	AI-ETD	0	3.42	188.9	104.3	3	1123.8	1123.79	3369.39	3369.37	1633.79	FALSE	TRUE	TRUE	Sequence Analysis	255
RGDLNINMTSPMGTK	P21661	>sp|P21661|NEC2_MOUSE Neuroendocrine convertase 2 OS=Mus musculus GN=Pcsk2 PE=1 SV=1	523	RGDLNIN[NGlycan_1540.5285]M[Oxidation]TSPM[Oxidation]GTK	517	N7(NGlycan / 1540.5285);M8(Oxidation / 15.9949);M12(Oxidation / 15.9949)	HexNAc(2)Hex(7)	7	Rep1_Frac1	33.0215	6623	AI-ETD	0	3.29	220.3	144	3	1069.78	1069.78	3207.33	3207.32	1633.79	FALSE	TRUE	TRUE	Sequence Analysis	255
LNPNVTLDGDSLVATATATASAEQEGTK	Q60625	>sp|Q60625|ICAM5_MOUSE Intercellular adhesion molecule 5 OS=Mus musculus GN=Icam5 PE=1 SV=2	274	LNPN[NGlycan_1038.3751]VTLDGDSLVATATATASAEQEGTK	271	N4(NGlycan / 1038.3751)	HexNAc(2)Hex(3)Fuc(1)	4	Rep1_Frac1	63.0878	13492	HCD	0	7.71	515.7	478.5	3	1271.59	1271.59	3812.76	3812.74	2773.36	FALSE	TRUE	TRUE	Sequence Analysis	255
RGVFITNETGQPLIGK	P70699	>sp|P70699|LYAG_MOUSE Lysosomal alpha-glucosidase OS=Mus musculus GN=Gaa PE=1 SV=2	470	RGVFITN[NGlycan_1458.442]ETGQPLIGK	464	N7(NGlycan / 1458.442)	HexNAc(2)Hex(6)Phospho(1)	7	Rep1_Frac1	52.5165	11026	HCD	0	5.94	352.2	195.5	3	1063.48	1063.47	3188.42	3188.4	1728.95	FALSE	TRUE	TRUE	Reported in Literature	269
GVFITNETGQPLIGK	P70699	>sp|P70699|LYAG_MOUSE Lysosomal alpha-glucosidase OS=Mus musculus GN=Gaa PE=1 SV=2	470	GVFITN[NGlycan_1458.442]ETGQPLIGK	465	N6(NGlycan / 1458.442)	HexNAc(2)Hex(6)Phospho(1)	6	Rep1_Frac1	57.3168	12151	HCD	0	7.52	583.6	445	3	1011.44	1011.44	3032.31	3032.3	1572.85	FALSE	TRUE	TRUE	Reported in Literature	269
GVFITNETGQPLIGK	P70699	>sp|P70699|LYAG_MOUSE Lysosomal alpha-glucosidase OS=Mus musculus GN=Gaa PE=1 SV=2	470	GVFITN[NGlycan_1458.442]ETGQPLIGK	465	N6(NGlycan / 1458.442)	HexNAc(2)Hex(6)Phospho(1)	6	Rep1_Frac1	57.3374	12154	AI-ETD	0	5.41	388.6	226	3	1011.44	1011.44	3032.31	3032.3	1572.85	FALSE	TRUE	TRUE	Reported in Literature	269
HAVYWNSSNQHLR	O08545	>sp|O08545|EFNA3_MOUSE Ephrin-A3 OS=Mus musculus GN=Efna3 PE=1 SV=4	38	HAVYWN[NGlycan_1216.4229]SSNQHLR	33	N6(NGlycan / 1216.4229)	HexNAc(2)Hex(5)	6	Rep1_Frac1	32.3381	6475	AI-ETD	0	2.95	163	153.6	3	943.408	943.405	2828.21	2828.2	1610.77	TRUE	FALSE	TRUE	Reported in Literature	269
HAVYWNSSNQHLR	O08545	>sp|O08545|EFNA3_MOUSE Ephrin-A3 OS=Mus musculus GN=Efna3 PE=1 SV=4	38	HAVYWN[NGlycan_1054.37]SSNQHLR	33	N6(NGlycan / 1054.37)	HexNAc(2)Hex(4)	6	Rep1_Frac1	32.4459	6497	AI-ETD	0	3.19	208.4	172.1	3	889.391	889.387	2666.16	2666.15	1610.77	TRUE	FALSE	TRUE	Reported in Literature	269
NCNLTQIGGLIDSK	P39087	>sp|P39087|GRIK2_MOUSE Glutamate receptor ionotropic, kainate 2 OS=Mus musculus GN=Grik2 PE=1 SV=4	751	NC[Carbamidomethyl]N[NGlycan_1864.6342]LTQIGGLIDSK	749	N3(NGlycan / 1864.6342);C2(Carbamidomethyl / 57.0215)	HexNAc(2)Hex(9)	3	Rep1_Frac1	53.6746	11305	HCD	0	6.25	549.9	398.6	3	1133.14	1133.14	3397.42	3397.41	1474.74	FALSE	TRUE	FALSE	None	0
NCNLTQIGGLIDSK	P39087	>sp|P39087|GRIK2_MOUSE Glutamate receptor ionotropic, kainate 2 OS=Mus musculus GN=Grik2 PE=1 SV=4	751	NC[Carbamidomethyl]N[NGlycan_1702.5813]LTQIGGLIDSK	749	N3(NGlycan / 1702.5813);C2(Carbamidomethyl / 57.0215)	HexNAc(2)Hex(8)	3	Rep1_Frac1	54.1145	11409	HCD	0	2.84	231	105.9	3	1079.13	1079.12	3235.37	3235.36	1474.74	FALSE	TRUE	FALSE	None	0
NCNLTQIGGLIDSK	P39087	>sp|P39087|GRIK2_MOUSE Glutamate receptor ionotropic, kainate 2 OS=Mus musculus GN=Grik2 PE=1 SV=4	751	NC[Carbamidomethyl]N[NGlycan_1702.5813]LTQIGGLIDSK	749	N3(NGlycan / 1702.5813);C2(Carbamidomethyl / 57.0215)	HexNAc(2)Hex(8)	3	Rep1_Frac1	54.1195	11412	AI-ETD	0.01	1.37	157.7	21.7	3	1079.13	1079.12	3235.37	3235.36	1474.74	FALSE	TRUE	FALSE	None	0
NCNLTQIGGLIDSK	P39087	>sp|P39087|GRIK2_MOUSE Glutamate receptor ionotropic, kainate 2 OS=Mus musculus GN=Grik2 PE=1 SV=4	751	NC[Carbamidomethyl]N[NGlycan_1540.5285]LTQIGGLIDSK	749	N3(NGlycan / 1540.5285);C2(Carbamidomethyl / 57.0215)	HexNAc(2)Hex(7)	3	Rep1_Frac1	54.0747	11400	HCD	0	4.16	258.6	123.1	3	1025.11	1025.11	3073.32	3073.3	1474.74	FALSE	TRUE	FALSE	None	0
GPDLSNCTSPWVNQVAQK	Q80TR1	>sp|Q80TR1|AGRL1_MOUSE Adhesion G protein-coupled receptor L1 OS=Mus musculus GN=Adgrl1 PE=1 SV=2	526	GPDLSN[NGlycan_1216.4229]C[Carbamidomethyl]TSPWVNQVAQK	521	N6(NGlycan / 1216.4229);C7(Carbamidomethyl / 57.0215)	HexNAc(2)Hex(5)	6	Rep1_Frac1	49.1652	10257	HCD	0	10.57	664.4	521.4	3	1073.13	1073.13	3217.38	3217.37	1942.92	FALSE	TRUE	TRUE	Sequence Analysis	255
KGTVLCGPPPAVENASLVGVR	P55066	>sp|P55066|NCAN_MOUSE Neurocan core protein OS=Mus musculus GN=Ncan PE=1 SV=1	1175	KGTVLC[Carbamidomethyl]GPPPAVEN[NGlycan_1913.677]ASLVGVR	1162	N14(NGlycan / 1913.677);C6(Carbamidomethyl / 57.0215)	HexNAc(4)Hex(5)NeuAc(1)	14	Rep1_Frac1	55.0964	11651	AI-ETD	0	7.14	401.4	362.2	4	1009.46	1009.46	4034.84	4034.83	2063.12	TRUE	FALSE	TRUE	Sequence Analysis	255
VSPDHQPQPQYVSYNQSSYTQWNLQPDTK	A2AFG7	>tr|A2AFG7|A2AFG7_MOUSE Neural cell adhesion molecule L1 OS=Mus musculus GN=L1cam PE=1 SV=1	1067	VSPDHQPQPQYVSYN[NGlycan_1216.4229]QSSYTQWNLQPDTK	1053	N15(NGlycan / 1216.4229)	HexNAc(2)Hex(5)	15	Rep1_Frac1	52.7835	11089	HCD	0	7.03	360.8	360.8	4	1163.76	1163.76	4652.03	4652.01	3434.58	TRUE	FALSE	FALSE	None	0
KPGSFANVTIDMCAIIDR	E9QNF7	>tr|E9QNF7|E9QNF7_MOUSE Contactin-associated protein-like 2 OS=Mus musculus GN=Cntnap2 PE=1 SV=1	546	KPGSFAN[NGlycan_1216.4229]VTIDM[Oxidation]C[Carbamidomethyl]AIIDR	540	N7(NGlycan / 1216.4229);M12(Oxidation / 15.9949);C13(Carbamidomethyl / 57.0215)	HexNAc(2)Hex(5)	7	Rep1_Frac1	53.2329	11199	AI-ETD	0	3.83	198	162.3	3	1080.82	1080.81	3240.43	3240.42	1949.97	FALSE	TRUE	FALSE	None	0
NCTDPK	E9QNF7	>tr|E9QNF7|E9QNF7_MOUSE Contactin-associated protein-like 2 OS=Mus musculus GN=Cntnap2 PE=1 SV=1	735	N[NGlycan_1216.4229]C[Carbamidomethyl]TDPK	735	N1(NGlycan / 1216.4229);C2(Carbamidomethyl / 57.0215)	HexNAc(2)Hex(5)	1	Rep1_Frac1	12.5417	2380	HCD	0	4.04	249.8	142.2	2	975.875	975.872	1950.74	1950.74	676.285	FALSE	TRUE	FALSE	None	0
DIILHSTGHNISR	Q8C129	>sp|Q8C129|LCAP_MOUSE Leucyl-cystinyl aminopeptidase OS=Mus musculus GN=Lnpep PE=1 SV=1	215	DIILHSTGHN[NGlycan_1216.4229]ISR	206	N10(NGlycan / 1216.4229)	HexNAc(2)Hex(5)	10	Rep1_Frac1	34.2538	6903	HCD	0	4.41	262.2	159.6	4	670.557	670.555	2679.21	2679.2	1461.77	TRUE	FALSE	TRUE	Sequence Analysis	255
DIILHSTGHNISR	Q8C129	>sp|Q8C129|LCAP_MOUSE Leucyl-cystinyl aminopeptidase OS=Mus musculus GN=Lnpep PE=1 SV=1	215	DIILHSTGHN[NGlycan_1054.37]ISR	206	N10(NGlycan / 1054.37)	HexNAc(2)Hex(4)	10	Rep1_Frac1	34.2779	6910	HCD	0	2.97	170.3	95	4	630.044	630.042	2517.15	2517.15	1461.77	TRUE	FALSE	TRUE	Sequence Analysis	255
LYRDQAGNCTEPVSLAPPARPR	Q9QZC2	>sp|Q9QZC2|PLXC1_MOUSE Plexin-C1 OS=Mus musculus GN=Plxnc1 PE=1 SV=1	86	LYRDQAGN[NGlycan_1216.4229]C[Carbamidomethyl]TEPVSLAPPARPR	79	N8(NGlycan / 1216.4229);C9(Carbamidomethyl / 57.0215)	HexNAc(2)Hex(5)	8	Rep1_Frac1	40.7586	8350	AI-ETD	0	3.97	178.1	178.1	4	921.926	921.923	3684.68	3684.67	2410.22	FALSE	TRUE	TRUE	Sequence Analysis	255
VVLGENLTSNCPEVIYEIK	Q9QZC2	>sp|Q9QZC2|PLXC1_MOUSE Plexin-C1 OS=Mus musculus GN=Plxnc1 PE=1 SV=1	407	VVLGEN[NGlycan_1216.4229]LTSNC[Carbamidomethyl]PEVIYEIK	402	N6(NGlycan / 1216.4229);C11(Carbamidomethyl / 57.0215)	HexNAc(2)Hex(5)	6	Rep1_Frac1	63.0557	13484	HCD	0	7.97	507	427.6	3	1131.86	1131.85	3393.55	3393.54	2119.09	FALSE	TRUE	TRUE	Sequence Analysis	255
QSEENFNPNCSFWSYSK	Q80TS3-2	>sp|Q80TS3-2|AGRL3_MOUSE Isoform 2 of Adhesion G protein-coupled receptor L3 OS=Mus musculus GN=Adgrl3	885	QSEENFNPN[NGlycan_1378.4757]C[Carbamidomethyl]SFWSYSK	877	N9(NGlycan / 1378.4757);C10(Carbamidomethyl / 57.0215)	HexNAc(2)Hex(6)	9	Rep1_Frac1	54.1752	11427	HCD	0	7.03	437.5	332.9	3	1168.13	1168.12	3502.36	3502.35	2065.85	TRUE	FALSE	FALSE	None	0
VYTYADTPNDFQLSNFSLPEEDTKLK	P17439	>sp|P17439|GLCM_MOUSE Glucosylceramidase OS=Mus musculus GN=Gba PE=1 SV=1	165	VYTYADTPNDFQLSN[NGlycan_1038.3751]FSLPEEDTKLK	151	N15(NGlycan / 1038.3751)	HexNAc(2)Hex(3)Fuc(1)	15	Rep1_Frac1	65.176	13991	HCD	0	6.52	354.5	271.3	3	1358.62	1358.61	4073.84	4073.83	3034.44	TRUE	FALSE	TRUE	Reported in Literature	269
HLYTTTGGETDFTNVTSLR	Q6PHU5	>sp|Q6PHU5|SORT_MOUSE Sortilin OS=Mus musculus GN=Sort1 PE=1 SV=1	404	HLYTTTGGETDFTN[NGlycan_1864.6342]VTSLR	391	N14(NGlycan / 1864.6342)	HexNAc(2)Hex(9)	14	Rep1_Frac1	48.9421	10205	AI-ETD	0	7.85	461.5	398	4	995.173	995.169	3977.67	3977.65	2112.01	FALSE	TRUE	TRUE	Sequence Analysis	255
LVTQTIPCNK	P56528	>sp|P56528|CD38_MOUSE ADP-ribosyl cyclase/cyclic ADP-ribose hydrolase 1 OS=Mus musculus GN=Cd38 PE=1 SV=2	124	LVTQTIPC[Carbamidomethyl]N[NGlycan_1095.3966]K	116	N9(NGlycan / 1095.3966);C8(Carbamidomethyl / 57.0215)	HexNAc(3)Hex(3)	9	Rep1_Frac1	33.3329	6692	HCD	0	2.85	152.2	95	3	757.016	757.014	2269.03	2269.03	1115.6	FALSE	TRUE	TRUE	Sequence Analysis	255
LVTQTIPCNK	P56528	>sp|P56528|CD38_MOUSE ADP-ribosyl cyclase/cyclic ADP-ribose hydrolase 1 OS=Mus musculus GN=Cd38 PE=1 SV=2	124	LVTQTIPC[Carbamidomethyl]N[NGlycan_892.3172]K	116	N9(NGlycan / 892.3172);C8(Carbamidomethyl / 57.0215)	HexNAc(2)Hex(3)	9	Rep1_Frac1	33.4805	6729	HCD	0	5.23	378	336.7	3	689.323	689.321	2065.95	2065.95	1115.6	FALSE	TRUE	TRUE	Sequence Analysis	255
WKLNK	Q61735	>sp|Q61735|CD47_MOUSE Leukocyte surface antigen CD47 OS=Mus musculus GN=Cd47 PE=1 SV=2	61	WKLN[NGlycan_1378.4757]K	58	N4(NGlycan / 1378.4757)	HexNAc(2)Hex(6)	4	Rep1_Frac1	23.6155	4554	HCD	0.01	1.32	205.9	28	3	689.638	689.635	2066.9	2066.89	687.407	TRUE	FALSE	TRUE	Sequence Analysis	255
QHVVPEKFEEPCLVNSSHLLMCR	Q8CJH3	>sp|Q8CJH3|PLXB1_MOUSE Plexin-B1 OS=Mus musculus GN=Plxnb1 PE=1 SV=2	1314	QHVVPEKFEEPC[Carbamidomethyl]LVN[NGlycan_1216.4229]SSHLLM[Oxidation]C[Carbamidomethyl]R	1300	N15(NGlycan / 1216.4229);M21(Oxidation / 15.9949);C12(Carbamidomethyl / 57.0215);C22(Carbamidomethyl / 57.0215)	HexNAc(2)Hex(5)	15	Rep1_Frac1	52.305	10976	AI-ETD	0	7.11	573	517.2	4	1011.2	1011.2	4041.79	4041.78	2694.31	TRUE	FALSE	TRUE	Sequence Analysis	255
NVTALLMEAR	P35438	>sp|P35438|NMDZ1_MOUSE Glutamate receptor ionotropic, NMDA 1 OS=Mus musculus GN=Grin1 PE=1 SV=1	203	N[NGlycan_1216.4229]VTALLM[Oxidation]EAR	203	N1(NGlycan / 1216.4229);M7(Oxidation / 15.9949)	HexNAc(2)Hex(5)	1	Rep1_Frac1	48.5383	10112	HCD	0	5.25	453.5	273.4	3	784.015	784.012	2350.03	2350.02	1116.6	FALSE	TRUE	TRUE	Sequence Analysis	255
NVTALLMEAR	P35438	>sp|P35438|NMDZ1_MOUSE Glutamate receptor ionotropic, NMDA 1 OS=Mus musculus GN=Grin1 PE=1 SV=1	203	N[NGlycan_1054.37]VTALLM[Oxidation]EAR	203	N1(NGlycan / 1054.37);M7(Oxidation / 15.9949)	HexNAc(2)Hex(4)	1	Rep1_Frac1	48.717	10157	HCD	0	4.57	372.2	200.6	3	729.997	729.994	2187.98	2187.97	1116.6	FALSE	TRUE	TRUE	Sequence Analysis	255
NNIHFPGHNYTTR	Q9Z1M0	>sp|Q9Z1M0|P2RX7_MOUSE P2X purinoceptor 7 OS=Mus musculus GN=P2rx7 PE=1 SV=2	202	NNIHFPGHN[NGlycan_1864.6342]YTTR	194	N9(NGlycan / 1864.6342)	HexNAc(2)Hex(9)	9	Rep1_Frac1	33.186	6658	HCD	0	3.18	196.5	88.5	3	1145.8	1145.8	3435.4	3435.39	1569.74	FALSE	TRUE	TRUE	Sequence Analysis	255
NNIHFPGHNYTTR	Q9Z1M0	>sp|Q9Z1M0|P2RX7_MOUSE P2X purinoceptor 7 OS=Mus musculus GN=P2rx7 PE=1 SV=2	202	NNIHFPGHN[NGlycan_1864.6342]YTTR	194	N9(NGlycan / 1864.6342)	HexNAc(2)Hex(9)	9	Rep1_Frac1	33.0363	6626	HCD	0	3.19	168.3	78.3	4	859.605	859.602	3435.4	3435.39	1569.74	FALSE	TRUE	TRUE	Sequence Analysis	255
TEAGVFEYVADPTFENFTGGVK	B2RXS4	>sp|B2RXS4|PLXB2_MOUSE Plexin-B2 OS=Mus musculus GN=Plxnb2 PE=1 SV=1	1103	TEAGVFEYVADPTFEN[NGlycan_1216.4229]FTGGVK	1088	N16(NGlycan / 1216.4229)	HexNAc(2)Hex(5)	16	Rep1_Frac1	69.7222	14997	AI-ETD	0	5.8	269	219.1	3	1198.86	1198.85	3594.55	3594.54	2377.11	FALSE	TRUE	FALSE	None	0
NATLAEQAKLPATEKPVLLSK	Q9JKR6	>sp|Q9JKR6|HYOU1_MOUSE Hypoxia up-regulated protein 1 OS=Mus musculus GN=Hyou1 PE=1 SV=1	869	N[NGlycan_1702.5813]ATLAEQAKLPATEKPVLLSK	869	N1(NGlycan / 1702.5813)	HexNAc(2)Hex(8)	1	Rep1_Frac1	48.1403	10022	AI-ETD	0	8.11	491.7	491.7	4	981.974	981.97	3924.87	3924.86	2221.27	FALSE	TRUE	TRUE	Sequence Analysis	255
NAERLDLDRNNITR	Q9WVB4	>sp|Q9WVB4|SLIT3_MOUSE Slit homolog 3 protein OS=Mus musculus GN=Slit3 PE=2 SV=2	72	NAERLDLDRNN[NGlycan_1216.4229]ITR	62	N11(NGlycan / 1216.4229)	HexNAc(2)Hex(5)	11	Rep1_Frac1	46.1483	9570	HCD	0.0099	1.48	157.9	41.9	3	972.776	972.774	2916.31	2916.31	1698.88	FALSE	TRUE	TRUE	Sequence Analysis	255
DLEILTLNNNNISR	Q9WVB4	>sp|Q9WVB4|SLIT3_MOUSE Slit homolog 3 protein OS=Mus musculus GN=Slit3 PE=2 SV=2	192	DLEILTLNNNN[NGlycan_1216.4229]ISR	182	N11(NGlycan / 1216.4229)	HexNAc(2)Hex(5)	11	Rep1_Frac1	59.1896	12582	HCD	0	4.89	339.5	227.1	3	949.105	949.099	2845.3	2845.28	1627.85	TRUE	FALSE	TRUE	Sequence Analysis	255
LNNITNIGPLDMK	Q80X71	>sp|Q80X71|T106B_MOUSE Transmembrane protein 106B OS=Mus musculus GN=Tmem106b PE=1 SV=1	184	LNN[NGlycan_1054.37]ITNIGPLDM[Oxidation]K	182	N3(NGlycan / 1054.37);M12(Oxidation / 15.9949)	HexNAc(2)Hex(4)	3	Rep1_Frac1	48.1888	10033	HCD	0	5.22	454.8	271.3	3	838.387	838.382	2513.15	2513.13	1441.76	FALSE	TRUE	TRUE	Sequence Analysis	255
LMQNGTILYTMR	P16305-3	>sp|P16305-3|GBRA6_MOUSE Isoform 3 of Gamma-aminobutyric acid receptor subunit alpha-6 OS=Mus musculus GN=Gabra6	140	LM[Oxidation]QN[NGlycan_1216.4229]GTILYTM[Oxidation]R	137	M2(Oxidation / 15.9949);N4(NGlycan / 1216.4229);M11(Oxidation / 15.9949)	HexNAc(2)Hex(5)	4	Rep1_Frac1	39.3329	8043	HCD	0	6.98	515.9	381.1	3	897.058	897.054	2689.16	2689.15	1439.73	FALSE	TRUE	FALSE	None	0
SDLNPANGSYPFQALHQR	Q3TCN2	>sp|Q3TCN2|PLBL2_MOUSE Putative phospholipase B-like 2 OS=Mus musculus GN=Plbd2 PE=1 SV=2	520	SDLNPAN[NGlycan_1458.442]GSYPFQALHQR	514	N7(NGlycan / 1458.442)	HexNAc(2)Hex(6)Phospho(1)	7	Rep1_Frac1	52.9613	11136	HCD	0	6.81	325.2	202.3	3	1158.48	1158.48	3473.43	3473.41	2013.97	TRUE	FALSE	TRUE	Reported in Literature	269
NFAEEPIYCYTPHNFTR	Q6IMP4	>sp|Q6IMP4|PANX2_MOUSE Pannexin-2 OS=Mus musculus GN=Panx2 PE=1 SV=2	86	NFAEEPIYC[Carbamidomethyl]YTPHN[NGlycan_1216.4229]FTR	73	N14(NGlycan / 1216.4229);C9(Carbamidomethyl / 57.0215)	HexNAc(2)Hex(5)	14	Rep1_Frac1	54.1738	11426	HCD	0	6.7	317.4	236.2	3	1125.81	1125.8	3375.4	3375.39	2100.94	FALSE	TRUE	TRUE	Sequence Analysis	255
LINKFNSSSSSLEEK	Q9EPK6	>sp|Q9EPK6|SIL1_MOUSE Nucleotide exchange factor SIL1 OS=Mus musculus GN=Sil1 PE=1 SV=2	197	LINKFN[NGlycan_1378.4757]SSSSSLEEK	192	N6(NGlycan / 1378.4757)	HexNAc(2)Hex(6)	6	Rep1_Frac1	36.1424	7320	HCD	0	5.29	388.1	192.9	3	1021.12	1021.12	3061.35	3061.34	1681.85	TRUE	FALSE	TRUE	Sequence Analysis	255
HTDDLTSLNNTLVNIR	Q8K4Q8	>sp|Q8K4Q8|COL12_MOUSE Collectin-12 OS=Mus musculus GN=Colec12 PE=1 SV=1	386	HTDDLTSLN[NGlycan_1038.3751]NTLVNIR	378	N9(NGlycan / 1038.3751)	HexNAc(2)Hex(3)Fuc(1)	9	Rep1_Frac1	55.1049	11652	HCD	0	6.43	309.2	185.6	3	955.447	955.443	2864.33	2864.32	1824.93	FALSE	TRUE	FALSE	None	0
HNEQNLSLADVTQQAGLVK	Q60673	>sp|Q60673|PTPRN_MOUSE Receptor-type tyrosine-protein phosphatase-like N OS=Mus musculus GN=Ptprn PE=1 SV=2	524	HNEQN[NGlycan_1216.4229]LSLADVTQQAGLVK	520	N5(NGlycan / 1216.4229)	HexNAc(2)Hex(5)	5	Rep1_Frac1	53.5166	11267	HCD	0	5.34	309.3	217.4	3	1094.51	1094.5	3281.51	3281.49	2064.06	TRUE	FALSE	TRUE	Sequence Analysis	255
IEQELPARGNLSSAPAPAMPTALHSK	Q99J85	>sp|Q99J85|NPTXR_MOUSE Neuronal pentraxin receptor OS=Mus musculus GN=Nptxr PE=1 SV=1	211	IEQELPARGN[NGlycan_1702.5813]LSSAPAPAM[Oxidation]PTALHSK	202	N10(NGlycan / 1702.5813);M19(Oxidation / 15.9949)	HexNAc(2)Hex(8)	10	Rep1_Frac1	44.536	9192	AI-ETD	0	3.43	168.9	168.9	4	1102	1102	4405	4404.97	2685.39	TRUE	FALSE	TRUE	Sequence Analysis	255
GNLSSAPAPAMPTALHSK	Q99J85	>sp|Q99J85|NPTXR_MOUSE Neuronal pentraxin receptor OS=Mus musculus GN=Nptxr PE=1 SV=1	211	GN[NGlycan_1216.4229]LSSAPAPAM[Oxidation]PTALHSK	210	N2(NGlycan / 1216.4229);M11(Oxidation / 15.9949)	HexNAc(2)Hex(5)	2	Rep1_Frac1	34.9514	7057	HCD	0	3.57	177.4	81.3	3	994.781	994.776	2982.33	2982.31	1748.89	TRUE	FALSE	TRUE	Sequence Analysis	255
TNTSALLYDSLR	Q6P1D5	>sp|Q6P1D5|SE6L1_MOUSE Seizure 6-like protein OS=Mus musculus GN=Sez6l PE=1 SV=1	454	TN[NGlycan_1216.4229]TSALLYDSLR	453	N2(NGlycan / 1216.4229)	HexNAc(2)Hex(5)	2	Rep1_Frac1	52.417	11000	HCD	0	5.56	376.4	247.2	3	857.383	857.379	2570.13	2570.12	1352.69	TRUE	FALSE	TRUE	Sequence Analysis	255
NLSLNIHGK	Q60675	>sp|Q60675|LAMA2_MOUSE Laminin subunit alpha-2 OS=Mus musculus GN=Lama2 PE=1 SV=2	359	N[NGlycan_1216.4229]LSLNIHGK	359	N1(NGlycan / 1216.4229)	HexNAc(2)Hex(5)	1	Rep1_Frac1	36.6788	7441	HCD	0	5.41	424.7	256.5	3	738.004	738	2212	2211.99	994.556	TRUE	FALSE	TRUE	Sequence Analysis	255
NYSIFLADINQER	O88531	>sp|O88531|PPT1_MOUSE Palmitoyl-protein thioesterase 1 OS=Mus musculus GN=Ppt1 PE=1 SV=2	197	N[NGlycan_1458.442]YSIFLADINQER	197	N1(NGlycan / 1458.442)	HexNAc(2)Hex(6)Phospho(1)	1	Rep1_Frac1	63.3958	13561	HCD	0	5.04	356.6	279.8	3	1014.42	1014.41	3041.24	3041.23	1581.78	TRUE	FALSE	TRUE	Sequence Analysis	255
HSIEHFNNNTDHSHLFTLR	O08677	>sp|O08677|KNG1_MOUSE Kininogen-1 OS=Mus musculus GN=Kng1 PE=1 SV=1	168	HSIEHFNN[NGlycan_2237.7827]NTDHSHLFTLR	161	N8(NGlycan / 2237.7827)	HexNAc(4)Hex(7)NeuAc(1)	8	Rep1_Frac1	42.5588	8757	AI-ETD	0	5.07	292.7	272	5	912.184	912.183	4556.89	4556.88	2318.09	FALSE	TRUE	TRUE	Reported in Literature	269
NLTLMATTSQFPK	P24638	>sp|P24638|PPAL_MOUSE Lysosomal acid phosphatase OS=Mus musculus GN=Acp2 PE=1 SV=2	267	N[NGlycan_1702.5813]LTLM[Oxidation]ATTSQFPK	267	N1(NGlycan / 1702.5813);M5(Oxidation / 15.9949)	HexNAc(2)Hex(8)	1	Rep1_Frac1	48.2829	10052	HCD	0	4.96	379.3	257.1	3	1057.45	1057.45	3170.35	3170.33	1450.75	FALSE	TRUE	TRUE	Sequence Analysis	255
NLTLMATTSQFPK	P24638	>sp|P24638|PPAL_MOUSE Lysosomal acid phosphatase OS=Mus musculus GN=Acp2 PE=1 SV=2	267	N[NGlycan_1702.5813]LTLM[Oxidation]ATTSQFPK	267	N1(NGlycan / 1702.5813);M5(Oxidation / 15.9949)	HexNAc(2)Hex(8)	1	Rep1_Frac1	48.2943	10054	AI-ETD	0	2.84	208.1	87.8	3	1057.45	1057.45	3170.35	3170.33	1450.75	FALSE	TRUE	TRUE	Sequence Analysis	255
WKINGTDVDIGMDFR	Q69Z26	>sp|Q69Z26|CNTN4_MOUSE Contactin-4 OS=Mus musculus GN=Cntn4 PE=1 SV=2	65	WKIN[NGlycan_1216.4229]GTDVDIGM[Oxidation]DFR	62	N4(NGlycan / 1216.4229);M12(Oxidation / 15.9949)	HexNAc(2)Hex(5)	4	Rep1_Frac1	55.7747	11805	HCD	0	5.04	315.4	150	3	1000.43	1000.43	2999.28	2999.27	1765.85	FALSE	TRUE	TRUE	Reported in Literature	269
WKINGTDVDIGMDFR	Q69Z26	>sp|Q69Z26|CNTN4_MOUSE Contactin-4 OS=Mus musculus GN=Cntn4 PE=1 SV=2	65	WKIN[NGlycan_1216.4229]GTDVDIGM[Oxidation]DFR	62	N4(NGlycan / 1216.4229);M12(Oxidation / 15.9949)	HexNAc(2)Hex(5)	4	Rep1_Frac1	55.788	11808	AI-ETD	0	4.87	290.9	253.8	3	1000.43	1000.43	2999.28	2999.27	1765.85	FALSE	TRUE	TRUE	Reported in Literature	269
TGNGSSVQTTGR	Q6KAS7	>sp|Q6KAS7|ZN521_MOUSE Zinc finger protein 521 OS=Mus musculus GN=Znf521 PE=1 SV=2	1048	TGN[NGlycan_1216.4229]GSSVQTTGR	1046	N3(NGlycan / 1216.4229)	HexNAc(2)Hex(5)	3	Rep1_Frac1	36.3282	7360	HCD	0.01	1.37	183.4	22.9	3	794.337	794.333	2381	2380.98	1163.55	TRUE	FALSE	FALSE	None	0
TGNGSSVQTTGR	Q6KAS7	>sp|Q6KAS7|ZN521_MOUSE Zinc finger protein 521 OS=Mus musculus GN=Znf521 PE=1 SV=2	1048	TGN[NGlycan_892.3172]GSSVQTTGR	1046	N3(NGlycan / 892.3172)	HexNAc(2)Hex(3)	3	Rep1_Frac1	36.9789	7508	HCD	0	3.01	204.8	65.1	3	686.3	686.297	2056.89	2056.88	1163.55	TRUE	FALSE	FALSE	None	0
ELVPDANSTQLK	Q6KAS7	>sp|Q6KAS7|ZN521_MOUSE Zinc finger protein 521 OS=Mus musculus GN=Znf521 PE=1 SV=2	1169	E[Glu->pyro-Glu]LVPDAN[NGlycan_1419.5022]STQLK	1163	E1(Glu->pyro-Glu / -18.0106);N7(NGlycan / 1419.5022)	HexNAc(3)Hex(5)	7	Rep1_Frac1	31.7512	6338	HCD	0.01	1.37	218.6	25.6	3	906.07	906.065	2716.2	2716.18	1313.68	FALSE	TRUE	FALSE	None	0
ETLVTLFDNR	Q9R0A1	>sp|Q9R0A1|CLCN2_MOUSE Chloride channel protein 2 OS=Mus musculus GN=Clcn2 PE=1 SV=2	411	ETLVTLFDN[NGlycan_1216.4229]R	403	N9(NGlycan / 1216.4229)	HexNAc(2)Hex(5)	9	Rep1_Frac1	56.768	12021	HCD	0	4.41	267.2	185.9	3	808.693	808.69	2424.07	2424.05	1206.62	FALSE	TRUE	FALSE	None	0
SPHRPILQAGLPANK	P16092	>sp|P16092|FGFR1_MOUSE Fibroblast growth factor receptor 1 OS=Mus musculus GN=Fgfr1 PE=1 SV=2	264	SPHRPILQAGLPAN[NGlycan_2018.7084]K	251	N14(NGlycan / 2018.7084)	HexNAc(3)Hex(6)Fuc(1)NeuAc(1)	14	Rep1_Frac1	37.9203	7721	AI-ETD	0	4.38	267.3	265.9	4	905.165	905.161	3617.64	3617.62	1597.91	FALSE	TRUE	TRUE	Sequence Analysis	255
SEHLVNFTVK	Q80VP8	>sp|Q80VP8|T106C_MOUSE Transmembrane protein 106C OS=Mus musculus GN=Tmem106c PE=2 SV=1	184	SEHLVN[NGlycan_1054.37]FTVK	179	N6(NGlycan / 1054.37)	HexNAc(2)Hex(4)	6	Rep1_Frac1	42.3779	8716	HCD	0	4.13	296.2	108.1	3	743.34	743.337	2228.01	2228	1172.62	FALSE	TRUE	TRUE	Sequence Analysis	255
DCYPVQETFIRNYTVVMSTR	Q99M71	>sp|Q99M71|EPDR1_MOUSE Mammalian ependymin-related protein 1 OS=Mus musculus GN=Epdr1 PE=1 SV=1	182	DC[Carbamidomethyl]YPVQETFIRN[NGlycan_1458.442]YTVVM[Oxidation]STR	171	N12(NGlycan / 1458.442);M17(Oxidation / 15.9949);C2(Carbamidomethyl / 57.0215)	HexNAc(2)Hex(6)Phospho(1)	12	Rep1_Frac1	58.3503	12397	AI-ETD	0	4.09	180.8	128.8	3	1318.54	1318.54	3953.62	3953.61	2421.15	FALSE	TRUE	TRUE	Sequence Analysis	255
TVEINLTNDYYLSGGLSEK	B9EKR1	>sp|B9EKR1|PRPTZ_MOUSE Receptor-type tyrosine-protein phosphatase zeta OS=Mus musculus GN=Ptprz1 PE=1 SV=1	105	TVEIN[NGlycan_1216.4229]LTNDYYLSGGLSEK	101	N5(NGlycan / 1216.4229)	HexNAc(2)Hex(5)	5	Rep1_Frac1	63.6307	13620	AI-ETD	0	4.16	227.4	193.9	3	1111.5	1111.49	3332.47	3332.47	2115.04	FALSE	TRUE	TRUE	Sequence Analysis	255
TVEINLTNDYYLSGGLSEK	B9EKR1	>sp|B9EKR1|PRPTZ_MOUSE Receptor-type tyrosine-protein phosphatase zeta OS=Mus musculus GN=Ptprz1 PE=1 SV=1	105	TVEIN[NGlycan_1216.4229]LTNDYYLSGGLSEK	101	N5(NGlycan / 1216.4229)	HexNAc(2)Hex(5)	5	Rep1_Frac1	63.6176	13617	HCD	0	4.16	168.8	168.1	3	1111.5	1111.49	3332.47	3332.47	2115.04	FALSE	TRUE	TRUE	Sequence Analysis	255
STNHEPSEMSNR	Q8BGU2	>sp|Q8BGU2|CBLN2_MOUSE Cerebellin-2 OS=Mus musculus GN=Cbln2 PE=1 SV=1	110	STNHEPSEM[Oxidation]SN[NGlycan_1702.5813]R	100	M9(Oxidation / 15.9949);N11(NGlycan / 1702.5813)	HexNAc(2)Hex(8)	11	Rep1_Frac1	12.7536	2428	HCD	0.0022	2.43	155.9	45.2	3	1036.4	1036.39	3107.18	3107.16	1387.58	FALSE	TRUE	TRUE	Reported in Literature	269
ECHTIQNYTLWR	Q9WUU7	>sp|Q9WUU7|CATZ_MOUSE Cathepsin Z OS=Mus musculus GN=Ctsz PE=1 SV=1	186	EC[Carbamidomethyl]HTIQN[NGlycan_1458.442]YTLWR	180	N7(NGlycan / 1458.442);C2(Carbamidomethyl / 57.0215)	HexNAc(2)Hex(6)Phospho(1)	7	Rep1_Frac1	49.9668	10443	AI-ETD	0.0014	2.53	216.5	135.6	3	1027.07	1027.07	3079.21	3079.2	1562.73	FALSE	TRUE	TRUE	Sequence Analysis	255
ECHTIQNYTLWR	Q9WUU7	>sp|Q9WUU7|CATZ_MOUSE Cathepsin Z OS=Mus musculus GN=Ctsz PE=1 SV=1	186	EC[Carbamidomethyl]HTIQN[NGlycan_1458.442]YTLWR	180	N7(NGlycan / 1458.442);C2(Carbamidomethyl / 57.0215)	HexNAc(2)Hex(6)Phospho(1)	7	Rep1_Frac1	49.9465	10440	HCD	0.0034	2.07	200.1	61.6	3	1027.07	1027.07	3079.21	3079.2	1562.73	FALSE	TRUE	TRUE	Sequence Analysis	255
LPMNPNFTLKDNEDNTASILTR	E9Q9Q6	>tr|E9Q9Q6|E9Q9Q6_MOUSE Protein Cdh18 OS=Mus musculus GN=Cdh18 PE=1 SV=1	536	LPM[Oxidation]NPN[NGlycan_1540.5285]FTLKDNEDNTASILTR	531	M3(Oxidation / 15.9949);N6(NGlycan / 1540.5285)	HexNAc(2)Hex(7)	6	Rep1_Frac1	54.2119	11434	AI-ETD	0.0015	2.61	174.9	146.2	4	1015.95	1015.95	4060.78	4060.77	2503.24	FALSE	TRUE	FALSE	None	0
YADTIYNISMK	O35409	>sp|O35409|FOLH1_MOUSE Glutamate carboxypeptidase 2 OS=Mus musculus GN=Folh1 PE=1 SV=2	615	YADTIYN[NGlycan_1216.4229]ISM[Oxidation]K	609	N7(NGlycan / 1216.4229);M10(Oxidation / 15.9949)	HexNAc(2)Hex(5)	7	Rep1_Frac1	42.138	8662	HCD	0.0034	2.09	212.6	83.2	3	851.026	851.022	2551.06	2551.05	1317.63	TRUE	FALSE	TRUE	Sequence Analysis	255
FTPLHNR	O70472	>sp|O70472|TM131_MOUSE Transmembrane protein 131 OS=Mus musculus GN=Tmem131 PE=2 SV=2	945	FTPLHN[NGlycan_1864.6342]R	940	N6(NGlycan / 1864.6342)	HexNAc(2)Hex(9)	6	Rep1_Frac1	22.3943	4298	HCD	0.0034	2.03	157.3	100.8	3	917.045	917.041	2749.12	2749.11	883.466	FALSE	TRUE	FALSE	None	0
FVKNITTWNEMK	Q8R3H7	>sp|Q8R3H7|HS2ST_MOUSE Heparan sulfate 2-O-sulfotransferase 1 OS=Mus musculus GN=Hs2st1 PE=1 SV=2	127	FVKN[NGlycan_1216.4229]ITTWNEMK	124	N4(NGlycan / 1216.4229)	HexNAc(2)Hex(5)	4	Rep1_Frac1	44.7893	9251	HCD	0.0099	1.42	160.4	17.8	3	909.741	909.737	2727.21	2727.2	1509.76	FALSE	TRUE	TRUE	Sequence Analysis	255
NWTITR	P39038	>sp|P39038|CADH4_MOUSE Cadherin-4 OS=Mus musculus GN=Cdh4 PE=2 SV=1	658	N[NGlycan_1378.4757]WTITR	658	N1(NGlycan / 1378.4757)	HexNAc(2)Hex(6)	1	Rep1_Frac1	29.701	5872	HCD	0.01	1.4	163.3	49.2	2	1084.96	1084.95	2168.9	2168.9	789.413	FALSE	TRUE	TRUE	Sequence Analysis	255
YVPFNGTK	A0A087WPX3	>tr|A0A087WPX3|A0A087WPX3_MOUSE Neurofascin OS=Mus musculus GN=Nfasc PE=1 SV=1	973	YVPFN[NGlycan_1378.4757]GTK	969	N5(NGlycan / 1378.4757)	HexNAc(2)Hex(6)	5	Rep1_Frac1	34.1845	6885	HCD	0	3.67	264.3	175.7	2	1152.48	1152.48	2303.96	2303.95	924.471	FALSE	TRUE	FALSE	None	0
LVNVSR	Q69ZF7	>sp|Q69ZF7|CNNM4_MOUSE Metal transporter CNNM4 OS=Mus musculus GN=Cnnm4 PE=1 SV=2	119	LVN[NGlycan_1540.5285]VSR	117	N3(NGlycan / 1540.5285)	HexNAc(2)Hex(7)	3	Rep1_Frac1	24.7041	4792	HCD	0	2.79	202.2	109.3	2	1114.48	1114.48	2227.95	2227.94	686.408	TRUE	FALSE	TRUE	Sequence Analysis	255
LYLNR	Q9R0M0	>sp|Q9R0M0|CELR2_MOUSE Cadherin EGF LAG seven-pass G-type receptor 2 OS=Mus musculus GN=Celsr2 PE=1 SV=2	1213	LYLN[NGlycan_1702.5813]R	1210	N4(NGlycan / 1702.5813)	HexNAc(2)Hex(8)	4	Rep1_Frac1	29.0362	5727	HCD	0	3.02	202.9	149.3	2	1191	1190.99	2380.98	2380.97	677.386	TRUE	FALSE	TRUE	Sequence Analysis	255
VVWNGSR	P97952	>sp|P97952|SCN1B_MOUSE Sodium channel subunit beta-1 OS=Mus musculus GN=Scn1b PE=1 SV=1	93	VVWN[NGlycan_1540.5285]GSR	90	N4(NGlycan / 1540.5285)	HexNAc(2)Hex(7)	4	Rep1_Frac1	28.6022	5642	HCD	0.01	1.34	171.7	74.8	2	1179.49	1179.48	2357.97	2357.96	816.424	TRUE	FALSE	TRUE	Sequence Analysis	255
EKTNNISILLSDLEFSDTGR	Q7M729	>sp|Q7M729|SCN4B_MOUSE Sodium channel subunit beta-4 OS=Mus musculus GN=Scn4b PE=2 SV=1	113	EKTNN[NGlycan_1702.5813]ISILLSDLEFSDTGR	109	N5(NGlycan / 1702.5813)	HexNAc(2)Hex(8)	5	Rep1_Frac2	68.22	14662	HCD	0	6.58	393.2	316.1	3	1318.92	1318.91	3954.74	3954.72	2251.13	TRUE	FALSE	TRUE	Sequence Analysis	255
EKTNNISILLSDLEFSDTGR	Q7M729	>sp|Q7M729|SCN4B_MOUSE Sodium channel subunit beta-4 OS=Mus musculus GN=Scn4b PE=2 SV=1	113	EKTNN[NGlycan_1702.5813]ISILLSDLEFSDTGR	109	N5(NGlycan / 1702.5813)	HexNAc(2)Hex(8)	5	Rep1_Frac2	68.2364	14665	AI-ETD	0	6.02	351.7	296.8	3	1318.92	1318.91	3954.74	3954.72	2251.13	TRUE	FALSE	TRUE	Sequence Analysis	255
EKTNNISILLSDLEFSDTGR	Q7M729	>sp|Q7M729|SCN4B_MOUSE Sodium channel subunit beta-4 OS=Mus musculus GN=Scn4b PE=2 SV=1	113	EKTNN[NGlycan_1540.5285]ISILLSDLEFSDTGR	109	N5(NGlycan / 1540.5285)	HexNAc(2)Hex(7)	5	Rep1_Frac2	68.226	14664	AI-ETD	0	7.9	418.1	361.2	3	1264.9	1264.89	3792.68	3792.67	2251.13	TRUE	FALSE	TRUE	Sequence Analysis	255
EKTNNISILLSDLEFSDTGR	Q7M729	>sp|Q7M729|SCN4B_MOUSE Sodium channel subunit beta-4 OS=Mus musculus GN=Scn4b PE=2 SV=1	113	EKTNN[NGlycan_1540.5285]ISILLSDLEFSDTGR	109	N5(NGlycan / 1540.5285)	HexNAc(2)Hex(7)	5	Rep1_Frac2	68.4186	14705	AI-ETD	0	7.66	393.2	393.2	4	948.926	948.923	3792.68	3792.67	2251.13	TRUE	FALSE	TRUE	Sequence Analysis	255
EKTNNISILLSDLEFSDTGR	Q7M729	>sp|Q7M729|SCN4B_MOUSE Sodium channel subunit beta-4 OS=Mus musculus GN=Scn4b PE=2 SV=1	113	EKTNN[NGlycan_1378.4757]ISILLSDLEFSDTGR	109	N5(NGlycan / 1378.4757)	HexNAc(2)Hex(6)	5	Rep1_Frac2	68.6364	14757	HCD	0	8.02	476.5	389.7	3	1210.88	1210.88	3630.63	3630.62	2251.13	TRUE	FALSE	TRUE	Sequence Analysis	255
EKTNNISILLSDLEFSDTGR	Q7M729	>sp|Q7M729|SCN4B_MOUSE Sodium channel subunit beta-4 OS=Mus musculus GN=Scn4b PE=2 SV=1	113	EKTNN[NGlycan_1378.4757]ISILLSDLEFSDTGR	109	N5(NGlycan / 1378.4757)	HexNAc(2)Hex(6)	5	Rep1_Frac2	68.6572	14760	AI-ETD	0	6.26	374	319.9	3	1210.88	1210.88	3630.63	3630.62	2251.13	TRUE	FALSE	TRUE	Sequence Analysis	255
EKTNNISILLSDLEFSDTGR	Q7M729	>sp|Q7M729|SCN4B_MOUSE Sodium channel subunit beta-4 OS=Mus musculus GN=Scn4b PE=2 SV=1	113	EKTNN[NGlycan_1216.4229]ISILLSDLEFSDTGR	109	N5(NGlycan / 1216.4229)	HexNAc(2)Hex(5)	5	Rep1_Frac2	68.6344	14756	HCD	0	9.82	609.1	492	3	1156.86	1156.86	3468.58	3468.56	2251.13	TRUE	FALSE	TRUE	Sequence Analysis	255
EKTNNISILLSDLEFSDTGR	Q7M729	>sp|Q7M729|SCN4B_MOUSE Sodium channel subunit beta-4 OS=Mus musculus GN=Scn4b PE=2 SV=1	113	EKTNN[NGlycan_1216.4229]ISILLSDLEFSDTGR	109	N5(NGlycan / 1216.4229)	HexNAc(2)Hex(5)	5	Rep1_Frac2	68.6482	14759	AI-ETD	0	6.49	400.3	355.8	3	1156.86	1156.86	3468.58	3468.56	2251.13	TRUE	FALSE	TRUE	Sequence Analysis	255
EKTNNISILLSDLEFSDTGR	Q7M729	>sp|Q7M729|SCN4B_MOUSE Sodium channel subunit beta-4 OS=Mus musculus GN=Scn4b PE=2 SV=1	113	EKTNN[NGlycan_1216.4229]ISILLSDLEFSDTGR	109	N5(NGlycan / 1216.4229)	HexNAc(2)Hex(5)	5	Rep1_Frac2	68.7847	14792	AI-ETD	0	4.03	201.2	129.4	4	867.899	867.896	3468.57	3468.56	2251.13	TRUE	FALSE	TRUE	Sequence Analysis	255
TNNISILLSDLEFSDTGR	Q7M729	>sp|Q7M729|SCN4B_MOUSE Sodium channel subunit beta-4 OS=Mus musculus GN=Scn4b PE=2 SV=1	113	TNN[NGlycan_1702.5813]ISILLSDLEFSDTGR	111	N3(NGlycan / 1702.5813)	HexNAc(2)Hex(8)	3	Rep1_Frac2	72.005	15585	AI-ETD	0	6.54	376.6	315.7	3	1233.2	1233.2	3697.6	3697.58	1994	TRUE	FALSE	TRUE	Sequence Analysis	255
TNNISILLSDLEFSDTGR	Q7M729	>sp|Q7M729|SCN4B_MOUSE Sodium channel subunit beta-4 OS=Mus musculus GN=Scn4b PE=2 SV=1	113	TNN[NGlycan_1702.5813]ISILLSDLEFSDTGR	111	N3(NGlycan / 1702.5813)	HexNAc(2)Hex(8)	3	Rep1_Frac2	71.9986	15583	HCD	0	6.69	375.1	359.2	3	1233.2	1233.2	3697.6	3697.58	1994	TRUE	FALSE	TRUE	Sequence Analysis	255
TNNISILLSDLEFSDTGR	Q7M729	>sp|Q7M729|SCN4B_MOUSE Sodium channel subunit beta-4 OS=Mus musculus GN=Scn4b PE=2 SV=1	113	TNN[NGlycan_1540.5285]ISILLSDLEFSDTGR	111	N3(NGlycan / 1540.5285)	HexNAc(2)Hex(7)	3	Rep1_Frac2	72.0889	15605	HCD	0	8.57	572.8	511.4	3	1179.19	1179.18	3535.54	3535.53	1994	TRUE	FALSE	TRUE	Sequence Analysis	255
TNNISILLSDLEFSDTGR	Q7M729	>sp|Q7M729|SCN4B_MOUSE Sodium channel subunit beta-4 OS=Mus musculus GN=Scn4b PE=2 SV=1	113	TNN[NGlycan_1540.5285]ISILLSDLEFSDTGR	111	N3(NGlycan / 1540.5285)	HexNAc(2)Hex(7)	3	Rep1_Frac2	72.0969	15608	AI-ETD	0	7.77	455.4	385.7	3	1179.19	1179.18	3535.54	3535.53	1994	TRUE	FALSE	TRUE	Sequence Analysis	255
TNNISILLSDLEFSDTGR	Q7M729	>sp|Q7M729|SCN4B_MOUSE Sodium channel subunit beta-4 OS=Mus musculus GN=Scn4b PE=2 SV=1	113	TNN[NGlycan_1378.4757]ISILLSDLEFSDTGR	111	N3(NGlycan / 1378.4757)	HexNAc(2)Hex(6)	3	Rep1_Frac2	72.2405	15639	HCD	0	7.89	481.4	465.6	3	1125.17	1125.16	3373.49	3373.48	1994	TRUE	FALSE	TRUE	Sequence Analysis	255
TNNISILLSDLEFSDTGR	Q7M729	>sp|Q7M729|SCN4B_MOUSE Sodium channel subunit beta-4 OS=Mus musculus GN=Scn4b PE=2 SV=1	113	TNN[NGlycan_1378.4757]ISILLSDLEFSDTGR	111	N3(NGlycan / 1378.4757)	HexNAc(2)Hex(6)	3	Rep1_Frac2	72.2537	15642	AI-ETD	0	7.89	480.5	410.2	3	1125.17	1125.16	3373.49	3373.48	1994	TRUE	FALSE	TRUE	Sequence Analysis	255
TNNISILLSDLEFSDTGR	Q7M729	>sp|Q7M729|SCN4B_MOUSE Sodium channel subunit beta-4 OS=Mus musculus GN=Scn4b PE=2 SV=1	113	TNN[NGlycan_1216.4229]ISILLSDLEFSDTGR	111	N3(NGlycan / 1216.4229)	HexNAc(2)Hex(5)	3	Rep1_Frac2	72.5792	15723	HCD	0	4.63	196.5	196.5	3	1071.15	1071.15	3211.44	3211.43	1994	TRUE	FALSE	TRUE	Sequence Analysis	255
NGTHFDIDKDPLVTMKPGSGTLVINIMSEGK	Q810U4	>sp|Q810U4|NRCAM_MOUSE Neuronal cell adhesion molecule OS=Mus musculus GN=Nrcam PE=1 SV=2	77	N[NGlycan_1702.5813]GTHFDIDKDPLVTM[Oxidation]KPGSGTLVINIM[Oxidation]SEGK	77	N1(NGlycan / 1702.5813);M15(Oxidation / 15.9949);M27(Oxidation / 15.9949)	HexNAc(2)Hex(8)	1	Rep1_Frac2	58.2014	12257	AI-ETD	0	6.02	367	367	5	1010.66	1010.66	5049.27	5049.25	3313.67	FALSE	TRUE	TRUE	Sequence Analysis	255
NGTHFDIDKDPLVTMKPGSGTLVINIMSEGK	Q810U4	>sp|Q810U4|NRCAM_MOUSE Neuronal cell adhesion molecule OS=Mus musculus GN=Nrcam PE=1 SV=2	77	N[NGlycan_1216.4229]GTHFDIDKDPLVTM[Oxidation]KPGSGTLVINIM[Oxidation]SEGK	77	N1(NGlycan / 1216.4229);M15(Oxidation / 15.9949);M27(Oxidation / 15.9949)	HexNAc(2)Hex(5)	1	Rep1_Frac2	58.3572	12293	HCD	0	5.58	246.5	246.5	5	913.427	913.423	4563.11	4563.09	3313.67	FALSE	TRUE	TRUE	Sequence Analysis	255
FNHTQTIQQK	Q810U4	>sp|Q810U4|NRCAM_MOUSE Neuronal cell adhesion molecule OS=Mus musculus GN=Nrcam PE=1 SV=2	217	FN[NGlycan_1216.4229]HTQTIQQK	216	N2(NGlycan / 1216.4229)	HexNAc(2)Hex(5)	2	Rep1_Frac2	19.9128	3905	HCD	0	3.3	253	76.6	3	821.029	821.025	2461.07	2461.06	1243.63	FALSE	TRUE	TRUE	Sequence Analysis	255
FNHTQTIQQK	Q810U4	>sp|Q810U4|NRCAM_MOUSE Neuronal cell adhesion molecule OS=Mus musculus GN=Nrcam PE=1 SV=2	217	FN[NGlycan_1216.4229]HTQTIQQK	216	N2(NGlycan / 1216.4229)	HexNAc(2)Hex(5)	2	Rep1_Frac2	19.9206	3908	AI-ETD	0	3.13	228.6	125.5	3	821.029	821.025	2461.07	2461.06	1243.63	FALSE	TRUE	TRUE	Sequence Analysis	255
EDGMLPANR	Q810U4	>sp|Q810U4|NRCAM_MOUSE Neuronal cell adhesion molecule OS=Mus musculus GN=Nrcam PE=1 SV=2	308	EDGM[Oxidation]LPAN[NGlycan_1768.6395]R	301	M4(Oxidation / 15.9949);N8(NGlycan / 1768.6395)	HexNAc(4)Hex(5)Fuc(1)	8	Rep1_Frac2	22.2516	4358	HCD	0	3.33	250.8	65.6	3	929.708	929.705	2787.11	2787.1	1001.46	FALSE	TRUE	TRUE	Sequence Analysis	255
EDGMLPANR	Q810U4	>sp|Q810U4|NRCAM_MOUSE Neuronal cell adhesion molecule OS=Mus musculus GN=Nrcam PE=1 SV=2	308	EDGM[Oxidation]LPAN[NGlycan_1216.4229]R	301	M4(Oxidation / 15.9949);N8(NGlycan / 1216.4229)	HexNAc(2)Hex(5)	8	Rep1_Frac2	21.6773	4248	HCD	0	4.25	359.8	169.3	3	745.636	745.633	2234.89	2234.89	1001.46	FALSE	TRUE	TRUE	Sequence Analysis	255
EDGMLPANR	Q810U4	>sp|Q810U4|NRCAM_MOUSE Neuronal cell adhesion molecule OS=Mus musculus GN=Nrcam PE=1 SV=2	308	EDGM[Oxidation]LPAN[NGlycan_1216.4229]R	301	M4(Oxidation / 15.9949);N8(NGlycan / 1216.4229)	HexNAc(2)Hex(5)	8	Rep1_Frac2	21.6856	4251	AI-ETD	0.0095	1.08	201.2	33.1	3	745.636	745.633	2234.89	2234.89	1001.46	FALSE	TRUE	TRUE	Sequence Analysis	255
EDGMLPANR	Q810U4	>sp|Q810U4|NRCAM_MOUSE Neuronal cell adhesion molecule OS=Mus musculus GN=Nrcam PE=1 SV=2	308	EDGM[Oxidation]LPAN[NGlycan_1054.37]R	301	M4(Oxidation / 15.9949);N8(NGlycan / 1054.37)	HexNAc(2)Hex(4)	8	Rep1_Frac2	21.7709	4266	HCD	0	4.11	317.6	151.5	3	691.618	691.616	2072.84	2072.83	1001.46	FALSE	TRUE	TRUE	Sequence Analysis	255
EDGMLPANR	Q810U4	>sp|Q810U4|NRCAM_MOUSE Neuronal cell adhesion molecule OS=Mus musculus GN=Nrcam PE=1 SV=2	308	EDGM[Oxidation]LPAN[NGlycan_892.3172]R	301	M4(Oxidation / 15.9949);N8(NGlycan / 892.3172)	HexNAc(2)Hex(3)	8	Rep1_Frac2	21.7309	4258	HCD	0	4.02	269.2	151.2	3	637.6	637.598	1910.79	1910.78	1001.46	FALSE	TRUE	TRUE	Sequence Analysis	255
VSVVNSTLAEVHWDPVPPK	Q810U4	>sp|Q810U4|NRCAM_MOUSE Neuronal cell adhesion molecule OS=Mus musculus GN=Nrcam PE=1 SV=2	852	VSVVN[NGlycan_1768.6395]STLAEVHWDPVPPK	848	N5(NGlycan / 1768.6395)	HexNAc(4)Hex(5)Fuc(1)	5	Rep1_Frac2	61.1677	12920	HCD	0	6.02	352.4	179.4	3	1281.59	1281.58	3842.75	3842.74	2073.09	FALSE	TRUE	TRUE	Sequence Analysis	255
VSVVNSTLAEVHWDPVPPK	Q810U4	>sp|Q810U4|NRCAM_MOUSE Neuronal cell adhesion molecule OS=Mus musculus GN=Nrcam PE=1 SV=2	852	VSVVN[NGlycan_1768.6395]STLAEVHWDPVPPK	848	N5(NGlycan / 1768.6395)	HexNAc(4)Hex(5)Fuc(1)	5	Rep1_Frac2	61.2081	12929	AI-ETD	0	3.94	180.8	180.8	4	961.444	961.439	3842.75	3842.74	2073.09	FALSE	TRUE	TRUE	Sequence Analysis	255
VSVVNSTLAEVHWDPVPPK	Q810U4	>sp|Q810U4|NRCAM_MOUSE Neuronal cell adhesion molecule OS=Mus musculus GN=Nrcam PE=1 SV=2	852	VSVVN[NGlycan_1768.6395]STLAEVHWDPVPPK	848	N5(NGlycan / 1768.6395)	HexNAc(4)Hex(5)Fuc(1)	5	Rep1_Frac2	61.1807	12923	AI-ETD	0	3.56	174.8	154.9	3	1281.59	1281.58	3842.75	3842.74	2073.09	FALSE	TRUE	TRUE	Sequence Analysis	255
VSVVNSTLAEVHWDPVPPK	Q810U4	>sp|Q810U4|NRCAM_MOUSE Neuronal cell adhesion molecule OS=Mus musculus GN=Nrcam PE=1 SV=2	852	VSVVN[NGlycan_1524.5336]STLAEVHWDPVPPK	848	N5(NGlycan / 1524.5336)	HexNAc(2)Hex(6)Fuc(1)	5	Rep1_Frac2	64.5024	13720	HCD	0	4.69	279.9	151.9	3	1200.21	1200.21	3598.6	3598.63	2073.09	FALSE	TRUE	TRUE	Sequence Analysis	255
VSVVNSTLAEVHWDPVPPK	Q810U4	>sp|Q810U4|NRCAM_MOUSE Neuronal cell adhesion molecule OS=Mus musculus GN=Nrcam PE=1 SV=2	852	VSVVN[NGlycan_1241.4545]STLAEVHWDPVPPK	848	N5(NGlycan / 1241.4545)	HexNAc(3)Hex(3)Fuc(1)	5	Rep1_Frac2	61.6064	13013	HCD	0	6.66	390	269.5	3	1105.86	1105.86	3315.56	3315.55	2073.09	FALSE	TRUE	TRUE	Sequence Analysis	255
VSVVNSTLAEVHWDPVPPK	Q810U4	>sp|Q810U4|NRCAM_MOUSE Neuronal cell adhesion molecule OS=Mus musculus GN=Nrcam PE=1 SV=2	852	VSVVN[NGlycan_1241.4545]STLAEVHWDPVPPK	848	N5(NGlycan / 1241.4545)	HexNAc(3)Hex(3)Fuc(1)	5	Rep1_Frac2	61.6184	13016	AI-ETD	0	4.31	178.5	178.5	3	1105.86	1105.86	3315.56	3315.55	2073.09	FALSE	TRUE	TRUE	Sequence Analysis	255
VSVVNSTLAEVHWDPVPPK	Q810U4	>sp|Q810U4|NRCAM_MOUSE Neuronal cell adhesion molecule OS=Mus musculus GN=Nrcam PE=1 SV=2	852	VSVVN[NGlycan_1216.4229]STLAEVHWDPVPPK	848	N5(NGlycan / 1216.4229)	HexNAc(2)Hex(5)	5	Rep1_Frac2	61.3617	12963	HCD	0	8.74	568.4	444.4	3	1097.52	1097.51	3290.53	3290.52	2073.09	FALSE	TRUE	TRUE	Sequence Analysis	255
VSVVNSTLAEVHWDPVPPK	Q810U4	>sp|Q810U4|NRCAM_MOUSE Neuronal cell adhesion molecule OS=Mus musculus GN=Nrcam PE=1 SV=2	852	VSVVN[NGlycan_1216.4229]STLAEVHWDPVPPK	848	N5(NGlycan / 1216.4229)	HexNAc(2)Hex(5)	5	Rep1_Frac2	61.3821	12966	AI-ETD	0	5.98	260.7	260.7	3	1097.52	1097.51	3290.53	3290.52	2073.09	FALSE	TRUE	TRUE	Sequence Analysis	255
VSVVNSTLAEVHWDPVPPK	Q810U4	>sp|Q810U4|NRCAM_MOUSE Neuronal cell adhesion molecule OS=Mus musculus GN=Nrcam PE=1 SV=2	852	VSVVN[NGlycan_1038.3751]STLAEVHWDPVPPK	848	N5(NGlycan / 1038.3751)	HexNAc(2)Hex(3)Fuc(1)	5	Rep1_Frac2	61.8805	13075	HCD	0	6.42	337.1	269.2	3	1038.17	1038.16	3112.49	3112.47	2073.09	FALSE	TRUE	TRUE	Sequence Analysis	255
VSVVNSTLAEVHWDPVPPK	Q810U4	>sp|Q810U4|NRCAM_MOUSE Neuronal cell adhesion molecule OS=Mus musculus GN=Nrcam PE=1 SV=2	852	VSVVN[NGlycan_1038.3751]STLAEVHWDPVPPK	848	N5(NGlycan / 1038.3751)	HexNAc(2)Hex(3)Fuc(1)	5	Rep1_Frac2	61.8846	13078	AI-ETD	0	4.21	193.7	193.7	3	1038.17	1038.16	3112.49	3112.47	2073.09	FALSE	TRUE	TRUE	Sequence Analysis	255
ARNISGVVLADHSGSFHNR	P57716	>sp|P57716|NICA_MOUSE Nicastrin OS=Mus musculus GN=Ncstn PE=1 SV=3	434	ARN[NGlycan_1702.5813]ISGVVLADHSGSFHNR	432	N3(NGlycan / 1702.5813)	HexNAc(2)Hex(8)	3	Rep1_Frac2	36.6293	7384	AI-ETD	0	4.17	231.3	198.4	4	935.664	935.66	3739.63	3739.62	2036.03	TRUE	FALSE	TRUE	Sequence Analysis	255
ARNISGVVLADHSGSFHNR	P57716	>sp|P57716|NICA_MOUSE Nicastrin OS=Mus musculus GN=Ncstn PE=1 SV=3	434	ARN[NGlycan_1540.5285]ISGVVLADHSGSFHNR	432	N3(NGlycan / 1540.5285)	HexNAc(2)Hex(7)	3	Rep1_Frac2	36.6207	7383	AI-ETD	0	9.82	622.8	563	4	895.149	895.147	3577.58	3577.57	2036.03	TRUE	FALSE	TRUE	Sequence Analysis	255
NISGVVLADHSGSFHNR	P57716	>sp|P57716|NICA_MOUSE Nicastrin OS=Mus musculus GN=Ncstn PE=1 SV=3	434	N[NGlycan_1866.6875]ISGVVLADHSGSFHNR	434	N1(NGlycan / 1866.6875)	HexNAc(6)Hex(4)	1	Rep1_Frac2	39.2523	7952	AI-ETD	0	3.07	197.6	197.6	4	919.896	919.902	3676.56	3676.59	1808.89	TRUE	FALSE	TRUE	Sequence Analysis	255
NISGVVLADHSGSFHNR	P57716	>sp|P57716|NICA_MOUSE Nicastrin OS=Mus musculus GN=Ncstn PE=1 SV=3	434	N[NGlycan_1702.5813]ISGVVLADHSGSFHNR	434	N1(NGlycan / 1702.5813)	HexNAc(2)Hex(8)	1	Rep1_Frac2	39.32	7965	AI-ETD	0	9.9	683.3	621.8	4	878.879	878.876	3512.49	3512.48	1808.89	TRUE	FALSE	TRUE	Sequence Analysis	255
NISGVVLADHSGSFHNR	P57716	>sp|P57716|NICA_MOUSE Nicastrin OS=Mus musculus GN=Ncstn PE=1 SV=3	434	N[NGlycan_1702.5813]ISGVVLADHSGSFHNR	434	N1(NGlycan / 1702.5813)	HexNAc(2)Hex(8)	1	Rep1_Frac2	39.3004	7962	HCD	0	5.84	345.2	310.5	4	878.879	878.876	3512.49	3512.48	1808.89	TRUE	FALSE	TRUE	Sequence Analysis	255
NISGVVLADHSGSFHNR	P57716	>sp|P57716|NICA_MOUSE Nicastrin OS=Mus musculus GN=Ncstn PE=1 SV=3	434	N[NGlycan_1540.5285]ISGVVLADHSGSFHNR	434	N1(NGlycan / 1540.5285)	HexNAc(2)Hex(7)	1	Rep1_Frac2	39.4118	7989	AI-ETD	0	7.31	558.9	466.6	4	838.365	838.362	3350.44	3350.43	1808.89	TRUE	FALSE	TRUE	Sequence Analysis	255
NISGVVLADHSGSFHNR	P57716	>sp|P57716|NICA_MOUSE Nicastrin OS=Mus musculus GN=Ncstn PE=1 SV=3	434	N[NGlycan_1540.5285]ISGVVLADHSGSFHNR	434	N1(NGlycan / 1540.5285)	HexNAc(2)Hex(7)	1	Rep1_Frac2	39.4032	7986	HCD	0	5.49	268.8	228.4	4	838.365	838.362	3350.44	3350.43	1808.89	TRUE	FALSE	TRUE	Sequence Analysis	255
NISGVVLADHSGSFHNR	P57716	>sp|P57716|NICA_MOUSE Nicastrin OS=Mus musculus GN=Ncstn PE=1 SV=3	434	N[NGlycan_1378.4757]ISGVVLADHSGSFHNR	434	N1(NGlycan / 1378.4757)	HexNAc(2)Hex(6)	1	Rep1_Frac2	39.5902	8031	AI-ETD	0	7.17	575.4	417	4	797.852	797.849	3188.39	3188.37	1808.89	TRUE	FALSE	TRUE	Sequence Analysis	255
NISGVVLADHSGSFHNR	P57716	>sp|P57716|NICA_MOUSE Nicastrin OS=Mus musculus GN=Ncstn PE=1 SV=3	434	N[NGlycan_1378.4757]ISGVVLADHSGSFHNR	434	N1(NGlycan / 1378.4757)	HexNAc(2)Hex(6)	1	Rep1_Frac2	39.5861	8028	HCD	0	4.42	240.7	132.6	4	797.852	797.849	3188.39	3188.37	1808.89	TRUE	FALSE	TRUE	Sequence Analysis	255
NISGVVLADHSGSFHNR	P57716	>sp|P57716|NICA_MOUSE Nicastrin OS=Mus musculus GN=Ncstn PE=1 SV=3	434	N[NGlycan_1216.4229]ISGVVLADHSGSFHNR	434	N1(NGlycan / 1216.4229)	HexNAc(2)Hex(5)	1	Rep1_Frac2	39.7537	8068	AI-ETD	0	7.9	575.7	521.2	4	757.338	757.336	3026.33	3026.32	1808.89	TRUE	FALSE	TRUE	Sequence Analysis	255
NISGVVLADHSGSFHNR	P57716	>sp|P57716|NICA_MOUSE Nicastrin OS=Mus musculus GN=Ncstn PE=1 SV=3	434	N[NGlycan_1216.4229]ISGVVLADHSGSFHNR	434	N1(NGlycan / 1216.4229)	HexNAc(2)Hex(5)	1	Rep1_Frac2	39.7408	8065	HCD	0	4.19	217.6	193.6	4	757.338	757.336	3026.33	3026.32	1808.89	TRUE	FALSE	TRUE	Sequence Analysis	255
NISGVVLADHSGSFHNR	P57716	>sp|P57716|NICA_MOUSE Nicastrin OS=Mus musculus GN=Ncstn PE=1 SV=3	434	N[NGlycan_1054.37]ISGVVLADHSGSFHNR	434	N1(NGlycan / 1054.37)	HexNAc(2)Hex(4)	1	Rep1_Frac2	39.7948	8078	AI-ETD	0	3.16	150.2	124.4	4	716.824	716.823	2864.28	2864.27	1808.89	TRUE	FALSE	TRUE	Sequence Analysis	255
GNYSCFVSSPSITK	P12960	>sp|P12960|CNTN1_MOUSE Contactin-1 OS=Mus musculus GN=Cntn1 PE=1 SV=1	208	GN[NGlycan_892.3172]YSC[Carbamidomethyl]FVSSPSITK	207	N2(NGlycan / 892.3172);C5(Carbamidomethyl / 57.0215)	HexNAc(2)Hex(3)	2	Rep1_Frac2	45.5743	9385	HCD	0	8.35	614.9	500.1	3	813.687	813.684	2439.05	2439.04	1488.69	TRUE	FALSE	TRUE	Sequence Analysis	255
GNYSCFVSSPSITK	P12960	>sp|P12960|CNTN1_MOUSE Contactin-1 OS=Mus musculus GN=Cntn1 PE=1 SV=1	208	GN[NGlycan_892.3172]YSC[Carbamidomethyl]FVSSPSITK	207	N2(NGlycan / 892.3172);C5(Carbamidomethyl / 57.0215)	HexNAc(2)Hex(3)	2	Rep1_Frac2	45.5861	9388	AI-ETD	0	5.39	436.9	317	3	813.687	813.684	2439.05	2439.04	1488.69	TRUE	FALSE	TRUE	Sequence Analysis	255
GKANSTGTLVITNPTR	P12960	>sp|P12960|CNTN1_MOUSE Contactin-1 OS=Mus musculus GN=Cntn1 PE=1 SV=1	494	GKAN[NGlycan_1241.4545]STGTLVITNPTR	491	N4(NGlycan / 1241.4545)	HexNAc(3)Hex(3)Fuc(1)	4	Rep1_Frac2	37.4708	7562	HCD	0	5.97	409.5	267.2	3	957.791	957.787	2871.36	2871.35	1628.88	FALSE	TRUE	TRUE	Sequence Analysis	255
GKANSTGTLVITNPTR	P12960	>sp|P12960|CNTN1_MOUSE Contactin-1 OS=Mus musculus GN=Cntn1 PE=1 SV=1	494	GKAN[NGlycan_1241.4545]STGTLVITNPTR	491	N4(NGlycan / 1241.4545)	HexNAc(3)Hex(3)Fuc(1)	4	Rep1_Frac2	37.4918	7565	AI-ETD	0	3.71	231.2	179.3	3	957.791	957.787	2871.36	2871.35	1628.88	FALSE	TRUE	TRUE	Sequence Analysis	255
GKANSTGTLVITNPTR	P12960	>sp|P12960|CNTN1_MOUSE Contactin-1 OS=Mus musculus GN=Cntn1 PE=1 SV=1	494	GKAN[NGlycan_1216.4229]STGTLVITNPTR	491	N4(NGlycan / 1216.4229)	HexNAc(2)Hex(5)	4	Rep1_Frac2	37.2064	7505	HCD	0	6.14	472.9	318.9	3	949.446	949.443	2846.32	2846.31	1628.88	FALSE	TRUE	TRUE	Sequence Analysis	255
GKANSTGTLVITNPTR	P12960	>sp|P12960|CNTN1_MOUSE Contactin-1 OS=Mus musculus GN=Cntn1 PE=1 SV=1	494	GKAN[NGlycan_1216.4229]STGTLVITNPTR	491	N4(NGlycan / 1216.4229)	HexNAc(2)Hex(5)	4	Rep1_Frac2	37.2269	7508	AI-ETD	0	5.83	275.2	243.4	3	949.446	949.443	2846.32	2846.31	1628.88	FALSE	TRUE	TRUE	Sequence Analysis	255
GKANSTGTLVITNPTR	P12960	>sp|P12960|CNTN1_MOUSE Contactin-1 OS=Mus musculus GN=Cntn1 PE=1 SV=1	494	GKAN[NGlycan_1038.3751]STGTLVITNPTR	491	N4(NGlycan / 1038.3751)	HexNAc(2)Hex(3)Fuc(1)	4	Rep1_Frac2	37.7612	7627	HCD	0	5.9	398.8	274.2	3	890.097	890.094	2668.28	2668.27	1628.88	FALSE	TRUE	TRUE	Sequence Analysis	255
GKANSTGTLVITNPTR	P12960	>sp|P12960|CNTN1_MOUSE Contactin-1 OS=Mus musculus GN=Cntn1 PE=1 SV=1	494	GKAN[NGlycan_1038.3751]STGTLVITNPTR	491	N4(NGlycan / 1038.3751)	HexNAc(2)Hex(3)Fuc(1)	4	Rep1_Frac2	37.7817	7630	AI-ETD	0	5.57	269.5	222.6	3	890.097	890.094	2668.28	2668.27	1628.88	FALSE	TRUE	TRUE	Sequence Analysis	255
DVGSGTTNNSQACAQFLEQYFHNSDLTEFMR	O89023	>sp|O89023|TPP1_MOUSE Tripeptidyl-peptidase 1 OS=Mus musculus GN=Tpp1 PE=1 SV=2	221	DVGSGTTN[NGlycan_1458.442]NSQAC[Carbamidomethyl]AQFLEQYFHNSDLTEFM[Oxidation]R	214	N8(NGlycan / 1458.442);M30(Oxidation / 15.9949);C13(Carbamidomethyl / 57.0215)	HexNAc(2)Hex(6)Phospho(1)	8	Rep1_Frac2	70.6346	15246	AI-ETD	0	6.27	495.9	472.2	4	1261.26	1261.25	5042.01	5041.99	3509.53	TRUE	FALSE	TRUE	Reported in Literature	269
DVGSGTTNNSQACAQFLEQYFHNSDLTEFMR	O89023	>sp|O89023|TPP1_MOUSE Tripeptidyl-peptidase 1 OS=Mus musculus GN=Tpp1 PE=1 SV=2	221	DVGSGTTN[NGlycan_1378.4757]NSQAC[Carbamidomethyl]AQFLEQYFHNSDLTEFM[Oxidation]R	214	N8(NGlycan / 1378.4757);M30(Oxidation / 15.9949);C13(Carbamidomethyl / 57.0215)	HexNAc(2)Hex(6)	8	Rep1_Frac2	68.7443	14783	AI-ETD	0	13.48	867.4	798.3	4	1241.27	1241.26	4962.04	4962.02	3509.53	TRUE	FALSE	TRUE	Reported in Literature	269
DVGSGTTNNSQACAQFLEQYFHNSDLTEFMR	O89023	>sp|O89023|TPP1_MOUSE Tripeptidyl-peptidase 1 OS=Mus musculus GN=Tpp1 PE=1 SV=2	221	DVGSGTTN[NGlycan_1378.4757]NSQAC[Carbamidomethyl]AQFLEQYFHNSDLTEFM[Oxidation]R	214	N8(NGlycan / 1378.4757);M30(Oxidation / 15.9949);C13(Carbamidomethyl / 57.0215)	HexNAc(2)Hex(6)	8	Rep1_Frac2	68.7371	14781	HCD	0	6.8	503.5	479.8	4	1241.27	1241.26	4962.04	4962.02	3509.53	TRUE	FALSE	TRUE	Reported in Literature	269
DVGSGTTNNSQACAQFLEQYFHNSDLTEFMR	O89023	>sp|O89023|TPP1_MOUSE Tripeptidyl-peptidase 1 OS=Mus musculus GN=Tpp1 PE=1 SV=2	221	DVGSGTTN[NGlycan_1216.4229]NSQAC[Carbamidomethyl]AQFLEQYFHNSDLTEFM[Oxidation]R	214	N8(NGlycan / 1216.4229);M30(Oxidation / 15.9949);C13(Carbamidomethyl / 57.0215)	HexNAc(2)Hex(5)	8	Rep1_Frac2	68.9146	14818	AI-ETD	0	13.48	869.8	827.8	4	1200.75	1200.75	4799.99	4799.97	3509.53	TRUE	FALSE	TRUE	Reported in Literature	269
DVGSGTTNNSQACAQFLEQYFHNSDLTEFMR	O89023	>sp|O89023|TPP1_MOUSE Tripeptidyl-peptidase 1 OS=Mus musculus GN=Tpp1 PE=1 SV=2	221	DVGSGTTN[NGlycan_1216.4229]NSQAC[Carbamidomethyl]AQFLEQYFHNSDLTEFM[Oxidation]R	214	N8(NGlycan / 1216.4229);M30(Oxidation / 15.9949);C13(Carbamidomethyl / 57.0215)	HexNAc(2)Hex(5)	8	Rep1_Frac2	68.9077	14817	HCD	0	6.15	452.4	434.6	4	1200.75	1200.75	4799.99	4799.97	3509.53	TRUE	FALSE	TRUE	Reported in Literature	269
SSSHLPPSSYFNASGR	O89023	>sp|O89023|TPP1_MOUSE Tripeptidyl-peptidase 1 OS=Mus musculus GN=Tpp1 PE=1 SV=2	442	SSSHLPPSSYFN[NGlycan_1216.4229]ASGR	431	N12(NGlycan / 1216.4229)	HexNAc(2)Hex(5)	12	Rep1_Frac2	39.435	7995	HCD	0	5.94	408.8	304.9	3	970.747	970.743	2910.23	2910.22	1692.79	TRUE	FALSE	TRUE	Sequence Analysis	255
SSSHLPPSSYFNASGR	O89023	>sp|O89023|TPP1_MOUSE Tripeptidyl-peptidase 1 OS=Mus musculus GN=Tpp1 PE=1 SV=2	442	SSSHLPPSSYFN[NGlycan_1054.37]ASGR	431	N12(NGlycan / 1054.37)	HexNAc(2)Hex(4)	12	Rep1_Frac2	40.0118	8128	HCD	0	5.56	397.5	229.6	3	916.729	916.726	2748.17	2748.16	1692.79	TRUE	FALSE	TRUE	Sequence Analysis	255
SSSHLPPSSYFNASGR	O89023	>sp|O89023|TPP1_MOUSE Tripeptidyl-peptidase 1 OS=Mus musculus GN=Tpp1 PE=1 SV=2	442	SSSHLPPSSYFN[NGlycan_1054.37]ASGR	431	N12(NGlycan / 1054.37)	HexNAc(2)Hex(4)	12	Rep1_Frac2	40.0321	8131	AI-ETD	0	4.88	246.6	213	3	916.729	916.726	2748.17	2748.16	1692.79	TRUE	FALSE	TRUE	Sequence Analysis	255
SSSHLPPSSYFNASGR	O89023	>sp|O89023|TPP1_MOUSE Tripeptidyl-peptidase 1 OS=Mus musculus GN=Tpp1 PE=1 SV=2	442	SSSHLPPSSYFN[NGlycan_1038.3751]ASGR	431	N12(NGlycan / 1038.3751)	HexNAc(2)Hex(3)Fuc(1)	12	Rep1_Frac2	40.0097	8127	HCD	0	5.45	299.9	184.3	3	911.398	911.394	2732.18	2732.17	1692.79	TRUE	FALSE	TRUE	Sequence Analysis	255
SSSHLPPSSYFNASGR	O89023	>sp|O89023|TPP1_MOUSE Tripeptidyl-peptidase 1 OS=Mus musculus GN=Tpp1 PE=1 SV=2	442	SSSHLPPSSYFN[NGlycan_1038.3751]ASGR	431	N12(NGlycan / 1038.3751)	HexNAc(2)Hex(3)Fuc(1)	12	Rep1_Frac2	40.0231	8130	AI-ETD	0	3.55	196.4	178.8	3	911.398	911.394	2732.18	2732.17	1692.79	TRUE	FALSE	TRUE	Sequence Analysis	255
SSSHLPPSSYFNASGR	O89023	>sp|O89023|TPP1_MOUSE Tripeptidyl-peptidase 1 OS=Mus musculus GN=Tpp1 PE=1 SV=2	442	SSSHLPPSSYFN[NGlycan_892.3172]ASGR	431	N12(NGlycan / 892.3172)	HexNAc(2)Hex(3)	12	Rep1_Frac2	39.9879	8123	HCD	0	6.06	459.9	316.4	3	862.712	862.708	2586.12	2586.11	1692.79	TRUE	FALSE	TRUE	Sequence Analysis	255
GKESQEQPVSDSHQQPNESSK	P70663	>sp|P70663|SPRL1_MOUSE SPARC-like protein 1 OS=Mus musculus GN=Sparcl1 PE=1 SV=3	168	GKESQEQPVSDSHQQPN[NGlycan_1702.5813]ESSK	152	N17(NGlycan / 1702.5813)	HexNAc(2)Hex(8)	17	Rep1_Frac2	17.4639	3430	AI-ETD	0	7.65	450.9	450.9	4	1007.92	1007.91	4028.66	4028.64	2325.05	TRUE	FALSE	TRUE	Sequence Analysis	255
ILDQACGTDNQTYASSCHLFATK	P70663	>sp|P70663|SPRL1_MOUSE SPARC-like protein 1 OS=Mus musculus GN=Sparcl1 PE=1 SV=3	462	ILDQAC[Carbamidomethyl]GTDN[NGlycan_1864.6342]QTYASSC[Carbamidomethyl]HLFATK	453	N10(NGlycan / 1864.6342);C6(Carbamidomethyl / 57.0215);C17(Carbamidomethyl / 57.0215)	HexNAc(2)Hex(9)	10	Rep1_Frac2	46.3149	9561	AI-ETD	0	7.2	496.6	453.7	4	1117.21	1117.21	4465.82	4465.8	2486.12	FALSE	TRUE	TRUE	Sequence Analysis	255
ILDQACGTDNQTYASSCHLFATK	P70663	>sp|P70663|SPRL1_MOUSE SPARC-like protein 1 OS=Mus musculus GN=Sparcl1 PE=1 SV=3	462	ILDQAC[Carbamidomethyl]GTDN[NGlycan_1864.6342]QTYASSC[Carbamidomethyl]HLFATK	453	N10(NGlycan / 1864.6342);C6(Carbamidomethyl / 57.0215);C17(Carbamidomethyl / 57.0215)	HexNAc(2)Hex(9)	10	Rep1_Frac2	46.3053	9559	HCD	0	6.26	274.5	274.5	4	1117.21	1117.21	4465.82	4465.8	2486.12	FALSE	TRUE	TRUE	Sequence Analysis	255
ILDQACGTDNQTYASSCHLFATK	P70663	>sp|P70663|SPRL1_MOUSE SPARC-like protein 1 OS=Mus musculus GN=Sparcl1 PE=1 SV=3	462	ILDQAC[Carbamidomethyl]GTDN[NGlycan_1768.6395]QTYASSC[Carbamidomethyl]HLFATK	453	N10(NGlycan / 1768.6395);C6(Carbamidomethyl / 57.0215);C17(Carbamidomethyl / 57.0215)	HexNAc(4)Hex(5)Fuc(1)	10	Rep1_Frac2	46.5405	9608	AI-ETD	0	6.92	431.7	423.1	4	1093.21	1093.21	4369.82	4369.81	2486.12	FALSE	TRUE	TRUE	Sequence Analysis	255
ILDQACGTDNQTYASSCHLFATK	P70663	>sp|P70663|SPRL1_MOUSE SPARC-like protein 1 OS=Mus musculus GN=Sparcl1 PE=1 SV=3	462	ILDQAC[Carbamidomethyl]GTDN[NGlycan_1702.5813]QTYASSC[Carbamidomethyl]HLFATK	453	N10(NGlycan / 1702.5813);C6(Carbamidomethyl / 57.0215);C17(Carbamidomethyl / 57.0215)	HexNAc(2)Hex(8)	10	Rep1_Frac2	46.3083	9560	AI-ETD	0	7.24	548.5	520.7	4	1076.7	1076.69	4303.76	4303.75	2486.12	FALSE	TRUE	TRUE	Sequence Analysis	255
ILDQACGTDNQTYASSCHLFATK	P70663	>sp|P70663|SPRL1_MOUSE SPARC-like protein 1 OS=Mus musculus GN=Sparcl1 PE=1 SV=3	462	ILDQAC[Carbamidomethyl]GTDN[NGlycan_1702.5813]QTYASSC[Carbamidomethyl]HLFATK	453	N10(NGlycan / 1702.5813);C6(Carbamidomethyl / 57.0215);C17(Carbamidomethyl / 57.0215)	HexNAc(2)Hex(8)	10	Rep1_Frac2	46.3008	9558	HCD	0	7.16	485.4	485.4	4	1076.7	1076.69	4303.76	4303.75	2486.12	FALSE	TRUE	TRUE	Sequence Analysis	255
ILDQACGTDNQTYASSCHLFATK	P70663	>sp|P70663|SPRL1_MOUSE SPARC-like protein 1 OS=Mus musculus GN=Sparcl1 PE=1 SV=3	462	ILDQAC[Carbamidomethyl]GTDN[NGlycan_1622.5816]QTYASSC[Carbamidomethyl]HLFATK	453	N10(NGlycan / 1622.5816);C6(Carbamidomethyl / 57.0215);C17(Carbamidomethyl / 57.0215)	HexNAc(4)Hex(5)	10	Rep1_Frac2	46.6303	9628	AI-ETD	0	5.82	301.7	266.4	4	1056.7	1056.69	4223.76	4223.75	2486.12	FALSE	TRUE	TRUE	Sequence Analysis	255
ILDQACGTDNQTYASSCHLFATK	P70663	>sp|P70663|SPRL1_MOUSE SPARC-like protein 1 OS=Mus musculus GN=Sparcl1 PE=1 SV=3	462	ILDQAC[Carbamidomethyl]GTDN[NGlycan_1540.5285]QTYASSC[Carbamidomethyl]HLFATK	453	N10(NGlycan / 1540.5285);C6(Carbamidomethyl / 57.0215);C17(Carbamidomethyl / 57.0215)	HexNAc(2)Hex(7)	10	Rep1_Frac2	46.4637	9593	AI-ETD	0	7.61	443.8	443.8	4	1036.18	1036.18	4141.72	4141.7	2486.12	FALSE	TRUE	TRUE	Sequence Analysis	255
ILDQACGTDNQTYASSCHLFATK	P70663	>sp|P70663|SPRL1_MOUSE SPARC-like protein 1 OS=Mus musculus GN=Sparcl1 PE=1 SV=3	462	ILDQAC[Carbamidomethyl]GTDN[NGlycan_1540.5285]QTYASSC[Carbamidomethyl]HLFATK	453	N10(NGlycan / 1540.5285);C6(Carbamidomethyl / 57.0215);C17(Carbamidomethyl / 57.0215)	HexNAc(2)Hex(7)	10	Rep1_Frac2	46.4554	9590	HCD	0	4.82	212.5	212.5	4	1036.18	1036.18	4141.72	4141.7	2486.12	FALSE	TRUE	TRUE	Sequence Analysis	255
ILDQACGTDNQTYASSCHLFATK	P70663	>sp|P70663|SPRL1_MOUSE SPARC-like protein 1 OS=Mus musculus GN=Sparcl1 PE=1 SV=3	462	ILDQAC[Carbamidomethyl]GTDN[NGlycan_1216.4229]QTYASSC[Carbamidomethyl]HLFATK	453	N10(NGlycan / 1216.4229);C6(Carbamidomethyl / 57.0215);C17(Carbamidomethyl / 57.0215)	HexNAc(2)Hex(5)	10	Rep1_Frac2	46.6692	9636	AI-ETD	0	10.41	675.6	654	4	955.158	955.154	3817.61	3817.59	2486.12	FALSE	TRUE	TRUE	Sequence Analysis	255
ILDQACGTDNQTYASSCHLFATK	P70663	>sp|P70663|SPRL1_MOUSE SPARC-like protein 1 OS=Mus musculus GN=Sparcl1 PE=1 SV=3	462	ILDQAC[Carbamidomethyl]GTDN[NGlycan_1216.4229]QTYASSC[Carbamidomethyl]HLFATK	453	N10(NGlycan / 1216.4229);C6(Carbamidomethyl / 57.0215);C17(Carbamidomethyl / 57.0215)	HexNAc(2)Hex(5)	10	Rep1_Frac2	46.6557	9633	HCD	0	7.61	448	410.9	4	955.158	955.154	3817.61	3817.59	2486.12	FALSE	TRUE	TRUE	Sequence Analysis	255
QTTAMDFSYANETVCWVHVGDSAAQTQLK	Q91ZX7	>sp|Q91ZX7|LRP1_MOUSE Prolow-density lipoprotein receptor-related protein 1 OS=Mus musculus GN=Lrp1 PE=1 SV=1	240	QTTAM[Oxidation]DFSYAN[NGlycan_1216.4229]ETVC[Carbamidomethyl]WVHVGDSAAQTQLK	230	M5(Oxidation / 15.9949);N11(NGlycan / 1216.4229);C15(Carbamidomethyl / 57.0215)	HexNAc(2)Hex(5)	11	Rep1_Frac2	61.024	12886	AI-ETD	0	13.32	876.8	751.6	4	1123.49	1123.48	4490.92	4490.9	3200.45	FALSE	TRUE	TRUE	Sequence Analysis	255
QTTAMDFSYANETVCWVHVGDSAAQTQLK	Q91ZX7	>sp|Q91ZX7|LRP1_MOUSE Prolow-density lipoprotein receptor-related protein 1 OS=Mus musculus GN=Lrp1 PE=1 SV=1	240	QTTAM[Oxidation]DFSYAN[NGlycan_1216.4229]ETVC[Carbamidomethyl]WVHVGDSAAQTQLK	230	M5(Oxidation / 15.9949);N11(NGlycan / 1216.4229);C15(Carbamidomethyl / 57.0215)	HexNAc(2)Hex(5)	11	Rep1_Frac2	61.0158	12883	HCD	0	4.66	263.8	263.8	4	1123.49	1123.48	4490.92	4490.9	3200.45	FALSE	TRUE	TRUE	Sequence Analysis	255
QTTAMDFSYANETVCWVHVGDSAAQTQLK	Q91ZX7	>sp|Q91ZX7|LRP1_MOUSE Prolow-density lipoprotein receptor-related protein 1 OS=Mus musculus GN=Lrp1 PE=1 SV=1	240	QTTAM[Oxidation]DFSYAN[NGlycan_1216.4229]ETVC[Carbamidomethyl]WVHVGDSAAQTQLK	230	M5(Oxidation / 15.9949);N11(NGlycan / 1216.4229);C15(Carbamidomethyl / 57.0215)	HexNAc(2)Hex(5)	11	Rep1_Frac2	61.0053	12881	AI-ETD	0	3.37	150.6	148.5	3	1497.64	1497.64	4490.91	4490.9	3200.45	FALSE	TRUE	TRUE	Sequence Analysis	255
WTGHNVTVVQR	Q91ZX7	>sp|Q91ZX7|LRP1_MOUSE Prolow-density lipoprotein receptor-related protein 1 OS=Mus musculus GN=Lrp1 PE=1 SV=1	1512	WTGHN[NGlycan_1216.4229]VTVVQR	1508	N5(NGlycan / 1216.4229)	HexNAc(2)Hex(5)	5	Rep1_Frac2	31.4921	6269	HCD	0	5.03	460	262.7	3	838.376	838.373	2513.11	2513.1	1295.67	FALSE	TRUE	TRUE	Sequence Analysis	255
WTGHNVTVVQR	Q91ZX7	>sp|Q91ZX7|LRP1_MOUSE Prolow-density lipoprotein receptor-related protein 1 OS=Mus musculus GN=Lrp1 PE=1 SV=1	1512	WTGHN[NGlycan_1216.4229]VTVVQR	1508	N5(NGlycan / 1216.4229)	HexNAc(2)Hex(5)	5	Rep1_Frac2	31.5064	6272	AI-ETD	0	3.97	299	176.8	3	838.376	838.373	2513.11	2513.1	1295.67	FALSE	TRUE	TRUE	Sequence Analysis	255
VDIPQQPMGIIAVANDTNSCELSPCR	Q91ZX7	>sp|Q91ZX7|LRP1_MOUSE Prolow-density lipoprotein receptor-related protein 1 OS=Mus musculus GN=Lrp1 PE=1 SV=1	2473	VDIPQQPM[Oxidation]GIIAVAN[NGlycan_1216.4229]DTNSC[Carbamidomethyl]ELSPC[Carbamidomethyl]R	2459	M8(Oxidation / 15.9949);N15(NGlycan / 1216.4229);C20(Carbamidomethyl / 57.0215);C25(Carbamidomethyl / 57.0215)	HexNAc(2)Hex(5)	15	Rep1_Frac2	59.042	12440	AI-ETD	0	3.84	211.6	194.7	3	1373.27	1373.26	4117.78	4117.78	2770.31	FALSE	TRUE	TRUE	Sequence Analysis	255
INNGGCQDLCLLTHQGHVNCSCR	Q91ZX7	>sp|Q91ZX7|LRP1_MOUSE Prolow-density lipoprotein receptor-related protein 1 OS=Mus musculus GN=Lrp1 PE=1 SV=1	2503	INNGGC[Carbamidomethyl]QDLC[Carbamidomethyl]LLTHQGHVN[NGlycan_1216.4229]C[Carbamidomethyl]SC[Carbamidomethyl]R	2485	N19(NGlycan / 1216.4229);C6(Carbamidomethyl / 57.0215);C10(Carbamidomethyl / 57.0215);C20(Carbamidomethyl / 57.0215);C22(Carbamidomethyl / 57.0215)	HexNAc(2)Hex(5)	19	Rep1_Frac2	42.3772	8644	AI-ETD	0	7.78	544.4	461.3	4	983.161	983.156	3929.62	3929.6	2484.09	TRUE	FALSE	TRUE	Sequence Analysis	255
MHLNGSNVQVLHR	Q91ZX7	>sp|Q91ZX7|LRP1_MOUSE Prolow-density lipoprotein receptor-related protein 1 OS=Mus musculus GN=Lrp1 PE=1 SV=1	3090	MHLN[NGlycan_1864.6342]GSNVQVLHR	3087	N4(NGlycan / 1864.6342)	HexNAc(2)Hex(9)	4	Rep1_Frac2	36.5018	7355	AI-ETD	0	3.99	248.8	156.3	4	843.113	843.109	3369.43	3369.41	1503.77	TRUE	FALSE	TRUE	Sequence Analysis	255
MHLNGSNVQVLHR	Q91ZX7	>sp|Q91ZX7|LRP1_MOUSE Prolow-density lipoprotein receptor-related protein 1 OS=Mus musculus GN=Lrp1 PE=1 SV=1	3090	M[Oxidation]HLN[NGlycan_1752.6446]GSNVQVLHR	3087	M1(Oxidation / 15.9949);N4(NGlycan / 1752.6446)	HexNAc(4)Hex(4)Fuc(2)	4	Rep1_Frac2	31.0382	6172	AI-ETD	0	3.18	181.4	49.1	4	819.113	819.11	3273.43	3273.42	1503.77	TRUE	FALSE	TRUE	Sequence Analysis	255
MHLNGSNVQVLHR	Q91ZX7	>sp|Q91ZX7|LRP1_MOUSE Prolow-density lipoprotein receptor-related protein 1 OS=Mus musculus GN=Lrp1 PE=1 SV=1	3090	M[Oxidation]HLN[NGlycan_1702.5813]GSNVQVLHR	3087	M1(Oxidation / 15.9949);N4(NGlycan / 1702.5813)	HexNAc(2)Hex(8)	4	Rep1_Frac2	30.8878	6141	AI-ETD	0	3.29	177.4	155.2	4	806.598	806.595	3223.37	3223.36	1503.77	TRUE	FALSE	TRUE	Sequence Analysis	255
MHLNGSNVQVLHR	Q91ZX7	>sp|Q91ZX7|LRP1_MOUSE Prolow-density lipoprotein receptor-related protein 1 OS=Mus musculus GN=Lrp1 PE=1 SV=1	3090	M[Oxidation]HLN[NGlycan_1216.4229]GSNVQVLHR	3087	M1(Oxidation / 15.9949);N4(NGlycan / 1216.4229)	HexNAc(2)Hex(5)	4	Rep1_Frac2	31.3111	6232	AI-ETD	0	4.66	254.7	252	4	685.057	685.055	2737.21	2737.2	1503.77	TRUE	FALSE	TRUE	Sequence Analysis	255
MHLNGSNVQVLHR	Q91ZX7	>sp|Q91ZX7|LRP1_MOUSE Prolow-density lipoprotein receptor-related protein 1 OS=Mus musculus GN=Lrp1 PE=1 SV=1	3090	MHLN[NGlycan_1038.3751]GSNVQVLHR	3087	N4(NGlycan / 1038.3751)	HexNAc(2)Hex(3)Fuc(1)	4	Rep1_Frac2	37.0786	7480	AI-ETD	0	3.29	210.9	160.6	4	636.547	636.544	2543.16	2543.16	1503.77	TRUE	FALSE	TRUE	Sequence Analysis	255
GVTHLNISGLK	Q91ZX7	>sp|Q91ZX7|LRP1_MOUSE Prolow-density lipoprotein receptor-related protein 1 OS=Mus musculus GN=Lrp1 PE=1 SV=1	3954	GVTHLN[NGlycan_2059.7349]ISGLK	3949	N6(NGlycan / 2059.7349)	HexNAc(4)Hex(5)Fuc(1)NeuAc(1)	6	Rep1_Frac2	44.6243	9163	HCD	0.00053	2.26	209.9	44.1	3	1066.81	1066.8	3198.4	3198.39	1137.65	TRUE	FALSE	TRUE	Sequence Analysis	255
QTGDVTCNCTDGR	Q91ZX7	>sp|Q91ZX7|LRP1_MOUSE Prolow-density lipoprotein receptor-related protein 1 OS=Mus musculus GN=Lrp1 PE=1 SV=1	4365	QTGDVTC[Carbamidomethyl]N[NGlycan_1038.3751]C[Carbamidomethyl]TDGR	4358	N8(NGlycan / 1038.3751);C7(Carbamidomethyl / 57.0215);C9(Carbamidomethyl / 57.0215)	HexNAc(2)Hex(3)Fuc(1)	8	Rep1_Frac2	19.508	3827	AI-ETD	0.005	1.84	163.2	23.4	3	841.329	841.327	2521.97	2521.97	1368.54	FALSE	TRUE	TRUE	Sequence Analysis	255
IRNVSDTTKR	Q6P6I8	>tr|Q6P6I8|Q6P6I8_MOUSE Signal-regulatory protein alpha OS=Mus musculus GN=Sirpa PE=1 SV=1	92	IRN[NGlycan_1216.4229]VSDTTKR	90	N3(NGlycan / 1216.4229)	HexNAc(2)Hex(5)	3	Rep1_Frac2	15.6175	3077	AI-ETD	0.00053	2.18	193.3	151.2	3	802.704	802.701	2406.1	2406.09	1188.66	TRUE	FALSE	FALSE	None	0
IRNVSDTTKR	Q6P6I8	>tr|Q6P6I8|Q6P6I8_MOUSE Signal-regulatory protein alpha OS=Mus musculus GN=Sirpa PE=1 SV=1	92	IRN[NGlycan_1216.4229]VSDTTKR	90	N3(NGlycan / 1216.4229)	HexNAc(2)Hex(5)	3	Rep1_Frac2	15.6001	3075	AI-ETD	0.0053	1.7	187.8	167.8	4	602.279	602.277	2406.09	2406.09	1188.66	TRUE	FALSE	FALSE	None	0
ISNVTPADAGIYYCVK	Q6P6I8	>tr|Q6P6I8|Q6P6I8_MOUSE Signal-regulatory protein alpha OS=Mus musculus GN=Sirpa PE=1 SV=1	110	ISN[NGlycan_1241.4545]VTPADAGIYYC[Carbamidomethyl]VK	108	N3(NGlycan / 1241.4545);C14(Carbamidomethyl / 57.0215)	HexNAc(3)Hex(3)Fuc(1)	3	Rep1_Frac2	50.3859	10465	HCD	0	4.05	302.2	276.5	3	1004.79	1004.78	3012.35	3012.33	1712.84	FALSE	TRUE	FALSE	None	0
ISNVTPADAGIYYCVK	Q6P6I8	>tr|Q6P6I8|Q6P6I8_MOUSE Signal-regulatory protein alpha OS=Mus musculus GN=Sirpa PE=1 SV=1	110	ISN[NGlycan_1241.4545]VTPADAGIYYC[Carbamidomethyl]VK	108	N3(NGlycan / 1241.4545);C14(Carbamidomethyl / 57.0215)	HexNAc(3)Hex(3)Fuc(1)	3	Rep1_Frac2	50.4063	10468	AI-ETD	0.0053	1.7	203.4	125.7	3	1004.79	1004.78	3012.35	3012.33	1712.84	FALSE	TRUE	FALSE	None	0
ISNVTPADAGIYYCVK	Q6P6I8	>tr|Q6P6I8|Q6P6I8_MOUSE Signal-regulatory protein alpha OS=Mus musculus GN=Sirpa PE=1 SV=1	110	ISN[NGlycan_1216.4229]VTPADAGIYYC[Carbamidomethyl]VK	108	N3(NGlycan / 1216.4229);C14(Carbamidomethyl / 57.0215)	HexNAc(2)Hex(5)	3	Rep1_Frac2	49.9819	10372	HCD	0	7.73	572.4	457.5	3	996.441	996.437	2987.31	2987.3	1712.84	FALSE	TRUE	FALSE	None	0
ISNVTPADAGIYYCVK	Q6P6I8	>tr|Q6P6I8|Q6P6I8_MOUSE Signal-regulatory protein alpha OS=Mus musculus GN=Sirpa PE=1 SV=1	110	ISN[NGlycan_1216.4229]VTPADAGIYYC[Carbamidomethyl]VK	108	N3(NGlycan / 1216.4229);C14(Carbamidomethyl / 57.0215)	HexNAc(2)Hex(5)	3	Rep1_Frac2	50.004	10375	AI-ETD	0	4.88	317.6	216.9	3	996.441	996.437	2987.31	2987.3	1712.84	FALSE	TRUE	FALSE	None	0
ISNVTPADAGIYYCVK	Q6P6I8	>tr|Q6P6I8|Q6P6I8_MOUSE Signal-regulatory protein alpha OS=Mus musculus GN=Sirpa PE=1 SV=1	110	ISN[NGlycan_1216.4229]VTPADAGIYYC[Carbamidomethyl]VK	108	N3(NGlycan / 1216.4229);C14(Carbamidomethyl / 57.0215)	HexNAc(2)Hex(5)	3	Rep1_Frac2	51.8341	10791	HCD	0	5.41	302.3	232.5	3	996.44	996.437	2987.31	2987.3	1712.84	FALSE	TRUE	FALSE	None	0
ISNVTPADAGIYYCVK	Q6P6I8	>tr|Q6P6I8|Q6P6I8_MOUSE Signal-regulatory protein alpha OS=Mus musculus GN=Sirpa PE=1 SV=1	110	ISN[NGlycan_1216.4229]VTPADAGIYYC[Carbamidomethyl]VK	108	N3(NGlycan / 1216.4229);C14(Carbamidomethyl / 57.0215)	HexNAc(2)Hex(5)	3	Rep1_Frac2	51.8468	10794	AI-ETD	0	3.5	239.6	175.2	3	996.44	996.437	2987.31	2987.3	1712.84	FALSE	TRUE	FALSE	None	0
ISNVTPADAGIYYCVK	Q6P6I8	>tr|Q6P6I8|Q6P6I8_MOUSE Signal-regulatory protein alpha OS=Mus musculus GN=Sirpa PE=1 SV=1	110	ISN[NGlycan_1216.4229]VTPADAGIYYC[Carbamidomethyl]VK	108	N3(NGlycan / 1216.4229);C14(Carbamidomethyl / 57.0215)	HexNAc(2)Hex(5)	3	Rep1_Frac2	53.0522	11080	HCD	0	3.66	181.3	130.4	3	996.441	996.437	2987.31	2987.3	1712.84	FALSE	TRUE	FALSE	None	0
ISNVTPADAGIYYCVK	Q6P6I8	>tr|Q6P6I8|Q6P6I8_MOUSE Signal-regulatory protein alpha OS=Mus musculus GN=Sirpa PE=1 SV=1	110	ISN[NGlycan_1216.4229]VTPADAGIYYC[Carbamidomethyl]VK	108	N3(NGlycan / 1216.4229);C14(Carbamidomethyl / 57.0215)	HexNAc(2)Hex(5)	3	Rep1_Frac2	53.0728	11083	AI-ETD	0	2.8	150.8	90.7	3	996.441	996.437	2987.31	2987.3	1712.84	FALSE	TRUE	FALSE	None	0
ISNVTPADAGIYYCVK	Q6P6I8	>tr|Q6P6I8|Q6P6I8_MOUSE Signal-regulatory protein alpha OS=Mus musculus GN=Sirpa PE=1 SV=1	110	ISN[NGlycan_1054.37]VTPADAGIYYC[Carbamidomethyl]VK	108	N3(NGlycan / 1054.37);C14(Carbamidomethyl / 57.0215)	HexNAc(2)Hex(4)	3	Rep1_Frac2	50.282	10442	HCD	0	7.73	561.2	453.9	3	942.422	942.419	2825.25	2825.24	1712.84	FALSE	TRUE	FALSE	None	0
ISNVTPADAGIYYCVK	Q6P6I8	>tr|Q6P6I8|Q6P6I8_MOUSE Signal-regulatory protein alpha OS=Mus musculus GN=Sirpa PE=1 SV=1	110	ISN[NGlycan_1054.37]VTPADAGIYYC[Carbamidomethyl]VK	108	N3(NGlycan / 1054.37);C14(Carbamidomethyl / 57.0215)	HexNAc(2)Hex(4)	3	Rep1_Frac2	50.2957	10445	AI-ETD	0	5.24	405	311.9	3	942.422	942.419	2825.25	2825.24	1712.84	FALSE	TRUE	FALSE	None	0
ISNVTPADAGIYYCVK	Q6P6I8	>tr|Q6P6I8|Q6P6I8_MOUSE Signal-regulatory protein alpha OS=Mus musculus GN=Sirpa PE=1 SV=1	110	ISN[NGlycan_1038.3751]VTPADAGIYYC[Carbamidomethyl]VK	108	N3(NGlycan / 1038.3751);C14(Carbamidomethyl / 57.0215)	HexNAc(2)Hex(3)Fuc(1)	3	Rep1_Frac2	50.516	10499	HCD	0	7.13	522.8	387.2	3	937.09	937.088	2809.26	2809.25	1712.84	FALSE	TRUE	FALSE	None	0
ISNVTPADAGIYYCVK	Q6P6I8	>tr|Q6P6I8|Q6P6I8_MOUSE Signal-regulatory protein alpha OS=Mus musculus GN=Sirpa PE=1 SV=1	110	ISN[NGlycan_1038.3751]VTPADAGIYYC[Carbamidomethyl]VK	108	N3(NGlycan / 1038.3751);C14(Carbamidomethyl / 57.0215)	HexNAc(2)Hex(3)Fuc(1)	3	Rep1_Frac2	50.5283	10502	AI-ETD	0	5.04	366.3	265.5	3	937.09	937.088	2809.26	2809.25	1712.84	FALSE	TRUE	FALSE	None	0
ISNVTPADAGIYYCVK	Q6P6I8	>tr|Q6P6I8|Q6P6I8_MOUSE Signal-regulatory protein alpha OS=Mus musculus GN=Sirpa PE=1 SV=1	110	ISN[NGlycan_568.2116]VTPADAGIYYC[Carbamidomethyl]VK	108	N3(NGlycan / 568.2116);C14(Carbamidomethyl / 57.0215)	HexNAc(2)Hex(1)	3	Rep1_Frac2	50.1729	10417	HCD	0	7.73	578.3	551.4	3	780.369	780.366	2339.09	2339.08	1712.84	FALSE	TRUE	FALSE	None	0
ISNVTPADAGIYYCVK	Q6P6I8	>tr|Q6P6I8|Q6P6I8_MOUSE Signal-regulatory protein alpha OS=Mus musculus GN=Sirpa PE=1 SV=1	110	ISN[NGlycan_568.2116]VTPADAGIYYC[Carbamidomethyl]VK	108	N3(NGlycan / 568.2116);C14(Carbamidomethyl / 57.0215)	HexNAc(2)Hex(1)	3	Rep1_Frac2	50.1782	10420	AI-ETD	0	5.31	334.3	321.3	3	780.369	780.366	2339.09	2339.08	1712.84	FALSE	TRUE	FALSE	None	0
GIPDQKVNFTCK	Q6P6I8	>tr|Q6P6I8|Q6P6I8_MOUSE Signal-regulatory protein alpha OS=Mus musculus GN=Sirpa PE=1 SV=1	168	GIPDQKVN[NGlycan_1216.4229]FTC[Carbamidomethyl]K	161	N8(NGlycan / 1216.4229);C11(Carbamidomethyl / 57.0215)	HexNAc(2)Hex(5)	8	Rep1_Frac2	37.2043	7504	HCD	0	4.95	300.8	157.4	3	875.052	875.049	2623.14	2623.13	1348.68	FALSE	TRUE	FALSE	None	0
GIPDQKVNFTCK	Q6P6I8	>tr|Q6P6I8|Q6P6I8_MOUSE Signal-regulatory protein alpha OS=Mus musculus GN=Sirpa PE=1 SV=1	168	GIPDQKVN[NGlycan_1216.4229]FTC[Carbamidomethyl]K	161	N8(NGlycan / 1216.4229);C11(Carbamidomethyl / 57.0215)	HexNAc(2)Hex(5)	8	Rep1_Frac2	37.2179	7507	AI-ETD	0.002	1.91	152.6	96.9	3	875.052	875.049	2623.14	2623.13	1348.68	FALSE	TRUE	FALSE	None	0
VTQQSPTSMNQVNLTCR	Q6P6I8	>tr|Q6P6I8|Q6P6I8_MOUSE Signal-regulatory protein alpha OS=Mus musculus GN=Sirpa PE=1 SV=1	271	VTQQSPTSM[Oxidation]NQVN[NGlycan_1216.4229]LTC[Carbamidomethyl]R	259	M9(Oxidation / 15.9949);N13(NGlycan / 1216.4229);C16(Carbamidomethyl / 57.0215)	HexNAc(2)Hex(5)	13	Rep1_Frac2	34.8027	6992	HCD	0	5.67	308.1	269.4	3	1066.12	1066.12	3196.36	3196.35	1905.9	FALSE	TRUE	FALSE	None	0
VTQQSPTSMNQVNLTCR	Q6P6I8	>tr|Q6P6I8|Q6P6I8_MOUSE Signal-regulatory protein alpha OS=Mus musculus GN=Sirpa PE=1 SV=1	271	VTQQSPTSM[Oxidation]NQVN[NGlycan_1216.4229]LTC[Carbamidomethyl]R	259	M9(Oxidation / 15.9949);N13(NGlycan / 1216.4229);C16(Carbamidomethyl / 57.0215)	HexNAc(2)Hex(5)	13	Rep1_Frac2	34.8134	6994	AI-ETD	0	4.03	231.4	199.7	3	1066.12	1066.12	3196.36	3196.35	1905.9	FALSE	TRUE	FALSE	None	0
VILYNR	A0A087WPX3	>tr|A0A087WPX3|A0A087WPX3_MOUSE Neurofascin OS=Mus musculus GN=Nfasc PE=1 SV=1	446	VILYN[NGlycan_1540.5285]R	442	N5(NGlycan / 1540.5285)	HexNAc(2)Hex(7)	5	Rep1_Frac2	31.2204	6212	HCD	0.00054	2.35	198.6	198.6	3	773.338	773.335	2318	2317.99	776.454	FALSE	TRUE	FALSE	None	0
VILYNR	A0A087WPX3	>tr|A0A087WPX3|A0A087WPX3_MOUSE Neurofascin OS=Mus musculus GN=Nfasc PE=1 SV=1	446	VILYN[NGlycan_1216.4229]R	442	N5(NGlycan / 1216.4229)	HexNAc(2)Hex(5)	5	Rep1_Frac2	31.995	6384	HCD	0	2.99	215.6	176.4	2	997.452	997.446	1993.9	1993.88	776.454	FALSE	TRUE	FALSE	None	0
ETWNNVTVWGSR	A0A087WPX3	>tr|A0A087WPX3|A0A087WPX3_MOUSE Neurofascin OS=Mus musculus GN=Nfasc PE=1 SV=1	778	ETWNN[NGlycan_1241.4545]VTVWGSR	774	N5(NGlycan / 1241.4545)	HexNAc(3)Hex(3)Fuc(1)	5	Rep1_Frac2	49.5423	10271	HCD	0	3.05	196	74.6	3	897.39	897.387	2690.16	2690.15	1447.68	FALSE	TRUE	FALSE	None	0
ETWNNVTVWGSR	A0A087WPX3	>tr|A0A087WPX3|A0A087WPX3_MOUSE Neurofascin OS=Mus musculus GN=Nfasc PE=1 SV=1	778	ETWNN[NGlycan_1038.3751]VTVWGSR	774	N5(NGlycan / 1038.3751)	HexNAc(2)Hex(3)Fuc(1)	5	Rep1_Frac2	49.8403	10338	AI-ETD	0	5.12	432.8	244	3	829.697	829.694	2487.08	2487.07	1447.68	FALSE	TRUE	FALSE	None	0
ETWNNVTVWGSR	A0A087WPX3	>tr|A0A087WPX3|A0A087WPX3_MOUSE Neurofascin OS=Mus musculus GN=Nfasc PE=1 SV=1	778	ETWNN[NGlycan_1038.3751]VTVWGSR	774	N5(NGlycan / 1038.3751)	HexNAc(2)Hex(3)Fuc(1)	5	Rep1_Frac2	49.8284	10335	HCD	0	4.86	406	237.4	3	829.697	829.694	2487.08	2487.07	1447.68	FALSE	TRUE	FALSE	None	0
LGKQMVENFSPNQTKFSVQR	A0A087WPX3	>tr|A0A087WPX3|A0A087WPX3_MOUSE Neurofascin OS=Mus musculus GN=Nfasc PE=1 SV=1	988	LGKQM[Oxidation]VENFSPN[NGlycan_1444.5339]QTKFSVQR	977	M5(Oxidation / 15.9949);N12(NGlycan / 1444.5339)	HexNAc(4)Hex(3)Fuc(1)	12	Rep1_Frac2	41.8422	8525	AI-ETD	0	7.31	422.8	48.9	4	950.44	950.437	3798.74	3798.73	2337.19	FALSE	TRUE	FALSE	None	0
HNFRPGTDFVVEYIDSNHTKK	A0A087WPX3	>tr|A0A087WPX3|A0A087WPX3_MOUSE Neurofascin OS=Mus musculus GN=Nfasc PE=1 SV=1	1154	HNFRPGTDFVVEYIDSN[NGlycan_1768.6395]HTKK	1138	N17(NGlycan / 1768.6395)	HexNAc(4)Hex(5)Fuc(1)	17	Rep1_Frac2	47.8657	9900	AI-ETD	0	7.34	549.9	523.4	5	855.384	855.38	4272.89	4272.87	2503.22	FALSE	TRUE	FALSE	None	0
HNFRPGTDFVVEYIDSNHTKK	A0A087WPX3	>tr|A0A087WPX3|A0A087WPX3_MOUSE Neurofascin OS=Mus musculus GN=Nfasc PE=1 SV=1	1154	HNFRPGTDFVVEYIDSN[NGlycan_1216.4229]HTKK	1138	N17(NGlycan / 1216.4229)	HexNAc(2)Hex(5)	17	Rep1_Frac2	48.2387	9984	AI-ETD	0	14.66	852.7	838	5	744.939	744.937	3720.67	3720.65	2503.22	FALSE	TRUE	FALSE	None	0
HNFRPGTDFVVEYIDSNHTKK	A0A087WPX3	>tr|A0A087WPX3|A0A087WPX3_MOUSE Neurofascin OS=Mus musculus GN=Nfasc PE=1 SV=1	1154	HNFRPGTDFVVEYIDSN[NGlycan_1216.4229]HTKK	1138	N17(NGlycan / 1216.4229)	HexNAc(2)Hex(5)	17	Rep1_Frac2	49.5153	10267	AI-ETD	0	7.53	552.1	552.1	5	744.939	744.937	3720.67	3720.65	2503.22	FALSE	TRUE	FALSE	None	0
HNFRPGTDFVVEYIDSNHTKK	A0A087WPX3	>tr|A0A087WPX3|A0A087WPX3_MOUSE Neurofascin OS=Mus musculus GN=Nfasc PE=1 SV=1	1154	HNFRPGTDFVVEYIDSN[NGlycan_1216.4229]HTKK	1138	N17(NGlycan / 1216.4229)	HexNAc(2)Hex(5)	17	Rep1_Frac2	48.6091	10063	AI-ETD	0	5.36	318.8	309.2	4	930.923	930.919	3720.67	3720.65	2503.22	FALSE	TRUE	FALSE	None	0
HNFRPGTDFVVEYIDSNHTKK	A0A087WPX3	>tr|A0A087WPX3|A0A087WPX3_MOUSE Neurofascin OS=Mus musculus GN=Nfasc PE=1 SV=1	1154	HNFRPGTDFVVEYIDSN[NGlycan_1216.4229]HTKK	1138	N17(NGlycan / 1216.4229)	HexNAc(2)Hex(5)	17	Rep1_Frac2	50.9587	10601	AI-ETD	0	3.84	179.4	179.4	5	744.939	744.937	3720.67	3720.65	2503.22	FALSE	TRUE	FALSE	None	0
DDLDPERNESEPGSQR	O08532-4	>sp|O08532-4|CA2D1_MOUSE Isoform 2D of Voltage-dependent calcium channel subunit alpha-2/delta-1 OS=Mus musculus GN=Cacna2d1	136	DDLDPERN[NGlycan_1864.6342]ESEPGSQR	129	N8(NGlycan / 1864.6342)	HexNAc(2)Hex(9)	8	Rep1_Frac2	26.1076	5142	AI-ETD	0	5.43	272.6	189.6	3	1236.82	1236.82	3708.45	3708.44	1842.8	TRUE	FALSE	FALSE	None	0
DDLDPERNESEPGSQR	O08532-4	>sp|O08532-4|CA2D1_MOUSE Isoform 2D of Voltage-dependent calcium channel subunit alpha-2/delta-1 OS=Mus musculus GN=Cacna2d1	136	DDLDPERN[NGlycan_1540.5285]ESEPGSQR	129	N8(NGlycan / 1540.5285)	HexNAc(2)Hex(7)	8	Rep1_Frac2	26.254	5181	AI-ETD	0	5.53	283.4	175.9	3	1128.79	1128.78	3384.35	3384.33	1842.8	TRUE	FALSE	FALSE	None	0
DDLDPERNESEPGSQR	O08532-4	>sp|O08532-4|CA2D1_MOUSE Isoform 2D of Voltage-dependent calcium channel subunit alpha-2/delta-1 OS=Mus musculus GN=Cacna2d1	136	DDLDPERN[NGlycan_1216.4229]ESEPGSQR	129	N8(NGlycan / 1216.4229)	HexNAc(2)Hex(5)	8	Rep1_Frac2	26.7148	5279	AI-ETD	0	3.6	222.1	171.2	3	1020.75	1020.75	3060.24	3060.23	1842.8	TRUE	FALSE	FALSE	None	0
VLKDAVNNITAK	O08532-4	>sp|O08532-4|CA2D1_MOUSE Isoform 2D of Voltage-dependent calcium channel subunit alpha-2/delta-1 OS=Mus musculus GN=Cacna2d1	324	VLKDAVNN[NGlycan_1864.6342]ITAK	317	N8(NGlycan / 1864.6342)	HexNAc(2)Hex(9)	8	Rep1_Frac2	33.4227	6688	HCD	0	5.71	444.1	268.8	3	1050.8	1050.8	3150.39	3150.38	1284.74	FALSE	TRUE	FALSE	None	0
VLKDAVNNITAK	O08532-4	>sp|O08532-4|CA2D1_MOUSE Isoform 2D of Voltage-dependent calcium channel subunit alpha-2/delta-1 OS=Mus musculus GN=Cacna2d1	324	VLKDAVNN[NGlycan_1864.6342]ITAK	317	N8(NGlycan / 1864.6342)	HexNAc(2)Hex(9)	8	Rep1_Frac2	33.4436	6691	AI-ETD	0	5.45	269.4	269.4	3	1050.8	1050.8	3150.39	3150.38	1284.74	FALSE	TRUE	FALSE	None	0
VLKDAVNNITAK	O08532-4	>sp|O08532-4|CA2D1_MOUSE Isoform 2D of Voltage-dependent calcium channel subunit alpha-2/delta-1 OS=Mus musculus GN=Cacna2d1	324	VLKDAVNN[NGlycan_1864.6342]ITAK	317	N8(NGlycan / 1864.6342)	HexNAc(2)Hex(9)	8	Rep1_Frac2	34.5847	6944	AI-ETD	0	3.92	206	168.9	3	1050.8	1050.8	3150.39	3150.38	1284.74	FALSE	TRUE	FALSE	None	0
VLKDAVNNITAK	O08532-4	>sp|O08532-4|CA2D1_MOUSE Isoform 2D of Voltage-dependent calcium channel subunit alpha-2/delta-1 OS=Mus musculus GN=Cacna2d1	324	VLKDAVNN[NGlycan_1702.5813]ITAK	317	N8(NGlycan / 1702.5813)	HexNAc(2)Hex(8)	8	Rep1_Frac2	34.4217	6904	HCD	0	3.15	207.9	74.8	3	996.785	996.781	2988.34	2988.33	1284.74	FALSE	TRUE	FALSE	None	0
VLKDAVNNITAK	O08532-4	>sp|O08532-4|CA2D1_MOUSE Isoform 2D of Voltage-dependent calcium channel subunit alpha-2/delta-1 OS=Mus musculus GN=Cacna2d1	324	VLKDAVNN[NGlycan_1702.5813]ITAK	317	N8(NGlycan / 1702.5813)	HexNAc(2)Hex(8)	8	Rep1_Frac2	35.6804	7176	AI-ETD	0	3.92	204	169.4	3	996.784	996.781	2988.34	2988.33	1284.74	FALSE	TRUE	FALSE	None	0
VLKDAVNNITAK	O08532-4	>sp|O08532-4|CA2D1_MOUSE Isoform 2D of Voltage-dependent calcium channel subunit alpha-2/delta-1 OS=Mus musculus GN=Cacna2d1	324	VLKDAVNN[NGlycan_1702.5813]ITAK	317	N8(NGlycan / 1702.5813)	HexNAc(2)Hex(8)	8	Rep1_Frac2	34.4325	6906	AI-ETD	0	3.34	173.3	135.1	3	996.785	996.781	2988.34	2988.33	1284.74	FALSE	TRUE	FALSE	None	0
VLKDAVNNITAK	O08532-4	>sp|O08532-4|CA2D1_MOUSE Isoform 2D of Voltage-dependent calcium channel subunit alpha-2/delta-1 OS=Mus musculus GN=Cacna2d1	324	VLKDAVNN[NGlycan_1565.5601]ITAK	317	N8(NGlycan / 1565.5601)	HexNAc(3)Hex(5)Fuc(1)	8	Rep1_Frac2	34.4112	6902	HCD	0.00053	2.2	190.1	11.7	3	951.111	951.107	2851.32	2851.31	1284.74	FALSE	TRUE	FALSE	None	0
VLKDAVNNITAK	O08532-4	>sp|O08532-4|CA2D1_MOUSE Isoform 2D of Voltage-dependent calcium channel subunit alpha-2/delta-1 OS=Mus musculus GN=Cacna2d1	324	VLKDAVNN[NGlycan_1540.5285]ITAK	317	N8(NGlycan / 1540.5285)	HexNAc(2)Hex(7)	8	Rep1_Frac2	34.4126	6903	AI-ETD	0	3.74	189.7	142.6	3	942.766	942.764	2826.28	2826.28	1284.74	FALSE	TRUE	FALSE	None	0
VLKDAVNNITAK	O08532-4	>sp|O08532-4|CA2D1_MOUSE Isoform 2D of Voltage-dependent calcium channel subunit alpha-2/delta-1 OS=Mus musculus GN=Cacna2d1	324	VLKDAVNN[NGlycan_1540.5285]ITAK	317	N8(NGlycan / 1540.5285)	HexNAc(2)Hex(7)	8	Rep1_Frac2	34.4006	6900	HCD	0.00053	2.2	180.4	34.3	3	942.766	942.764	2826.28	2826.28	1284.74	FALSE	TRUE	FALSE	None	0
VLKDAVNNITAK	O08532-4	>sp|O08532-4|CA2D1_MOUSE Isoform 2D of Voltage-dependent calcium channel subunit alpha-2/delta-1 OS=Mus musculus GN=Cacna2d1	324	VLKDAVNN[NGlycan_1378.4757]ITAK	317	N8(NGlycan / 1378.4757)	HexNAc(2)Hex(6)	8	Rep1_Frac2	34.1955	6862	HCD	0	4.22	265.4	91.5	3	888.75	888.746	2664.23	2664.22	1284.74	FALSE	TRUE	FALSE	None	0
VLKDAVNNITAK	O08532-4	>sp|O08532-4|CA2D1_MOUSE Isoform 2D of Voltage-dependent calcium channel subunit alpha-2/delta-1 OS=Mus musculus GN=Cacna2d1	324	VLKDAVNN[NGlycan_1378.4757]ITAK	317	N8(NGlycan / 1378.4757)	HexNAc(2)Hex(6)	8	Rep1_Frac2	34.2159	6865	AI-ETD	0	3.33	185.6	140.5	3	888.75	888.746	2664.23	2664.22	1284.74	FALSE	TRUE	FALSE	None	0
VLKDAVNNITAK	O08532-4	>sp|O08532-4|CA2D1_MOUSE Isoform 2D of Voltage-dependent calcium channel subunit alpha-2/delta-1 OS=Mus musculus GN=Cacna2d1	324	VLKDAVNN[NGlycan_1216.4229]ITAK	317	N8(NGlycan / 1216.4229)	HexNAc(2)Hex(5)	8	Rep1_Frac2	34.0569	6828	HCD	0	5.77	465	280.4	3	834.732	834.728	2502.18	2502.17	1284.74	FALSE	TRUE	FALSE	None	0
VLKDAVNNITAK	O08532-4	>sp|O08532-4|CA2D1_MOUSE Isoform 2D of Voltage-dependent calcium channel subunit alpha-2/delta-1 OS=Mus musculus GN=Cacna2d1	324	VLKDAVNN[NGlycan_1216.4229]ITAK	317	N8(NGlycan / 1216.4229)	HexNAc(2)Hex(5)	8	Rep1_Frac2	34.0626	6831	AI-ETD	0	3.28	192.1	157.6	3	834.732	834.728	2502.18	2502.17	1284.74	FALSE	TRUE	FALSE	None	0
VLKDAVNNITAK	O08532-4	>sp|O08532-4|CA2D1_MOUSE Isoform 2D of Voltage-dependent calcium channel subunit alpha-2/delta-1 OS=Mus musculus GN=Cacna2d1	324	VLKDAVNN[NGlycan_1054.37]ITAK	317	N8(NGlycan / 1054.37)	HexNAc(2)Hex(4)	8	Rep1_Frac2	34.0944	6839	HCD	0	5.59	439.9	266.3	3	780.714	780.711	2340.13	2340.12	1284.74	FALSE	TRUE	FALSE	None	0
VLKDAVNNITAK	O08532-4	>sp|O08532-4|CA2D1_MOUSE Isoform 2D of Voltage-dependent calcium channel subunit alpha-2/delta-1 OS=Mus musculus GN=Cacna2d1	324	VLKDAVNN[NGlycan_1054.37]ITAK	317	N8(NGlycan / 1054.37)	HexNAc(2)Hex(4)	8	Rep1_Frac2	34.1062	6842	AI-ETD	0	3.34	179.3	151.8	3	780.714	780.711	2340.13	2340.12	1284.74	FALSE	TRUE	FALSE	None	0
SLDNDNYVFTAPYFNK	O08532-4	>sp|O08532-4|CA2D1_MOUSE Isoform 2D of Voltage-dependent calcium channel subunit alpha-2/delta-1 OS=Mus musculus GN=Cacna2d1	764	SLDNDNYVFTAPYFN[NGlycan_1216.4229]K	750	N15(NGlycan / 1216.4229)	HexNAc(2)Hex(5)	15	Rep1_Frac2	60.4365	12752	AI-ETD	0	5.45	304	251	3	1042.11	1042.11	3124.32	3124.3	1906.87	TRUE	FALSE	FALSE	None	0
SLDNDNYVFTAPYFNK	O08532-4	>sp|O08532-4|CA2D1_MOUSE Isoform 2D of Voltage-dependent calcium channel subunit alpha-2/delta-1 OS=Mus musculus GN=Cacna2d1	764	SLDNDNYVFTAPYFN[NGlycan_1216.4229]K	750	N15(NGlycan / 1216.4229)	HexNAc(2)Hex(5)	15	Rep1_Frac2	60.4245	12749	HCD	0	3.83	180.2	168.3	3	1042.11	1042.11	3124.32	3124.3	1906.87	TRUE	FALSE	FALSE	None	0
NNVTEIQGIPGAASGLIK	Q91V14	>sp|Q91V14|S12A5_MOUSE Solute carrier family 12 member 5 OS=Mus musculus GN=Slc12a5 PE=1 SV=2	362	NN[NGlycan_1864.6342]VTEIQGIPGAASGLIK	361	N2(NGlycan / 1864.6342)	HexNAc(2)Hex(9)	2	Rep1_Frac2	58.4422	12315	HCD	0	10.36	668	552.5	3	1216.21	1216.21	3646.63	3646.61	1780.97	FALSE	TRUE	FALSE	None	0
NNVTEIQGIPGAASGLIK	Q91V14	>sp|Q91V14|S12A5_MOUSE Solute carrier family 12 member 5 OS=Mus musculus GN=Slc12a5 PE=1 SV=2	362	NN[NGlycan_1864.6342]VTEIQGIPGAASGLIK	361	N2(NGlycan / 1864.6342)	HexNAc(2)Hex(9)	2	Rep1_Frac2	58.4626	12318	AI-ETD	0	6.39	401.5	286.9	3	1216.21	1216.21	3646.63	3646.61	1780.97	FALSE	TRUE	FALSE	None	0
NNVTEIQGIPGAASGLIK	Q91V14	>sp|Q91V14|S12A5_MOUSE Solute carrier family 12 member 5 OS=Mus musculus GN=Slc12a5 PE=1 SV=2	362	NN[NGlycan_1702.5813]VTEIQGIPGAASGLIK	361	N2(NGlycan / 1702.5813)	HexNAc(2)Hex(8)	2	Rep1_Frac2	58.5932	12349	HCD	0	9.57	643.2	552.2	3	1162.19	1162.19	3484.57	3484.56	1780.97	FALSE	TRUE	FALSE	None	0
NNVTEIQGIPGAASGLIK	Q91V14	>sp|Q91V14|S12A5_MOUSE Solute carrier family 12 member 5 OS=Mus musculus GN=Slc12a5 PE=1 SV=2	362	NN[NGlycan_1702.5813]VTEIQGIPGAASGLIK	361	N2(NGlycan / 1702.5813)	HexNAc(2)Hex(8)	2	Rep1_Frac2	58.6134	12352	AI-ETD	0	6.76	438	320.2	3	1162.19	1162.19	3484.57	3484.56	1780.97	FALSE	TRUE	FALSE	None	0
NNVTEIQGIPGAASGLIK	Q91V14	>sp|Q91V14|S12A5_MOUSE Solute carrier family 12 member 5 OS=Mus musculus GN=Slc12a5 PE=1 SV=2	362	NN[NGlycan_1540.5285]VTEIQGIPGAASGLIK	361	N2(NGlycan / 1540.5285)	HexNAc(2)Hex(7)	2	Rep1_Frac2	58.5918	12348	HCD	0	7.89	500.4	433.9	3	1108.18	1108.17	3322.51	3322.5	1780.97	FALSE	TRUE	FALSE	None	0
NNVTEIQGIPGAASGLIK	Q91V14	>sp|Q91V14|S12A5_MOUSE Solute carrier family 12 member 5 OS=Mus musculus GN=Slc12a5 PE=1 SV=2	362	NN[NGlycan_1540.5285]VTEIQGIPGAASGLIK	361	N2(NGlycan / 1540.5285)	HexNAc(2)Hex(7)	2	Rep1_Frac2	58.6044	12351	AI-ETD	0	6.61	411.6	316.1	3	1108.18	1108.17	3322.51	3322.5	1780.97	FALSE	TRUE	FALSE	None	0
NNVTEIQGIPGAASGLIK	Q91V14	>sp|Q91V14|S12A5_MOUSE Solute carrier family 12 member 5 OS=Mus musculus GN=Slc12a5 PE=1 SV=2	362	NN[NGlycan_1362.4808]VTEIQGIPGAASGLIK	361	N2(NGlycan / 1362.4808)	HexNAc(2)Hex(5)Fuc(1)	2	Rep1_Frac2	59.0281	12439	AI-ETD	0	4.64	170.5	124.9	3	1048.83	1048.82	3144.47	3144.46	1780.97	FALSE	TRUE	FALSE	None	0
VVAVSPANISR	Q8CJH3	>sp|Q8CJH3|PLXB1_MOUSE Plexin-B1 OS=Mus musculus GN=Plxnb1 PE=1 SV=2	543	VVAVSPAN[NGlycan_1784.6344]ISR	536	N8(NGlycan / 1784.6344)	HexNAc(4)Hex(6)	8	Rep1_Frac2	39.3731	7981	HCD	0	3.15	202	121.6	3	966.434	966.43	2897.29	2897.28	1111.63	TRUE	FALSE	TRUE	Reported in Literature	269
VVAVSPANISR	Q8CJH3	>sp|Q8CJH3|PLXB1_MOUSE Plexin-B1 OS=Mus musculus GN=Plxnb1 PE=1 SV=2	543	VVAVSPAN[NGlycan_1622.5816]ISR	536	N8(NGlycan / 1622.5816)	HexNAc(4)Hex(5)	8	Rep1_Frac2	39.3717	7980	HCD	0.00051	2.02	239.9	116.3	3	912.417	912.413	2735.24	2735.22	1111.63	TRUE	FALSE	TRUE	Reported in Literature	269
VVAVSPANISR	Q8CJH3	>sp|Q8CJH3|PLXB1_MOUSE Plexin-B1 OS=Mus musculus GN=Plxnb1 PE=1 SV=2	543	VVAVSPAN[NGlycan_1216.4229]ISR	536	N8(NGlycan / 1216.4229)	HexNAc(2)Hex(5)	8	Rep1_Frac2	39.8461	8091	HCD	0	3.15	165.1	146.8	3	777.03	777.027	2329.07	2329.07	1111.63	TRUE	FALSE	TRUE	Reported in Literature	269
VVAVSPANISR	Q8CJH3	>sp|Q8CJH3|PLXB1_MOUSE Plexin-B1 OS=Mus musculus GN=Plxnb1 PE=1 SV=2	543	VVAVSPAN[NGlycan_1054.37]ISR	536	N8(NGlycan / 1054.37)	HexNAc(2)Hex(4)	8	Rep1_Frac2	39.5436	8018	HCD	0	5.85	480.2	368.4	3	723.013	723.009	2167.02	2167.01	1111.63	TRUE	FALSE	TRUE	Reported in Literature	269
VVAVSPANISR	Q8CJH3	>sp|Q8CJH3|PLXB1_MOUSE Plexin-B1 OS=Mus musculus GN=Plxnb1 PE=1 SV=2	543	VVAVSPAN[NGlycan_1054.37]ISR	536	N8(NGlycan / 1054.37)	HexNAc(2)Hex(4)	8	Rep1_Frac2	39.5475	8019	AI-ETD	0	4.05	336.2	177.3	3	723.013	723.009	2167.02	2167.01	1111.63	TRUE	FALSE	TRUE	Reported in Literature	269
QHVVPEKFEEPCLVNSSHLLMCR	Q8CJH3	>sp|Q8CJH3|PLXB1_MOUSE Plexin-B1 OS=Mus musculus GN=Plxnb1 PE=1 SV=2	1314	QHVVPEKFEEPC[Carbamidomethyl]LVN[NGlycan_1216.4229]SSHLLM[Oxidation]C[Carbamidomethyl]R	1300	N15(NGlycan / 1216.4229);M21(Oxidation / 15.9949);C12(Carbamidomethyl / 57.0215);C22(Carbamidomethyl / 57.0215)	HexNAc(2)Hex(5)	15	Rep1_Frac2	52.1767	10872	AI-ETD	0	14.66	885.7	821.7	4	1011.2	1011.2	4041.79	4041.78	2694.31	TRUE	FALSE	TRUE	Sequence Analysis	255
QHVVPEKFEEPCLVNSSHLLMCR	Q8CJH3	>sp|Q8CJH3|PLXB1_MOUSE Plexin-B1 OS=Mus musculus GN=Plxnb1 PE=1 SV=2	1314	Q[Gln->pyro-Glu]HVVPEKFEEPC[Carbamidomethyl]LVN[NGlycan_1216.4229]SSHLLM[Oxidation]C[Carbamidomethyl]R	1300	Q1(Gln->pyro-Glu / -17.0265);N15(NGlycan / 1216.4229);M21(Oxidation / 15.9949);C12(Carbamidomethyl / 57.0215);C22(Carbamidomethyl / 57.0215)	HexNAc(2)Hex(5)	15	Rep1_Frac2	56.9352	11969	AI-ETD	0	8.55	606	589.8	4	1006.94	1006.94	4024.76	4024.75	2694.31	TRUE	FALSE	TRUE	Sequence Analysis	255
GLMVGNGSVLGVVQAVDAETGK	Q9QY81	>sp|Q9QY81|PO210_MOUSE Nuclear pore membrane glycoprotein 210 OS=Mus musculus GN=Nup210 PE=1 SV=2	1135	GLM[Oxidation]VGN[NGlycan_1702.5813]GSVLGVVQAVDAETGK	1130	M3(Oxidation / 15.9949);N6(NGlycan / 1702.5813)	HexNAc(2)Hex(8)	6	Rep1_Frac2	66.717	14267	HCD	0	7.73	509	468.7	3	1273.9	1273.9	3819.68	3819.67	2100.09	TRUE	FALSE	TRUE	Sequence Analysis	255
GLMVGNGSVLGVVQAVDAETGK	Q9QY81	>sp|Q9QY81|PO210_MOUSE Nuclear pore membrane glycoprotein 210 OS=Mus musculus GN=Nup210 PE=1 SV=2	1135	GLM[Oxidation]VGN[NGlycan_1702.5813]GSVLGVVQAVDAETGK	1130	M3(Oxidation / 15.9949);N6(NGlycan / 1702.5813)	HexNAc(2)Hex(8)	6	Rep1_Frac2	66.7298	14270	AI-ETD	0	7.61	467.3	409.3	3	1273.9	1273.9	3819.68	3819.67	2100.09	TRUE	FALSE	TRUE	Sequence Analysis	255
GLMVGNGSVLGVVQAVDAETGK	Q9QY81	>sp|Q9QY81|PO210_MOUSE Nuclear pore membrane glycoprotein 210 OS=Mus musculus GN=Nup210 PE=1 SV=2	1135	GLM[Oxidation]VGN[NGlycan_1540.5285]GSVLGVVQAVDAETGK	1130	M3(Oxidation / 15.9949);N6(NGlycan / 1540.5285)	HexNAc(2)Hex(7)	6	Rep1_Frac2	66.8424	14302	AI-ETD	0	7.49	421.4	377.6	3	1219.88	1219.88	3657.63	3657.62	2100.09	TRUE	FALSE	TRUE	Sequence Analysis	255
GLMVGNGSVLGVVQAVDAETGK	Q9QY81	>sp|Q9QY81|PO210_MOUSE Nuclear pore membrane glycoprotein 210 OS=Mus musculus GN=Nup210 PE=1 SV=2	1135	GLM[Oxidation]VGN[NGlycan_1540.5285]GSVLGVVQAVDAETGK	1130	M3(Oxidation / 15.9949);N6(NGlycan / 1540.5285)	HexNAc(2)Hex(7)	6	Rep1_Frac2	66.8235	14299	HCD	0	7.49	403	386.8	3	1219.88	1219.88	3657.63	3657.62	2100.09	TRUE	FALSE	TRUE	Sequence Analysis	255
GLMVGNGSVLGVVQAVDAETGK	Q9QY81	>sp|Q9QY81|PO210_MOUSE Nuclear pore membrane glycoprotein 210 OS=Mus musculus GN=Nup210 PE=1 SV=2	1135	GLM[Oxidation]VGN[NGlycan_1378.4757]GSVLGVVQAVDAETGK	1130	M3(Oxidation / 15.9949);N6(NGlycan / 1378.4757)	HexNAc(2)Hex(6)	6	Rep1_Frac2	67.021	14345	HCD	0	11.41	705.9	658	3	1165.86	1165.86	3495.58	3495.57	2100.09	TRUE	FALSE	TRUE	Sequence Analysis	255
GLMVGNGSVLGVVQAVDAETGK	Q9QY81	>sp|Q9QY81|PO210_MOUSE Nuclear pore membrane glycoprotein 210 OS=Mus musculus GN=Nup210 PE=1 SV=2	1135	GLM[Oxidation]VGN[NGlycan_1378.4757]GSVLGVVQAVDAETGK	1130	M3(Oxidation / 15.9949);N6(NGlycan / 1378.4757)	HexNAc(2)Hex(6)	6	Rep1_Frac2	67.0266	14348	AI-ETD	0	7.73	510.8	445.1	3	1165.86	1165.86	3495.58	3495.57	2100.09	TRUE	FALSE	TRUE	Sequence Analysis	255
GLMVGNGSVLGVVQAVDAETGK	Q9QY81	>sp|Q9QY81|PO210_MOUSE Nuclear pore membrane glycoprotein 210 OS=Mus musculus GN=Nup210 PE=1 SV=2	1135	GLM[Oxidation]VGN[NGlycan_1216.4229]GSVLGVVQAVDAETGK	1130	M3(Oxidation / 15.9949);N6(NGlycan / 1216.4229)	HexNAc(2)Hex(5)	6	Rep1_Frac2	67.1171	14371	HCD	0	9.84	663.5	603.4	3	1111.85	1111.84	3333.52	3333.51	2100.09	TRUE	FALSE	TRUE	Sequence Analysis	255
GLMVGNGSVLGVVQAVDAETGK	Q9QY81	>sp|Q9QY81|PO210_MOUSE Nuclear pore membrane glycoprotein 210 OS=Mus musculus GN=Nup210 PE=1 SV=2	1135	GLM[Oxidation]VGN[NGlycan_1216.4229]GSVLGVVQAVDAETGK	1130	M3(Oxidation / 15.9949);N6(NGlycan / 1216.4229)	HexNAc(2)Hex(5)	6	Rep1_Frac2	67.1295	14374	AI-ETD	0	7.24	524	452.3	3	1111.85	1111.84	3333.52	3333.51	2100.09	TRUE	FALSE	TRUE	Sequence Analysis	255
ENGTDAVQEEEESPAEGSK	Q9JKR6	>sp|Q9JKR6|HYOU1_MOUSE Hypoxia up-regulated protein 1 OS=Mus musculus GN=Hyou1 PE=1 SV=1	596	EN[NGlycan_1378.4757]GTDAVQEEEESPAEGSK	595	N2(NGlycan / 1378.4757)	HexNAc(2)Hex(6)	2	Rep1_Frac2	28.5053	5643	HCD	0	6.2	272.2	245.2	3	1128.78	1128.78	3384.34	3384.32	2004.84	FALSE	TRUE	TRUE	Sequence Analysis	255
ENGTDAVQEEEESPAEGSK	Q9JKR6	>sp|Q9JKR6|HYOU1_MOUSE Hypoxia up-regulated protein 1 OS=Mus musculus GN=Hyou1 PE=1 SV=1	596	EN[NGlycan_1378.4757]GTDAVQEEEESPAEGSK	595	N2(NGlycan / 1378.4757)	HexNAc(2)Hex(6)	2	Rep1_Frac2	28.5159	5645	AI-ETD	0	4.43	182.1	145.9	3	1128.78	1128.78	3384.34	3384.32	2004.84	FALSE	TRUE	TRUE	Sequence Analysis	255
ENGTDAVQEEEESPAEGSK	Q9JKR6	>sp|Q9JKR6|HYOU1_MOUSE Hypoxia up-regulated protein 1 OS=Mus musculus GN=Hyou1 PE=1 SV=1	596	EN[NGlycan_1216.4229]GTDAVQEEEESPAEGSK	595	N2(NGlycan / 1216.4229)	HexNAc(2)Hex(5)	2	Rep1_Frac2	28.6988	5677	HCD	0	4.9	381.9	318.5	3	1074.77	1074.76	3222.29	3222.27	2004.84	FALSE	TRUE	TRUE	Sequence Analysis	255
ENGTDAVQEEEESPAEGSK	Q9JKR6	>sp|Q9JKR6|HYOU1_MOUSE Hypoxia up-regulated protein 1 OS=Mus musculus GN=Hyou1 PE=1 SV=1	596	EN[NGlycan_1216.4229]GTDAVQEEEESPAEGSK	595	N2(NGlycan / 1216.4229)	HexNAc(2)Hex(5)	2	Rep1_Frac2	28.7042	5680	AI-ETD	0	4.56	329.8	236.3	3	1074.77	1074.76	3222.29	3222.27	2004.84	FALSE	TRUE	TRUE	Sequence Analysis	255
AEPPLNASAGDQEEK	Q9JKR6	>sp|Q9JKR6|HYOU1_MOUSE Hypoxia up-regulated protein 1 OS=Mus musculus GN=Hyou1 PE=1 SV=1	931	AEPPLN[NGlycan_1702.5813]ASAGDQEEK	926	N6(NGlycan / 1702.5813)	HexNAc(2)Hex(8)	6	Rep1_Frac2	30.1606	5989	AI-ETD	0	4.98	272.4	125.1	3	1086.78	1086.77	3258.32	3258.3	1554.72	TRUE	FALSE	TRUE	Sequence Analysis	255
AEPPLNASAGDQEEK	Q9JKR6	>sp|Q9JKR6|HYOU1_MOUSE Hypoxia up-regulated protein 1 OS=Mus musculus GN=Hyou1 PE=1 SV=1	931	AEPPLN[NGlycan_1702.5813]ASAGDQEEK	926	N6(NGlycan / 1702.5813)	HexNAc(2)Hex(8)	6	Rep1_Frac2	30.1415	5986	HCD	0	3.21	154.1	47.9	3	1086.78	1086.77	3258.32	3258.3	1554.72	TRUE	FALSE	TRUE	Sequence Analysis	255
AEPPLNASAGDQEEK	Q9JKR6	>sp|Q9JKR6|HYOU1_MOUSE Hypoxia up-regulated protein 1 OS=Mus musculus GN=Hyou1 PE=1 SV=1	931	AEPPLN[NGlycan_1378.4757]ASAGDQEEK	926	N6(NGlycan / 1378.4757)	HexNAc(2)Hex(6)	6	Rep1_Frac2	30.4183	6041	AI-ETD	0	5.17	393.4	204.1	3	978.742	978.738	2934.21	2934.2	1554.72	TRUE	FALSE	TRUE	Sequence Analysis	255
AEPPLNASAGDQEEK	Q9JKR6	>sp|Q9JKR6|HYOU1_MOUSE Hypoxia up-regulated protein 1 OS=Mus musculus GN=Hyou1 PE=1 SV=1	931	AEPPLN[NGlycan_1378.4757]ASAGDQEEK	926	N6(NGlycan / 1378.4757)	HexNAc(2)Hex(6)	6	Rep1_Frac2	30.4063	6038	HCD	0	5.43	374.9	241.3	3	978.742	978.738	2934.21	2934.2	1554.72	TRUE	FALSE	TRUE	Sequence Analysis	255
AEPPLNASAGDQEEK	Q9JKR6	>sp|Q9JKR6|HYOU1_MOUSE Hypoxia up-regulated protein 1 OS=Mus musculus GN=Hyou1 PE=1 SV=1	931	AEPPLN[NGlycan_1216.4229]ASAGDQEEK	926	N6(NGlycan / 1216.4229)	HexNAc(2)Hex(5)	6	Rep1_Frac2	30.5149	6060	AI-ETD	0	5.45	413.1	231.2	3	924.723	924.72	2772.16	2772.15	1554.72	TRUE	FALSE	TRUE	Sequence Analysis	255
AEPPLNASAGDQEEK	Q9JKR6	>sp|Q9JKR6|HYOU1_MOUSE Hypoxia up-regulated protein 1 OS=Mus musculus GN=Hyou1 PE=1 SV=1	931	AEPPLN[NGlycan_1216.4229]ASAGDQEEK	926	N6(NGlycan / 1216.4229)	HexNAc(2)Hex(5)	6	Rep1_Frac2	30.5009	6057	HCD	0	5.35	351.1	221.7	3	924.723	924.72	2772.16	2772.15	1554.72	TRUE	FALSE	TRUE	Sequence Analysis	255
AEPPLNASAGDQEEK	Q9JKR6	>sp|Q9JKR6|HYOU1_MOUSE Hypoxia up-regulated protein 1 OS=Mus musculus GN=Hyou1 PE=1 SV=1	931	AEPPLN[NGlycan_1054.37]ASAGDQEEK	926	N6(NGlycan / 1054.37)	HexNAc(2)Hex(4)	6	Rep1_Frac2	30.8119	6125	AI-ETD	0	5.71	400.8	274.4	3	870.705	870.703	2610.1	2610.09	1554.72	TRUE	FALSE	TRUE	Sequence Analysis	255
AEPPLNASAGDQEEK	Q9JKR6	>sp|Q9JKR6|HYOU1_MOUSE Hypoxia up-regulated protein 1 OS=Mus musculus GN=Hyou1 PE=1 SV=1	931	AEPPLN[NGlycan_1054.37]ASAGDQEEK	926	N6(NGlycan / 1054.37)	HexNAc(2)Hex(4)	6	Rep1_Frac2	30.7989	6122	HCD	0	5.35	330.9	234	3	870.705	870.703	2610.1	2610.09	1554.72	TRUE	FALSE	TRUE	Sequence Analysis	255
NISSEEK	P13595	>sp|P13595|NCAM1_MOUSE Neural cell adhesion molecule 1 OS=Mus musculus GN=Ncam1 PE=1 SV=3	348	N[NGlycan_1038.3751]ISSEEK	348	N1(NGlycan / 1038.3751)	HexNAc(2)Hex(3)Fuc(1)	1	Rep1_Frac2	15.8259	3121	HCD	0	3.21	341.4	94.1	2	922.889	922.886	1844.77	1844.76	805.382	TRUE	FALSE	TRUE	Reported in Literature	269
NISSEEK	P13595	>sp|P13595|NCAM1_MOUSE Neural cell adhesion molecule 1 OS=Mus musculus GN=Ncam1 PE=1 SV=3	348	N[NGlycan_1038.3751]ISSEEK	348	N1(NGlycan / 1038.3751)	HexNAc(2)Hex(3)Fuc(1)	1	Rep1_Frac2	15.8405	3124	AI-ETD	0.0088	1.12	239.4	97.8	2	922.889	922.886	1844.77	1844.76	805.382	TRUE	FALSE	TRUE	Reported in Literature	269
AGPNGTLFVVDAYK	Q9D7N9	>sp|Q9D7N9|APMAP_MOUSE Adipocyte plasma membrane-associated protein OS=Mus musculus GN=Apmap PE=1 SV=1	159	AGPN[NGlycan_1702.5813]GTLFVVDAYK	156	N4(NGlycan / 1702.5813)	HexNAc(2)Hex(8)	4	Rep1_Frac2	54.8128	11488	HCD	0	5.63	507.1	291.9	3	1052.12	1052.12	3154.35	3154.33	1450.75	FALSE	TRUE	TRUE	Sequence Analysis	255
AGPNGTLFVVDAYK	Q9D7N9	>sp|Q9D7N9|APMAP_MOUSE Adipocyte plasma membrane-associated protein OS=Mus musculus GN=Apmap PE=1 SV=1	159	AGPN[NGlycan_1702.5813]GTLFVVDAYK	156	N4(NGlycan / 1702.5813)	HexNAc(2)Hex(8)	4	Rep1_Frac2	54.8248	11491	AI-ETD	0	5.01	367.3	203.3	3	1052.12	1052.12	3154.35	3154.33	1450.75	FALSE	TRUE	TRUE	Sequence Analysis	255
AGPNGTLFVVDAYK	Q9D7N9	>sp|Q9D7N9|APMAP_MOUSE Adipocyte plasma membrane-associated protein OS=Mus musculus GN=Apmap PE=1 SV=1	159	AGPN[NGlycan_1378.4757]GTLFVVDAYK	156	N4(NGlycan / 1378.4757)	HexNAc(2)Hex(6)	4	Rep1_Frac2	55.6522	11677	AI-ETD	0	3.37	227.9	124.4	3	944.086	944.081	2830.24	2830.23	1450.75	FALSE	TRUE	TRUE	Sequence Analysis	255
AGPNGTLFVVDAYK	Q9D7N9	>sp|Q9D7N9|APMAP_MOUSE Adipocyte plasma membrane-associated protein OS=Mus musculus GN=Apmap PE=1 SV=1	159	AGPN[NGlycan_1378.4757]GTLFVVDAYK	156	N4(NGlycan / 1378.4757)	HexNAc(2)Hex(6)	4	Rep1_Frac2	55.6395	11674	HCD	0.0048	1.71	165.3	23	3	944.086	944.081	2830.24	2830.23	1450.75	FALSE	TRUE	TRUE	Sequence Analysis	255
AGPNGTLFVVDAYK	Q9D7N9	>sp|Q9D7N9|APMAP_MOUSE Adipocyte plasma membrane-associated protein OS=Mus musculus GN=Apmap PE=1 SV=1	159	AGPN[NGlycan_1216.4229]GTLFVVDAYK	156	N4(NGlycan / 1216.4229)	HexNAc(2)Hex(5)	4	Rep1_Frac2	55.5777	11659	HCD	0	5.57	512.4	327.8	3	890.067	890.063	2668.19	2668.18	1450.75	FALSE	TRUE	TRUE	Sequence Analysis	255
AGPNGTLFVVDAYK	Q9D7N9	>sp|Q9D7N9|APMAP_MOUSE Adipocyte plasma membrane-associated protein OS=Mus musculus GN=Apmap PE=1 SV=1	159	AGPN[NGlycan_1216.4229]GTLFVVDAYK	156	N4(NGlycan / 1216.4229)	HexNAc(2)Hex(5)	4	Rep1_Frac2	55.5816	11662	AI-ETD	0	5.12	433.3	260.8	3	890.067	890.063	2668.19	2668.18	1450.75	FALSE	TRUE	TRUE	Sequence Analysis	255
AGPNGTLFVVDAYK	Q9D7N9	>sp|Q9D7N9|APMAP_MOUSE Adipocyte plasma membrane-associated protein OS=Mus musculus GN=Apmap PE=1 SV=1	159	AGPN[NGlycan_1054.37]GTLFVVDAYK	156	N4(NGlycan / 1054.37)	HexNAc(2)Hex(4)	4	Rep1_Frac2	55.4389	11622	HCD	0	7.14	570.4	390.7	3	836.05	836.046	2506.14	2506.12	1450.75	FALSE	TRUE	TRUE	Sequence Analysis	255
AGPNGTLFVVDAYK	Q9D7N9	>sp|Q9D7N9|APMAP_MOUSE Adipocyte plasma membrane-associated protein OS=Mus musculus GN=Apmap PE=1 SV=1	159	AGPN[NGlycan_1054.37]GTLFVVDAYK	156	N4(NGlycan / 1054.37)	HexNAc(2)Hex(4)	4	Rep1_Frac2	55.4522	11625	AI-ETD	0	5.12	425.9	240.7	3	836.05	836.046	2506.14	2506.12	1450.75	FALSE	TRUE	TRUE	Sequence Analysis	255
AGPNGTLFVVDAYK	Q9D7N9	>sp|Q9D7N9|APMAP_MOUSE Adipocyte plasma membrane-associated protein OS=Mus musculus GN=Apmap PE=1 SV=1	159	AGPN[NGlycan_892.3172]GTLFVVDAYK	156	N4(NGlycan / 892.3172)	HexNAc(2)Hex(3)	4	Rep1_Frac2	55.4375	11621	HCD	0	6.76	545.9	388.2	3	782.031	782.028	2344.08	2344.07	1450.75	FALSE	TRUE	TRUE	Sequence Analysis	255
AGPNGTLFVVDAYK	Q9D7N9	>sp|Q9D7N9|APMAP_MOUSE Adipocyte plasma membrane-associated protein OS=Mus musculus GN=Apmap PE=1 SV=1	159	AGPN[NGlycan_892.3172]GTLFVVDAYK	156	N4(NGlycan / 892.3172)	HexNAc(2)Hex(3)	4	Rep1_Frac2	55.4432	11624	AI-ETD	0	5.46	455.7	278.7	3	782.031	782.028	2344.08	2344.07	1450.75	FALSE	TRUE	TRUE	Sequence Analysis	255
ANYNLPIMVTDSGKPPMTNITDLR	Q9WTR5	>sp|Q9WTR5|CAD13_MOUSE Cadherin-13 OS=Mus musculus GN=Cdh13 PE=1 SV=2	671	ANYNLPIM[Oxidation]VTDSGKPPM[Oxidation]TN[NGlycan_1378.4757]ITDLR	653	M8(Oxidation / 15.9949);M17(Oxidation / 15.9949);N19(NGlycan / 1378.4757)	HexNAc(2)Hex(6)	19	Rep1_Frac2	57.9805	12207	AI-ETD	0	8.88	615.7	532.5	4	1018.71	1018.71	4071.82	4071.8	2660.33	FALSE	TRUE	TRUE	Sequence Analysis	255
ANYNLPIMVTDSGKPPMTNITDLR	Q9WTR5	>sp|Q9WTR5|CAD13_MOUSE Cadherin-13 OS=Mus musculus GN=Cdh13 PE=1 SV=2	671	ANYNLPIM[Oxidation]VTDSGKPPM[Oxidation]TN[NGlycan_1216.4229]ITDLR	653	M8(Oxidation / 15.9949);M17(Oxidation / 15.9949);N19(NGlycan / 1216.4229)	HexNAc(2)Hex(5)	19	Rep1_Frac2	58.0389	12218	AI-ETD	0	8.35	603.2	506.7	4	978.198	978.193	3909.77	3909.75	2660.33	FALSE	TRUE	TRUE	Sequence Analysis	255
ANYNLPIMVTDSGKPPMTNITDLR	Q9WTR5	>sp|Q9WTR5|CAD13_MOUSE Cadherin-13 OS=Mus musculus GN=Cdh13 PE=1 SV=2	671	ANYNLPIM[Oxidation]VTDSGKPPM[Oxidation]TN[NGlycan_1216.4229]ITDLR	653	M8(Oxidation / 15.9949);M17(Oxidation / 15.9949);N19(NGlycan / 1216.4229)	HexNAc(2)Hex(5)	19	Rep1_Frac2	58.0185	12215	HCD	0	3.25	175.6	175.6	4	978.198	978.193	3909.77	3909.75	2660.33	FALSE	TRUE	TRUE	Sequence Analysis	255
ANYNLPIMVTDSGKPPMTNITDLR	Q9WTR5	>sp|Q9WTR5|CAD13_MOUSE Cadherin-13 OS=Mus musculus GN=Cdh13 PE=1 SV=2	671	ANYNLPIM[Oxidation]VTDSGKPPM[Oxidation]TN[NGlycan_1054.37]ITDLR	653	M8(Oxidation / 15.9949);M17(Oxidation / 15.9949);N19(NGlycan / 1054.37)	HexNAc(2)Hex(4)	19	Rep1_Frac2	58.1692	12249	AI-ETD	0	10.1	676.5	552.4	4	937.683	937.68	3747.71	3747.7	2660.33	FALSE	TRUE	TRUE	Sequence Analysis	255
LNKFLEPYNDSIQAQK	P14231	>sp|P14231|AT1B2_MOUSE Sodium/potassium-transporting ATPase subunit beta-2 OS=Mus musculus GN=Atp1b2 PE=1 SV=2	118	LNKFLEPYN[NGlycan_1378.4757]DSIQAQK	110	N9(NGlycan / 1378.4757)	HexNAc(2)Hex(6)	9	Rep1_Frac2	44.6284	9165	HCD	0	5.43	269.3	190.6	3	1096.16	1096.16	3286.47	3286.46	1906.98	TRUE	FALSE	TRUE	Reported in Literature	269
FLEPYNDSIQAQKNDVCRPGR	P14231	>sp|P14231|AT1B2_MOUSE Sodium/potassium-transporting ATPase subunit beta-2 OS=Mus musculus GN=Atp1b2 PE=1 SV=2	118	FLEPYN[NGlycan_1216.4229]DSIQAQKNDVC[Carbamidomethyl]RPGR	113	N6(NGlycan / 1216.4229);C17(Carbamidomethyl / 57.0215)	HexNAc(2)Hex(5)	6	Rep1_Frac2	41.5987	8470	HCD	0	5.91	249.2	246.2	4	931.667	931.664	3723.65	3723.63	2449.18	TRUE	FALSE	TRUE	Reported in Literature	269
FLEPYNDSIQAQK	P14231	>sp|P14231|AT1B2_MOUSE Sodium/potassium-transporting ATPase subunit beta-2 OS=Mus musculus GN=Atp1b2 PE=1 SV=2	118	FLEPYN[NGlycan_1378.4757]DSIQAQK	113	N6(NGlycan / 1378.4757)	HexNAc(2)Hex(6)	6	Rep1_Frac2	43.7788	8959	HCD	0	3.79	241.7	79.8	3	977.755	977.751	2931.25	2931.24	1551.76	TRUE	FALSE	TRUE	Reported in Literature	269
FLEPYNDSIQAQK	P14231	>sp|P14231|AT1B2_MOUSE Sodium/potassium-transporting ATPase subunit beta-2 OS=Mus musculus GN=Atp1b2 PE=1 SV=2	118	FLEPYN[NGlycan_1378.4757]DSIQAQK	113	N6(NGlycan / 1378.4757)	HexNAc(2)Hex(6)	6	Rep1_Frac2	43.7905	8962	AI-ETD	0	3.05	206.7	79.7	3	977.755	977.751	2931.25	2931.24	1551.76	TRUE	FALSE	TRUE	Reported in Literature	269
FLEPYNDSIQAQK	P14231	>sp|P14231|AT1B2_MOUSE Sodium/potassium-transporting ATPase subunit beta-2 OS=Mus musculus GN=Atp1b2 PE=1 SV=2	118	FLEPYN[NGlycan_1216.4229]DSIQAQK	113	N6(NGlycan / 1216.4229)	HexNAc(2)Hex(5)	6	Rep1_Frac2	43.7769	8958	HCD	0	8.35	600.6	409.9	3	923.737	923.734	2769.2	2769.19	1551.76	TRUE	FALSE	TRUE	Reported in Literature	269
FLEPYNDSIQAQK	P14231	>sp|P14231|AT1B2_MOUSE Sodium/potassium-transporting ATPase subunit beta-2 OS=Mus musculus GN=Atp1b2 PE=1 SV=2	118	FLEPYN[NGlycan_1216.4229]DSIQAQK	113	N6(NGlycan / 1216.4229)	HexNAc(2)Hex(5)	6	Rep1_Frac2	43.7826	8961	AI-ETD	0	5.34	413.4	270.9	3	923.737	923.734	2769.2	2769.19	1551.76	TRUE	FALSE	TRUE	Reported in Literature	269
FLEPYNDSIQAQK	P14231	>sp|P14231|AT1B2_MOUSE Sodium/potassium-transporting ATPase subunit beta-2 OS=Mus musculus GN=Atp1b2 PE=1 SV=2	118	FLEPYN[NGlycan_1216.4229]DSIQAQK	113	N6(NGlycan / 1216.4229)	HexNAc(2)Hex(5)	6	Rep1_Frac2	42.5211	8681	AI-ETD	0	2.99	163.2	75.9	3	923.739	923.734	2769.2	2769.19	1551.76	TRUE	FALSE	TRUE	Reported in Literature	269
FLEPYNDSIQAQK	P14231	>sp|P14231|AT1B2_MOUSE Sodium/potassium-transporting ATPase subunit beta-2 OS=Mus musculus GN=Atp1b2 PE=1 SV=2	118	FLEPYN[NGlycan_1216.4229]DSIQAQK	113	N6(NGlycan / 1216.4229)	HexNAc(2)Hex(5)	6	Rep1_Frac2	42.5105	8679	HCD	0	2.99	159.1	61.6	3	923.739	923.734	2769.2	2769.19	1551.76	TRUE	FALSE	TRUE	Reported in Literature	269
FLEPYNDSIQAQK	P14231	>sp|P14231|AT1B2_MOUSE Sodium/potassium-transporting ATPase subunit beta-2 OS=Mus musculus GN=Atp1b2 PE=1 SV=2	118	FLEPYN[NGlycan_203.0794]DSIQAQK	113	N6(NGlycan / 203.0794)	HexNAc(1)	6	Rep1_Frac2	45.7015	9412	HCD	0	5.45	346.8	346.8	3	585.954	585.953	1755.85	1755.84	1551.76	TRUE	FALSE	TRUE	Reported in Literature	269
RACQFNR	P14231	>sp|P14231|AT1B2_MOUSE Sodium/potassium-transporting ATPase subunit beta-2 OS=Mus musculus GN=Atp1b2 PE=1 SV=2	153	RAC[Carbamidomethyl]QFN[NGlycan_1216.4229]R	148	N6(NGlycan / 1216.4229);C3(Carbamidomethyl / 57.0215)	HexNAc(2)Hex(5)	6	Rep1_Frac2	15.8668	3128	HCD	0.0096	1.1	161	16.2	3	723.301	723.298	2167.89	2167.88	893.429	FALSE	TRUE	TRUE	Sequence Analysis	255
FHVNYTQPLVAVK	P14231	>sp|P14231|AT1B2_MOUSE Sodium/potassium-transporting ATPase subunit beta-2 OS=Mus musculus GN=Atp1b2 PE=1 SV=2	238	FHVN[NGlycan_1378.4757]YTQPLVAVK	235	N4(NGlycan / 1378.4757)	HexNAc(2)Hex(6)	4	Rep1_Frac2	51.186	10653	HCD	0	3.11	233.5	87.8	3	965.446	965.441	2894.32	2894.31	1514.82	FALSE	TRUE	TRUE	Reported in Literature	269
KNASNMEYR	P97300	>sp|P97300|NPTN_MOUSE Neuroplastin OS=Mus musculus GN=Nptn PE=1 SV=3	196	KN[NGlycan_2076.7502]ASNM[Oxidation]EYR	195	N2(NGlycan / 2076.7502);M6(Oxidation / 15.9949)	HexNAc(4)Hex(6)Fuc(2)	2	Rep1_Frac2	12.7635	2532	HCD	0	3.06	255.1	26.7	3	1069.1	1069.09	3205.27	3205.26	1111.51	TRUE	FALSE	TRUE	Reported in Literature	269
KNASNMEYR	P97300	>sp|P97300|NPTN_MOUSE Neuroplastin OS=Mus musculus GN=Nptn PE=1 SV=3	196	KN[NGlycan_2076.7502]ASNM[Oxidation]EYR	195	N2(NGlycan / 2076.7502);M6(Oxidation / 15.9949)	HexNAc(4)Hex(6)Fuc(2)	2	Rep1_Frac2	12.7683	2535	AI-ETD	0.0048	1.71	171.3	71.6	3	1069.1	1069.09	3205.27	3205.26	1111.51	TRUE	FALSE	TRUE	Reported in Literature	269
KNASNMEYR	P97300	>sp|P97300|NPTN_MOUSE Neuroplastin OS=Mus musculus GN=Nptn PE=1 SV=3	196	KN[NGlycan_2018.7084]ASNM[Oxidation]EYR	195	N2(NGlycan / 2018.7084);M6(Oxidation / 15.9949)	HexNAc(3)Hex(6)Fuc(1)NeuAc(1)	2	Rep1_Frac2	13.6385	2696	HCD	0	3.06	248.2	15.3	3	1049.75	1049.74	3147.23	3147.22	1111.51	TRUE	FALSE	TRUE	Reported in Literature	269
KNASNMEYR	P97300	>sp|P97300|NPTN_MOUSE Neuroplastin OS=Mus musculus GN=Nptn PE=1 SV=3	196	KN[NGlycan_2018.7084]ASNM[Oxidation]EYR	195	N2(NGlycan / 2018.7084);M6(Oxidation / 15.9949)	HexNAc(3)Hex(6)Fuc(1)NeuAc(1)	2	Rep1_Frac2	13.6543	2699	AI-ETD	0.00053	2.26	219.6	62.1	3	1049.75	1049.74	3147.23	3147.22	1111.51	TRUE	FALSE	TRUE	Reported in Literature	269
KNASNMEYR	P97300	>sp|P97300|NPTN_MOUSE Neuroplastin OS=Mus musculus GN=Nptn PE=1 SV=3	196	KN[NGlycan_1930.6923]ASNM[Oxidation]EYR	195	N2(NGlycan / 1930.6923);M6(Oxidation / 15.9949)	HexNAc(4)Hex(6)Fuc(1)	2	Rep1_Frac2	12.527	2483	HCD	0.0087	1.11	202.9	31.2	3	1020.41	1020.41	3059.21	3059.2	1111.51	TRUE	FALSE	TRUE	Reported in Literature	269
KNASNMEYR	P97300	>sp|P97300|NPTN_MOUSE Neuroplastin OS=Mus musculus GN=Nptn PE=1 SV=3	196	KN[NGlycan_1930.6923]ASNM[Oxidation]EYR	195	N2(NGlycan / 1930.6923);M6(Oxidation / 15.9949)	HexNAc(4)Hex(6)Fuc(1)	2	Rep1_Frac2	12.5393	2486	AI-ETD	0.0049	1.76	200.7	96.8	3	1020.41	1020.41	3059.21	3059.2	1111.51	TRUE	FALSE	TRUE	Reported in Literature	269
KNASNMEYR	P97300	>sp|P97300|NPTN_MOUSE Neuroplastin OS=Mus musculus GN=Nptn PE=1 SV=3	196	KN[NGlycan_1872.6505]ASNM[Oxidation]EYR	195	N2(NGlycan / 1872.6505);M6(Oxidation / 15.9949)	HexNAc(3)Hex(6)NeuAc(1)	2	Rep1_Frac2	13.1929	2616	AI-ETD	0.0061	1.65	150.1	13.3	3	1001.06	1001.06	3001.17	3001.16	1111.51	TRUE	FALSE	TRUE	Reported in Literature	269
KNASNMEYR	P97300	>sp|P97300|NPTN_MOUSE Neuroplastin OS=Mus musculus GN=Nptn PE=1 SV=3	196	KN[NGlycan_1768.6395]ASNM[Oxidation]EYR	195	N2(NGlycan / 1768.6395);M6(Oxidation / 15.9949)	HexNAc(4)Hex(5)Fuc(1)	2	Rep1_Frac2	12.9872	2575	HCD	0	3.3	277	45.8	3	966.392	966.388	2897.16	2897.15	1111.51	TRUE	FALSE	TRUE	Reported in Literature	269
KNASNMEYR	P97300	>sp|P97300|NPTN_MOUSE Neuroplastin OS=Mus musculus GN=Nptn PE=1 SV=3	196	KN[NGlycan_1768.6395]ASNM[Oxidation]EYR	195	N2(NGlycan / 1768.6395);M6(Oxidation / 15.9949)	HexNAc(4)Hex(5)Fuc(1)	2	Rep1_Frac2	12.9953	2578	AI-ETD	0.0061	1.65	187.4	79.1	3	966.392	966.388	2897.16	2897.15	1111.51	TRUE	FALSE	TRUE	Reported in Literature	269
KNASNMEYR	P97300	>sp|P97300|NPTN_MOUSE Neuroplastin OS=Mus musculus GN=Nptn PE=1 SV=3	196	KN[NGlycan_1702.5813]ASNM[Oxidation]EYR	195	N2(NGlycan / 1702.5813);M6(Oxidation / 15.9949)	HexNAc(2)Hex(8)	2	Rep1_Frac2	12.3187	2444	HCD	0.0061	1.65	194	13.3	3	944.371	944.369	2831.1	2831.09	1111.51	TRUE	FALSE	TRUE	Reported in Literature	269
KNASNMEYR	P97300	>sp|P97300|NPTN_MOUSE Neuroplastin OS=Mus musculus GN=Nptn PE=1 SV=3	196	KN[NGlycan_1702.5813]ASNM[Oxidation]EYR	195	N2(NGlycan / 1702.5813);M6(Oxidation / 15.9949)	HexNAc(2)Hex(8)	2	Rep1_Frac2	12.3319	2447	AI-ETD	0.00053	2.26	168.1	64.4	3	944.371	944.369	2831.1	2831.09	1111.51	TRUE	FALSE	TRUE	Reported in Literature	269
KNASNMEYR	P97300	>sp|P97300|NPTN_MOUSE Neuroplastin OS=Mus musculus GN=Nptn PE=1 SV=3	196	KN[NGlycan_1540.5285]ASNM[Oxidation]EYR	195	N2(NGlycan / 1540.5285);M6(Oxidation / 15.9949)	HexNAc(2)Hex(7)	2	Rep1_Frac2	12.3736	2456	AI-ETD	0.0015	1.96	156.7	49.5	3	890.355	890.351	2669.05	2669.04	1111.51	TRUE	FALSE	TRUE	Reported in Literature	269
KNASNMEYR	P97300	>sp|P97300|NPTN_MOUSE Neuroplastin OS=Mus musculus GN=Nptn PE=1 SV=3	196	KN[NGlycan_1378.4757]ASNM[Oxidation]EYR	195	N2(NGlycan / 1378.4757);M6(Oxidation / 15.9949)	HexNAc(2)Hex(6)	2	Rep1_Frac2	12.478	2474	AI-ETD	0.0015	1.96	195.2	72.3	3	836.338	836.333	2507	2506.99	1111.51	TRUE	FALSE	TRUE	Reported in Literature	269
KNASNMEYR	P97300	>sp|P97300|NPTN_MOUSE Neuroplastin OS=Mus musculus GN=Nptn PE=1 SV=3	196	KN[NGlycan_1216.4229]ASNM[Oxidation]EYR	195	N2(NGlycan / 1216.4229);M6(Oxidation / 15.9949)	HexNAc(2)Hex(5)	2	Rep1_Frac2	12.6146	2501	HCD	0	3.6	240.1	100.3	3	782.319	782.316	2344.94	2344.93	1111.51	TRUE	FALSE	TRUE	Reported in Literature	269
KNASNMEYR	P97300	>sp|P97300|NPTN_MOUSE Neuroplastin OS=Mus musculus GN=Nptn PE=1 SV=3	196	KN[NGlycan_1054.37]ASNM[Oxidation]EYR	195	N2(NGlycan / 1054.37);M6(Oxidation / 15.9949)	HexNAc(2)Hex(4)	2	Rep1_Frac2	12.6128	2500	HCD	0.0015	1.96	235.8	71.2	3	728.302	728.298	2182.89	2182.88	1111.51	TRUE	FALSE	TRUE	Reported in Literature	269
NASNMEYR	P97300	>sp|P97300|NPTN_MOUSE Neuroplastin OS=Mus musculus GN=Nptn PE=1 SV=3	196	N[NGlycan_2076.7502]ASNM[Oxidation]EYR	196	N1(NGlycan / 2076.7502);M5(Oxidation / 15.9949)	HexNAc(4)Hex(6)Fuc(2)	1	Rep1_Frac2	14.4377	2841	AI-ETD	0.0052	1.7	163.3	85.6	3	1026.4	1026.39	3077.18	3077.17	983.413	TRUE	FALSE	TRUE	Reported in Literature	269
NASNMEYR	P97300	>sp|P97300|NPTN_MOUSE Neuroplastin OS=Mus musculus GN=Nptn PE=1 SV=3	196	N[NGlycan_2018.7084]ASNM[Oxidation]EYR	196	N1(NGlycan / 2018.7084);M5(Oxidation / 15.9949)	HexNAc(3)Hex(6)Fuc(1)NeuAc(1)	1	Rep1_Frac2	15.5783	3068	HCD	0.006	1.62	192.9	72.3	3	1007.05	1007.05	3019.13	3019.12	983.413	TRUE	FALSE	TRUE	Reported in Literature	269
NASNMEYR	P97300	>sp|P97300|NPTN_MOUSE Neuroplastin OS=Mus musculus GN=Nptn PE=1 SV=3	196	N[NGlycan_2018.7084]ASNM[Oxidation]EYR	196	N1(NGlycan / 2018.7084);M5(Oxidation / 15.9949)	HexNAc(3)Hex(6)Fuc(1)NeuAc(1)	1	Rep1_Frac2	15.5816	3070	AI-ETD	0.006	1.62	176.3	69.9	3	1007.05	1007.05	3019.13	3019.12	983.413	TRUE	FALSE	TRUE	Reported in Literature	269
NASNMEYR	P97300	>sp|P97300|NPTN_MOUSE Neuroplastin OS=Mus musculus GN=Nptn PE=1 SV=3	196	N[NGlycan_1930.6923]ASNM[Oxidation]EYR	196	N1(NGlycan / 1930.6923);M5(Oxidation / 15.9949)	HexNAc(4)Hex(6)Fuc(1)	1	Rep1_Frac2	14.2816	2812	AI-ETD	0.0052	1.7	176.9	105.8	3	977.711	977.707	2931.12	2931.11	983.413	TRUE	FALSE	TRUE	Reported in Literature	269
NASNMEYR	P97300	>sp|P97300|NPTN_MOUSE Neuroplastin OS=Mus musculus GN=Nptn PE=1 SV=3	196	N[NGlycan_1768.6395]ASNM[Oxidation]EYR	196	N1(NGlycan / 1768.6395);M5(Oxidation / 15.9949)	HexNAc(4)Hex(5)Fuc(1)	1	Rep1_Frac2	14.9666	2944	HCD	0	2.38	237.2	131.6	3	923.693	923.69	2769.07	2769.05	983.413	TRUE	FALSE	TRUE	Reported in Literature	269
NASNMEYR	P97300	>sp|P97300|NPTN_MOUSE Neuroplastin OS=Mus musculus GN=Nptn PE=1 SV=3	196	N[NGlycan_1622.5816]ASNM[Oxidation]EYR	196	N1(NGlycan / 1622.5816);M5(Oxidation / 15.9949)	HexNAc(4)Hex(5)	1	Rep1_Frac2	14.6955	2891	HCD	0.0089	1.14	197.1	78.8	3	875.008	875.004	2623.01	2623	983.413	TRUE	FALSE	TRUE	Reported in Literature	269
NASNMEYR	P97300	>sp|P97300|NPTN_MOUSE Neuroplastin OS=Mus musculus GN=Nptn PE=1 SV=3	196	N[NGlycan_1540.5285]ASNM[Oxidation]EYR	196	N1(NGlycan / 1540.5285);M5(Oxidation / 15.9949)	HexNAc(2)Hex(7)	1	Rep1_Frac2	13.9543	2751	AI-ETD	0.005	1.8	159.6	159.6	2	1270.98	1270.98	2540.95	2540.94	983.413	TRUE	FALSE	TRUE	Reported in Literature	269
NASNMEYR	P97300	>sp|P97300|NPTN_MOUSE Neuroplastin OS=Mus musculus GN=Nptn PE=1 SV=3	196	N[NGlycan_1216.4229]ASNM[Oxidation]EYR	196	N1(NGlycan / 1216.4229);M5(Oxidation / 15.9949)	HexNAc(2)Hex(5)	1	Rep1_Frac2	14.5871	2869	HCD	0	3.56	295.3	186	3	739.621	739.618	2216.85	2216.84	983.413	TRUE	FALSE	TRUE	Reported in Literature	269
NASNMEYR	P97300	>sp|P97300|NPTN_MOUSE Neuroplastin OS=Mus musculus GN=Nptn PE=1 SV=3	196	N[NGlycan_1216.4229]ASNM[Oxidation]EYR	196	N1(NGlycan / 1216.4229);M5(Oxidation / 15.9949)	HexNAc(2)Hex(5)	1	Rep1_Frac2	14.5981	2871	AI-ETD	0.0089	1.14	188.7	75.3	3	739.621	739.618	2216.85	2216.84	983.413	TRUE	FALSE	TRUE	Reported in Literature	269
NASNMEYR	P97300	>sp|P97300|NPTN_MOUSE Neuroplastin OS=Mus musculus GN=Nptn PE=1 SV=3	196	N[NGlycan_1054.37]ASNM[Oxidation]EYR	196	N1(NGlycan / 1054.37);M5(Oxidation / 15.9949)	HexNAc(2)Hex(4)	1	Rep1_Frac2	14.5662	2865	HCD	0	3.74	292	192	3	685.603	685.6	2054.79	2054.79	983.413	TRUE	FALSE	TRUE	Reported in Literature	269
GVFITNETGQPLIGK	P70699	>sp|P70699|LYAG_MOUSE Lysosomal alpha-glucosidase OS=Mus musculus GN=Gaa PE=1 SV=2	470	GVFITN[NGlycan_1540.5285]ETGQPLIGK	465	N6(NGlycan / 1540.5285)	HexNAc(2)Hex(7)	6	Rep1_Frac2	53.3938	11157	HCD	0	7.15	591.9	481.4	3	1038.8	1038.8	3114.39	3114.39	1572.85	FALSE	TRUE	TRUE	Reported in Literature	269
GVFITNETGQPLIGK	P70699	>sp|P70699|LYAG_MOUSE Lysosomal alpha-glucosidase OS=Mus musculus GN=Gaa PE=1 SV=2	470	GVFITN[NGlycan_1540.5285]ETGQPLIGK	465	N6(NGlycan / 1540.5285)	HexNAc(2)Hex(7)	6	Rep1_Frac2	53.4058	11160	AI-ETD	0	5.07	398.8	275.9	3	1038.8	1038.8	3114.39	3114.39	1572.85	FALSE	TRUE	TRUE	Reported in Literature	269
GVFITNETGQPLIGK	P70699	>sp|P70699|LYAG_MOUSE Lysosomal alpha-glucosidase OS=Mus musculus GN=Gaa PE=1 SV=2	470	GVFITN[NGlycan_1378.4757]ETGQPLIGK	465	N6(NGlycan / 1378.4757)	HexNAc(2)Hex(6)	6	Rep1_Frac2	53.5789	11199	HCD	0	9.73	672.4	553.1	3	984.787	984.783	2952.35	2952.33	1572.85	FALSE	TRUE	TRUE	Reported in Literature	269
GVFITNETGQPLIGK	P70699	>sp|P70699|LYAG_MOUSE Lysosomal alpha-glucosidase OS=Mus musculus GN=Gaa PE=1 SV=2	470	GVFITN[NGlycan_1378.4757]ETGQPLIGK	465	N6(NGlycan / 1378.4757)	HexNAc(2)Hex(6)	6	Rep1_Frac2	53.5912	11202	AI-ETD	0	5.71	411.2	278.8	3	984.787	984.783	2952.35	2952.33	1572.85	FALSE	TRUE	TRUE	Reported in Literature	269
GVFITNETGQPLIGK	P70699	>sp|P70699|LYAG_MOUSE Lysosomal alpha-glucosidase OS=Mus musculus GN=Gaa PE=1 SV=2	470	GVFITN[NGlycan_1216.4229]ETGQPLIGK	465	N6(NGlycan / 1216.4229)	HexNAc(2)Hex(5)	6	Rep1_Frac2	53.5769	11198	HCD	0	7.51	563.6	480.5	3	930.771	930.765	2790.3	2790.28	1572.85	FALSE	TRUE	TRUE	Reported in Literature	269
GVFITNETGQPLIGK	P70699	>sp|P70699|LYAG_MOUSE Lysosomal alpha-glucosidase OS=Mus musculus GN=Gaa PE=1 SV=2	470	GVFITN[NGlycan_1216.4229]ETGQPLIGK	465	N6(NGlycan / 1216.4229)	HexNAc(2)Hex(5)	6	Rep1_Frac2	53.5816	11201	AI-ETD	0	6.59	433.3	387.3	3	930.771	930.765	2790.3	2790.28	1572.85	FALSE	TRUE	TRUE	Reported in Literature	269
QTVEEEGGASSYNTSSK	Q8BYI9	>sp|Q8BYI9|TENR_MOUSE Tenascin-R OS=Mus musculus GN=Tnr PE=1 SV=2	55	QTVEEEGGASSYN[NGlycan_1702.5813]TSSK	43	N13(NGlycan / 1702.5813)	HexNAc(2)Hex(8)	13	Rep1_Frac2	24.2901	4766	AI-ETD	0	2.99	155.6	75	3	1159.46	1159.46	3476.37	3476.36	1772.77	TRUE	FALSE	TRUE	Sequence Analysis	255
QTVEEEGGASSYNTSSK	Q8BYI9	>sp|Q8BYI9|TENR_MOUSE Tenascin-R OS=Mus musculus GN=Tnr PE=1 SV=2	55	QTVEEEGGASSYN[NGlycan_1038.3751]TSSK	43	N13(NGlycan / 1038.3751)	HexNAc(2)Hex(3)Fuc(1)	13	Rep1_Frac2	25.2611	4963	HCD	0	6.83	513.7	408.9	3	938.06	938.056	2812.16	2812.15	1772.77	TRUE	FALSE	TRUE	Sequence Analysis	255
QTVEEEGGASSYNTSSK	Q8BYI9	>sp|Q8BYI9|TENR_MOUSE Tenascin-R OS=Mus musculus GN=Tnr PE=1 SV=2	55	QTVEEEGGASSYN[NGlycan_1038.3751]TSSK	43	N13(NGlycan / 1038.3751)	HexNAc(2)Hex(3)Fuc(1)	13	Rep1_Frac2	25.272	4965	AI-ETD	0	4.44	259.9	183.4	3	938.06	938.056	2812.16	2812.15	1772.77	TRUE	FALSE	TRUE	Sequence Analysis	255
TSDTGEEEAITNSTEANGK	P18572	>sp|P18572|BASI_MOUSE Basigin OS=Mus musculus GN=Bsg PE=1 SV=2	270	TSDTGEEEAITN[NGlycan_2018.7084]STEANGK	259	N12(NGlycan / 2018.7084)	HexNAc(3)Hex(6)Fuc(1)NeuAc(1)	12	Rep1_Frac2	32.7751	6548	HCD	0	3.83	218.5	77.2	3	1324.86	1324.86	3972.57	3972.56	1952.84	FALSE	TRUE	TRUE	Reported in Literature	269
TSDTGEEEAITNSTEANGK	P18572	>sp|P18572|BASI_MOUSE Basigin OS=Mus musculus GN=Bsg PE=1 SV=2	270	TSDTGEEEAITN[NGlycan_2018.7084]STEANGK	259	N12(NGlycan / 2018.7084)	HexNAc(3)Hex(6)Fuc(1)NeuAc(1)	12	Rep1_Frac2	32.7796	6551	AI-ETD	0	3.83	151.9	41.5	3	1324.86	1324.86	3972.57	3972.56	1952.84	FALSE	TRUE	TRUE	Reported in Literature	269
TSDTGEEEAITNSTEANGK	P18572	>sp|P18572|BASI_MOUSE Basigin OS=Mus musculus GN=Bsg PE=1 SV=2	270	TSDTGEEEAITN[NGlycan_1540.5285]STEANGK	259	N12(NGlycan / 1540.5285)	HexNAc(2)Hex(7)	12	Rep1_Frac2	30.6444	6089	HCD	0	7.31	519.8	434.8	3	1165.47	1165.46	3494.38	3494.38	1952.84	FALSE	TRUE	TRUE	Reported in Literature	269
TSDTGEEEAITNSTEANGK	P18572	>sp|P18572|BASI_MOUSE Basigin OS=Mus musculus GN=Bsg PE=1 SV=2	270	TSDTGEEEAITN[NGlycan_1540.5285]STEANGK	259	N12(NGlycan / 1540.5285)	HexNAc(2)Hex(7)	12	Rep1_Frac2	30.6643	6092	AI-ETD	0	6.31	469.4	354.5	3	1165.47	1165.46	3494.38	3494.38	1952.84	FALSE	TRUE	TRUE	Reported in Literature	269
TSDTGEEEAITNSTEANGK	P18572	>sp|P18572|BASI_MOUSE Basigin OS=Mus musculus GN=Bsg PE=1 SV=2	270	TSDTGEEEAITN[NGlycan_1378.4757]STEANGK	259	N12(NGlycan / 1378.4757)	HexNAc(2)Hex(6)	12	Rep1_Frac2	30.8465	6131	HCD	0	9.57	626.3	487.5	3	1111.45	1111.45	3332.34	3332.33	1952.84	FALSE	TRUE	TRUE	Reported in Literature	269
TSDTGEEEAITNSTEANGK	P18572	>sp|P18572|BASI_MOUSE Basigin OS=Mus musculus GN=Bsg PE=1 SV=2	270	TSDTGEEEAITN[NGlycan_1378.4757]STEANGK	259	N12(NGlycan / 1378.4757)	HexNAc(2)Hex(6)	12	Rep1_Frac2	30.8513	6134	AI-ETD	0	7.89	518.5	380.4	3	1111.45	1111.45	3332.34	3332.33	1952.84	FALSE	TRUE	TRUE	Reported in Literature	269
TSDTGEEEAITNSTEANGK	P18572	>sp|P18572|BASI_MOUSE Basigin OS=Mus musculus GN=Bsg PE=1 SV=2	270	TSDTGEEEAITN[NGlycan_1216.4229]STEANGK	259	N12(NGlycan / 1216.4229)	HexNAc(2)Hex(5)	12	Rep1_Frac2	30.9725	6155	HCD	0	7.55	454.8	381.4	3	1057.44	1057.43	3170.29	3170.27	1952.84	FALSE	TRUE	TRUE	Reported in Literature	269
TSDTGEEEAITNSTEANGK	P18572	>sp|P18572|BASI_MOUSE Basigin OS=Mus musculus GN=Bsg PE=1 SV=2	270	TSDTGEEEAITN[NGlycan_1216.4229]STEANGK	259	N12(NGlycan / 1216.4229)	HexNAc(2)Hex(5)	12	Rep1_Frac2	30.9764	6156	AI-ETD	0	6.39	425.7	287.4	3	1057.44	1057.43	3170.29	3170.27	1952.84	FALSE	TRUE	TRUE	Reported in Literature	269
ATQLFTNQTDIPNMEDVYAVK	Q9JIA1	>sp|Q9JIA1|LGI1_MOUSE Leucine-rich glioma-inactivated protein 1 OS=Mus musculus GN=Lgi1 PE=1 SV=1	422	ATQLFTN[NGlycan_1216.4229]QTDIPNM[Oxidation]EDVYAVK	416	N7(NGlycan / 1216.4229);M14(Oxidation / 15.9949)	HexNAc(2)Hex(5)	7	Rep1_Frac2	59.3901	12517	HCD	0	7.52	499.8	430.8	3	1210.87	1210.86	3630.59	3630.58	2397.15	FALSE	TRUE	TRUE	Sequence Analysis	255
ATQLFTNQTDIPNMEDVYAVK	Q9JIA1	>sp|Q9JIA1|LGI1_MOUSE Leucine-rich glioma-inactivated protein 1 OS=Mus musculus GN=Lgi1 PE=1 SV=1	422	ATQLFTN[NGlycan_1216.4229]QTDIPNM[Oxidation]EDVYAVK	416	N7(NGlycan / 1216.4229);M14(Oxidation / 15.9949)	HexNAc(2)Hex(5)	7	Rep1_Frac2	59.4056	12520	AI-ETD	0	6.63	498.2	348.8	3	1210.87	1210.86	3630.59	3630.58	2397.15	FALSE	TRUE	TRUE	Sequence Analysis	255
ATQLFTNQTDIPNMEDVYAVK	Q9JIA1	>sp|Q9JIA1|LGI1_MOUSE Leucine-rich glioma-inactivated protein 1 OS=Mus musculus GN=Lgi1 PE=1 SV=1	422	ATQLFTN[NGlycan_1216.4229]QTDIPNM[Oxidation]EDVYAVK	416	N7(NGlycan / 1216.4229);M14(Oxidation / 15.9949)	HexNAc(2)Hex(5)	7	Rep1_Frac2	60.4969	12764	AI-ETD	0	6.38	398.6	289.6	3	1210.87	1210.86	3630.59	3630.58	2397.15	FALSE	TRUE	TRUE	Sequence Analysis	255
ATQLFTNQTDIPNMEDVYAVK	Q9JIA1	>sp|Q9JIA1|LGI1_MOUSE Leucine-rich glioma-inactivated protein 1 OS=Mus musculus GN=Lgi1 PE=1 SV=1	422	ATQLFTN[NGlycan_1216.4229]QTDIPNM[Oxidation]EDVYAVK	416	N7(NGlycan / 1216.4229);M14(Oxidation / 15.9949)	HexNAc(2)Hex(5)	7	Rep1_Frac2	60.4769	12761	HCD	0	6.38	370.7	295.3	3	1210.87	1210.86	3630.59	3630.58	2397.15	FALSE	TRUE	TRUE	Sequence Analysis	255
ATQLFTNQTDIPNMEDVYAVK	Q9JIA1	>sp|Q9JIA1|LGI1_MOUSE Leucine-rich glioma-inactivated protein 1 OS=Mus musculus GN=Lgi1 PE=1 SV=1	422	ATQLFTN[NGlycan_1216.4229]QTDIPNMEDVYAVK	416	N7(NGlycan / 1216.4229)	HexNAc(2)Hex(5)	7	Rep1_Frac2	63.9633	13578	HCD	0	9.41	629	244.5	3	1205.54	1205.53	3614.6	3614.58	2397.15	FALSE	TRUE	TRUE	Sequence Analysis	255
ATQLFTNQTDIPNMEDVYAVK	Q9JIA1	>sp|Q9JIA1|LGI1_MOUSE Leucine-rich glioma-inactivated protein 1 OS=Mus musculus GN=Lgi1 PE=1 SV=1	422	ATQLFTN[NGlycan_1216.4229]QTDIPNMEDVYAVK	416	N7(NGlycan / 1216.4229)	HexNAc(2)Hex(5)	7	Rep1_Frac2	63.9769	13581	AI-ETD	0	7.82	533	233.7	3	1205.54	1205.53	3614.6	3614.58	2397.15	FALSE	TRUE	TRUE	Sequence Analysis	255
HENNTKDNSIQHEFSLTR	P01831	>sp|P01831|THY1_MOUSE Thy-1 membrane glycoprotein OS=Mus musculus GN=Thy1 PE=1 SV=1	42	HEN[NGlycan_1540.5285]NTKDNSIQHEFSLTR	40	N3(NGlycan / 1540.5285)	HexNAc(2)Hex(7)	3	Rep1_Frac2	37.3562	7535	AI-ETD	0	10.82	694.1	577.8	4	928.398	928.394	3710.57	3710.56	2169.02	FALSE	TRUE	TRUE	Reported in Literature	269
HENNTKDNSIQHEFSLTR	P01831	>sp|P01831|THY1_MOUSE Thy-1 membrane glycoprotein OS=Mus musculus GN=Thy1 PE=1 SV=1	42	HEN[NGlycan_1378.4757]NTKDNSIQHEFSLTR	40	N3(NGlycan / 1378.4757)	HexNAc(2)Hex(6)	3	Rep1_Frac2	37.4307	7548	HCD	0	3.84	150.5	150.5	4	887.883	887.881	3548.51	3548.5	2169.02	FALSE	TRUE	TRUE	Reported in Literature	269
ELGVVMYNCSCLAR	O35405	>sp|O35405|PLD3_MOUSE Phospholipase D3 OS=Mus musculus GN=Pld3 PE=1 SV=1	234	ELGVVM[Oxidation]YN[NGlycan_1038.3751]C[Carbamidomethyl]SC[Carbamidomethyl]LAR	227	M6(Oxidation / 15.9949);N8(NGlycan / 1038.3751);C9(Carbamidomethyl / 57.0215);C11(Carbamidomethyl / 57.0215)	HexNAc(2)Hex(3)Fuc(1)	8	Rep1_Frac2	48.5658	10052	HCD	0	5.79	500.3	188.8	3	909.386	909.383	2726.14	2726.14	1556.71	TRUE	FALSE	FALSE	None	0
ELGVVMYNCSCLAR	O35405	>sp|O35405|PLD3_MOUSE Phospholipase D3 OS=Mus musculus GN=Pld3 PE=1 SV=1	234	ELGVVM[Oxidation]YN[NGlycan_1038.3751]C[Carbamidomethyl]SC[Carbamidomethyl]LAR	227	M6(Oxidation / 15.9949);N8(NGlycan / 1038.3751);C9(Carbamidomethyl / 57.0215);C11(Carbamidomethyl / 57.0215)	HexNAc(2)Hex(3)Fuc(1)	8	Rep1_Frac2	49.6172	10291	HCD	0	5.27	376.4	126.1	3	909.386	909.383	2726.14	2726.14	1556.71	TRUE	FALSE	FALSE	None	0
ELGVVMYNCSCLAR	O35405	>sp|O35405|PLD3_MOUSE Phospholipase D3 OS=Mus musculus GN=Pld3 PE=1 SV=1	234	ELGVVM[Oxidation]YN[NGlycan_1038.3751]C[Carbamidomethyl]SC[Carbamidomethyl]LAR	227	M6(Oxidation / 15.9949);N8(NGlycan / 1038.3751);C9(Carbamidomethyl / 57.0215);C11(Carbamidomethyl / 57.0215)	HexNAc(2)Hex(3)Fuc(1)	8	Rep1_Frac2	48.5775	10054	AI-ETD	0	4.9	285.7	124.4	3	909.386	909.383	2726.14	2726.14	1556.71	TRUE	FALSE	FALSE	None	0
ELGVVMYNCSCLAR	O35405	>sp|O35405|PLD3_MOUSE Phospholipase D3 OS=Mus musculus GN=Pld3 PE=1 SV=1	234	ELGVVM[Oxidation]YN[NGlycan_1038.3751]C[Carbamidomethyl]SC[Carbamidomethyl]LAR	227	M6(Oxidation / 15.9949);N8(NGlycan / 1038.3751);C9(Carbamidomethyl / 57.0215);C11(Carbamidomethyl / 57.0215)	HexNAc(2)Hex(3)Fuc(1)	8	Rep1_Frac2	49.6367	10294	AI-ETD	0	3.19	225.2	115.2	3	909.386	909.383	2726.14	2726.14	1556.71	TRUE	FALSE	FALSE	None	0
ELGVVMYNCSCLAR	O35405	>sp|O35405|PLD3_MOUSE Phospholipase D3 OS=Mus musculus GN=Pld3 PE=1 SV=1	234	ELGVVMYN[NGlycan_1038.3751]C[Carbamidomethyl]SC[Carbamidomethyl]LAR	227	N8(NGlycan / 1038.3751);C9(Carbamidomethyl / 57.0215);C11(Carbamidomethyl / 57.0215)	HexNAc(2)Hex(3)Fuc(1)	8	Rep1_Frac2	52.2577	10897	HCD	0	6.18	546	425	3	904.053	904.052	2710.14	2710.14	1556.71	TRUE	FALSE	FALSE	None	0
ELGVVMYNCSCLAR	O35405	>sp|O35405|PLD3_MOUSE Phospholipase D3 OS=Mus musculus GN=Pld3 PE=1 SV=1	234	ELGVVMYN[NGlycan_1038.3751]C[Carbamidomethyl]SC[Carbamidomethyl]LAR	227	N8(NGlycan / 1038.3751);C9(Carbamidomethyl / 57.0215);C11(Carbamidomethyl / 57.0215)	HexNAc(2)Hex(3)Fuc(1)	8	Rep1_Frac2	52.2784	10900	AI-ETD	0	4.18	363.6	243.3	3	904.053	904.052	2710.14	2710.14	1556.71	TRUE	FALSE	FALSE	None	0
ELGVVMYNCSCLAR	O35405	>sp|O35405|PLD3_MOUSE Phospholipase D3 OS=Mus musculus GN=Pld3 PE=1 SV=1	234	ELGVVM[Oxidation]YN[NGlycan_892.3172]C[Carbamidomethyl]SC[Carbamidomethyl]LAR	227	M6(Oxidation / 15.9949);N8(NGlycan / 892.3172);C9(Carbamidomethyl / 57.0215);C11(Carbamidomethyl / 57.0215)	HexNAc(2)Hex(3)	8	Rep1_Frac2	47.7231	9867	HCD	0	6.46	494.3	400.4	3	860.701	860.697	2580.09	2580.08	1556.71	TRUE	FALSE	FALSE	None	0
ELGVVMYNCSCLAR	O35405	>sp|O35405|PLD3_MOUSE Phospholipase D3 OS=Mus musculus GN=Pld3 PE=1 SV=1	234	ELGVVM[Oxidation]YN[NGlycan_892.3172]C[Carbamidomethyl]SC[Carbamidomethyl]LAR	227	M6(Oxidation / 15.9949);N8(NGlycan / 892.3172);C9(Carbamidomethyl / 57.0215);C11(Carbamidomethyl / 57.0215)	HexNAc(2)Hex(3)	8	Rep1_Frac2	48.9849	10149	HCD	0	5.39	414.2	310.2	3	860.701	860.697	2580.09	2580.08	1556.71	TRUE	FALSE	FALSE	None	0
ELGVVMYNCSCLAR	O35405	>sp|O35405|PLD3_MOUSE Phospholipase D3 OS=Mus musculus GN=Pld3 PE=1 SV=1	234	ELGVVM[Oxidation]YN[NGlycan_892.3172]C[Carbamidomethyl]SC[Carbamidomethyl]LAR	227	M6(Oxidation / 15.9949);N8(NGlycan / 892.3172);C9(Carbamidomethyl / 57.0215);C11(Carbamidomethyl / 57.0215)	HexNAc(2)Hex(3)	8	Rep1_Frac2	47.7272	9870	AI-ETD	0	4.19	301.2	181.8	3	860.701	860.697	2580.09	2580.08	1556.71	TRUE	FALSE	FALSE	None	0
ELGVVMYNCSCLAR	O35405	>sp|O35405|PLD3_MOUSE Phospholipase D3 OS=Mus musculus GN=Pld3 PE=1 SV=1	234	ELGVVM[Oxidation]YN[NGlycan_892.3172]C[Carbamidomethyl]SC[Carbamidomethyl]LAR	227	M6(Oxidation / 15.9949);N8(NGlycan / 892.3172);C9(Carbamidomethyl / 57.0215);C11(Carbamidomethyl / 57.0215)	HexNAc(2)Hex(3)	8	Rep1_Frac2	48.997	10152	AI-ETD	0	3.18	232.5	134.9	3	860.701	860.697	2580.09	2580.08	1556.71	TRUE	FALSE	FALSE	None	0
ELGVVMYNCSCLAR	O35405	>sp|O35405|PLD3_MOUSE Phospholipase D3 OS=Mus musculus GN=Pld3 PE=1 SV=1	234	ELGVVMYN[NGlycan_892.3172]C[Carbamidomethyl]SC[Carbamidomethyl]LAR	227	N8(NGlycan / 892.3172);C9(Carbamidomethyl / 57.0215);C11(Carbamidomethyl / 57.0215)	HexNAc(2)Hex(3)	8	Rep1_Frac2	52.6424	10985	HCD	0	5.08	351.6	137.4	3	855.369	855.366	2564.09	2564.08	1556.71	TRUE	FALSE	FALSE	None	0
ELGVVMYNCSCLAR	O35405	>sp|O35405|PLD3_MOUSE Phospholipase D3 OS=Mus musculus GN=Pld3 PE=1 SV=1	234	ELGVVMYN[NGlycan_892.3172]C[Carbamidomethyl]SC[Carbamidomethyl]LAR	227	N8(NGlycan / 892.3172);C9(Carbamidomethyl / 57.0215);C11(Carbamidomethyl / 57.0215)	HexNAc(2)Hex(3)	8	Rep1_Frac2	52.6549	10988	AI-ETD	0	4.82	281.9	186.7	3	855.369	855.366	2564.09	2564.08	1556.71	TRUE	FALSE	FALSE	None	0
ELGVVMYNCSCLAR	O35405	>sp|O35405|PLD3_MOUSE Phospholipase D3 OS=Mus musculus GN=Pld3 PE=1 SV=1	234	ELGVVM[Oxidation]YN[NGlycan_730.2644]C[Carbamidomethyl]SC[Carbamidomethyl]LAR	227	M6(Oxidation / 15.9949);N8(NGlycan / 730.2644);C9(Carbamidomethyl / 57.0215);C11(Carbamidomethyl / 57.0215)	HexNAc(2)Hex(2)	8	Rep1_Frac2	48.4119	10021	AI-ETD	0.00052	2.04	167.1	79	3	806.683	806.68	2418.03	2418.02	1556.71	TRUE	FALSE	FALSE	None	0
VSASRPEALAAPVTTVATLVPHNATEPASPGEGKEDAFSK	P46096	>sp|P46096|SYT1_MOUSE Synaptotagmin-1 OS=Mus musculus GN=Syt1 PE=1 SV=1	24	VSASRPEALAAPVTTVATLVPHN[NGlycan_1704.6347]ATEPASPGEGKEDAFSK	2	N23(NGlycan / 1704.6347)	HexNAc(6)Hex(3)	23	Rep1_Frac2	59.0714	12447	AI-ETD	0	11.08	845.2	845.2	5	1142.33	1142.34	5707.64	5707.68	4002.03	FALSE	TRUE	TRUE	By Similarity	250
VSASRPEALAAPVTTVATLVPHNATEPASPGEGKEDAFSK	P46096	>sp|P46096|SYT1_MOUSE Synaptotagmin-1 OS=Mus musculus GN=Syt1 PE=1 SV=1	24	VSASRPEALAAPVTTVATLVPHN[NGlycan_1704.6347]ATEPASPGEGKEDAFSK	2	N23(NGlycan / 1704.6347)	HexNAc(6)Hex(3)	23	Rep1_Frac2	59.0658	12444	HCD	0.005	1.85	187.5	187.5	5	1142.33	1142.34	5707.64	5707.68	4002.03	FALSE	TRUE	TRUE	By Similarity	250
WGCHSNQTAFHGCMELLK	O54991	>sp|O54991|CNTP1_MOUSE Contactin-associated protein 1 OS=Mus musculus GN=Cntnap1 PE=1 SV=2	500	WGC[Carbamidomethyl]HSN[NGlycan_1702.5813]QTAFHGC[Carbamidomethyl]M[Oxidation]ELLK	495	N6(NGlycan / 1702.5813);M14(Oxidation / 15.9949);C3(Carbamidomethyl / 57.0215);C13(Carbamidomethyl / 57.0215)	HexNAc(2)Hex(8)	6	Rep1_Frac2	40.9024	8317	AI-ETD	0	7.94	442.2	392.5	4	974.39	974.388	3894.54	3894.53	2060.9	FALSE	TRUE	TRUE	Sequence Analysis	255
WGCHSNQTAFHGCMELLK	O54991	>sp|O54991|CNTP1_MOUSE Contactin-associated protein 1 OS=Mus musculus GN=Cntnap1 PE=1 SV=2	500	WGC[Carbamidomethyl]HSN[NGlycan_1216.4229]QTAFHGC[Carbamidomethyl]M[Oxidation]ELLK	495	N6(NGlycan / 1216.4229);M14(Oxidation / 15.9949);C3(Carbamidomethyl / 57.0215);C13(Carbamidomethyl / 57.0215)	HexNAc(2)Hex(5)	6	Rep1_Frac2	41.187	8383	AI-ETD	0	9.74	631.7	547.2	4	852.851	852.848	3408.38	3408.37	2060.9	FALSE	TRUE	TRUE	Sequence Analysis	255
QTGLAPGQEYEISLHIVKNNTR	Q80YX1	>sp|Q80YX1|TENA_MOUSE Tenascin OS=Mus musculus GN=Tnc PE=1 SV=1	788	QTGLAPGQEYEISLHIVKN[NGlycan_1216.4229]NTR	770	N19(NGlycan / 1216.4229)	HexNAc(2)Hex(5)	19	Rep1_Frac2	50.4672	10484	AI-ETD	0	11.67	725.5	666.6	4	921.937	921.933	3684.73	3684.71	2467.28	FALSE	TRUE	TRUE	Sequence Analysis	255
EEFWLGLDNLSK	Q80YX1	>sp|Q80YX1|TENA_MOUSE Tenascin OS=Mus musculus GN=Tnc PE=1 SV=1	1969	EEFWLGLDN[NGlycan_1216.4229]LSK	1961	N9(NGlycan / 1216.4229)	HexNAc(2)Hex(5)	9	Rep1_Frac2	66.3628	14186	HCD	0	3.11	180	80.3	2	1334.08	1334.08	2667.15	2667.14	1449.71	TRUE	FALSE	TRUE	Sequence Analysis	255
EEFWLGLDNLSK	Q80YX1	>sp|Q80YX1|TENA_MOUSE Tenascin OS=Mus musculus GN=Tnc PE=1 SV=1	1969	EEFWLGLDN[NGlycan_1216.4229]LSK	1961	N9(NGlycan / 1216.4229)	HexNAc(2)Hex(5)	9	Rep1_Frac2	66.3046	14172	HCD	0	3.37	173.1	124.1	3	889.723	889.72	2667.16	2667.14	1449.71	TRUE	FALSE	TRUE	Sequence Analysis	255
AQNVSILTLCDATTGVCTK	E9PWX1	>tr|E9PWX1|E9PWX1_MOUSE Dipeptidyl aminopeptidase-like protein 6 OS=Mus musculus GN=Dpp6 PE=1 SV=1	398	AQN[NGlycan_1216.4229]VSILTLC[Carbamidomethyl]DATTGVC[Carbamidomethyl]TK	396	N3(NGlycan / 1216.4229);C10(Carbamidomethyl / 57.0215);C17(Carbamidomethyl / 57.0215)	HexNAc(2)Hex(5)	3	Rep1_Frac2	56.8343	11947	HCD	0	9.99	652.2	572.9	3	1090.15	1090.15	3268.44	3268.43	1936.96	TRUE	FALSE	FALSE	None	0
AQNVSILTLCDATTGVCTK	E9PWX1	>tr|E9PWX1|E9PWX1_MOUSE Dipeptidyl aminopeptidase-like protein 6 OS=Mus musculus GN=Dpp6 PE=1 SV=1	398	AQN[NGlycan_1216.4229]VSILTLC[Carbamidomethyl]DATTGVC[Carbamidomethyl]TK	396	N3(NGlycan / 1216.4229);C10(Carbamidomethyl / 57.0215);C17(Carbamidomethyl / 57.0215)	HexNAc(2)Hex(5)	3	Rep1_Frac2	56.8547	11950	AI-ETD	0	6.31	461.1	350.9	3	1090.15	1090.15	3268.44	3268.43	1936.96	TRUE	FALSE	FALSE	None	0
AQNVSILTLCDATTGVCTK	E9PWX1	>tr|E9PWX1|E9PWX1_MOUSE Dipeptidyl aminopeptidase-like protein 6 OS=Mus musculus GN=Dpp6 PE=1 SV=1	398	AQN[NGlycan_730.2644]VSILTLC[Carbamidomethyl]DATTGVC[Carbamidomethyl]TK	396	N3(NGlycan / 730.2644);C10(Carbamidomethyl / 57.0215);C17(Carbamidomethyl / 57.0215)	HexNAc(2)Hex(2)	3	Rep1_Frac2	56.7007	11918	HCD	0	6.25	495.9	466.1	3	928.103	928.096	2782.29	2782.27	1936.96	TRUE	FALSE	FALSE	None	0
EGKFDEVYDALAGAHPNLTVYK	Q9EQG7	>sp|Q9EQG7|ENPP5_MOUSE Ectonucleotide pyrophosphatase/phosphodiesterase family member 5 OS=Mus musculus GN=Enpp5 PE=1 SV=3	292	EGKFDEVYDALAGAHPN[NGlycan_1864.6342]LTVYK	276	N17(NGlycan / 1864.6342)	HexNAc(2)Hex(9)	17	Rep1_Frac2	62.7373	13281	AI-ETD	0	8.08	557.7	534.9	4	1076.22	1076.21	4301.85	4301.84	2436.2	FALSE	TRUE	TRUE	Sequence Analysis	255
EGKFDEVYDALAGAHPNLTVYK	Q9EQG7	>sp|Q9EQG7|ENPP5_MOUSE Ectonucleotide pyrophosphatase/phosphodiesterase family member 5 OS=Mus musculus GN=Enpp5 PE=1 SV=3	292	EGKFDEVYDALAGAHPN[NGlycan_892.3172]LTVYK	276	N17(NGlycan / 892.3172)	HexNAc(2)Hex(3)	17	Rep1_Frac2	63.2936	13405	AI-ETD	0	12.09	799.3	796.8	4	833.137	833.136	3329.53	3329.52	2436.2	FALSE	TRUE	TRUE	Sequence Analysis	255
EGKFDEVYDALAGAHPNLTVYK	Q9EQG7	>sp|Q9EQG7|ENPP5_MOUSE Ectonucleotide pyrophosphatase/phosphodiesterase family member 5 OS=Mus musculus GN=Enpp5 PE=1 SV=3	292	EGKFDEVYDALAGAHPN[NGlycan_892.3172]LTVYK	276	N17(NGlycan / 892.3172)	HexNAc(2)Hex(3)	17	Rep1_Frac2	63.2868	13403	HCD	0	3.87	182.9	182.9	4	833.137	833.136	3329.53	3329.52	2436.2	FALSE	TRUE	TRUE	Sequence Analysis	255
VETGENCTSPAPK	P11881-3	>sp|P11881-3|ITPR1_MOUSE Isoform 3 of Inositol 1,4,5-trisphosphate receptor type 1 OS=Mus musculus GN=Itpr1	2502	VETGEN[NGlycan_1419.5022]C[Carbamidomethyl]TSPAPK	2497	N6(NGlycan / 1419.5022);C7(Carbamidomethyl / 57.0215)	HexNAc(3)Hex(5)	6	Rep1_Frac2	20.4703	4013	AI-ETD	0.005	1.84	195.8	30.2	3	937.052	937.049	2809.14	2809.13	1331.6	FALSE	TRUE	FALSE	None	0
ANHSGAVVLLKR	Q61739	>sp|Q61739|ITA6_MOUSE Integrin alpha-6 OS=Mus musculus GN=Itga6 PE=1 SV=3	284	AN[NGlycan_1378.4757]HSGAVVLLKR	283	N2(NGlycan / 1378.4757)	HexNAc(2)Hex(6)	2	Rep1_Frac2	30.2012	5997	AI-ETD	0	5.07	294	294	4	661.563	661.562	2643.23	2643.22	1263.74	TRUE	FALSE	TRUE	Reported in Literature	269
ANHSGAVVLLKR	Q61739	>sp|Q61739|ITA6_MOUSE Integrin alpha-6 OS=Mus musculus GN=Itga6 PE=1 SV=3	284	AN[NGlycan_1378.4757]HSGAVVLLKR	283	N2(NGlycan / 1378.4757)	HexNAc(2)Hex(6)	2	Rep1_Frac2	30.338	6023	AI-ETD	0	4.97	242.5	222.7	3	881.751	881.746	2643.24	2643.22	1263.74	TRUE	FALSE	TRUE	Reported in Literature	269
ANHSGAVVLLKR	Q61739	>sp|Q61739|ITA6_MOUSE Integrin alpha-6 OS=Mus musculus GN=Itga6 PE=1 SV=3	284	AN[NGlycan_1378.4757]HSGAVVLLKR	283	N2(NGlycan / 1378.4757)	HexNAc(2)Hex(6)	2	Rep1_Frac2	30.3273	6021	HCD	0	3.55	227.1	148.4	3	881.751	881.746	2643.24	2643.22	1263.74	TRUE	FALSE	TRUE	Reported in Literature	269
ANHSGAVVLLKR	Q61739	>sp|Q61739|ITA6_MOUSE Integrin alpha-6 OS=Mus musculus GN=Itga6 PE=1 SV=3	284	AN[NGlycan_1378.4757]HSGAVVLLKR	283	N2(NGlycan / 1378.4757)	HexNAc(2)Hex(6)	2	Rep1_Frac2	30.1883	5994	HCD	0	3.25	186.2	111.7	4	661.563	661.562	2643.23	2643.22	1263.74	TRUE	FALSE	TRUE	Reported in Literature	269
ANHSGAVVLLKR	Q61739	>sp|Q61739|ITA6_MOUSE Integrin alpha-6 OS=Mus musculus GN=Itga6 PE=1 SV=3	284	AN[NGlycan_1216.4229]HSGAVVLLKR	283	N2(NGlycan / 1216.4229)	HexNAc(2)Hex(5)	2	Rep1_Frac2	30.2981	6016	AI-ETD	0	4.92	270.9	252.6	4	621.051	621.048	2481.18	2481.17	1263.74	TRUE	FALSE	TRUE	Reported in Literature	269
ANHSGAVVLLKR	Q61739	>sp|Q61739|ITA6_MOUSE Integrin alpha-6 OS=Mus musculus GN=Itga6 PE=1 SV=3	284	AN[NGlycan_1216.4229]HSGAVVLLKR	283	N2(NGlycan / 1216.4229)	HexNAc(2)Hex(5)	2	Rep1_Frac2	30.3067	6017	HCD	0	3.73	215.8	158.5	3	827.732	827.729	2481.18	2481.17	1263.74	TRUE	FALSE	TRUE	Reported in Literature	269
ANHSGAVVLLKR	Q61739	>sp|Q61739|ITA6_MOUSE Integrin alpha-6 OS=Mus musculus GN=Itga6 PE=1 SV=3	284	AN[NGlycan_1216.4229]HSGAVVLLKR	283	N2(NGlycan / 1216.4229)	HexNAc(2)Hex(5)	2	Rep1_Frac2	30.3182	6020	AI-ETD	0	3.46	183.8	183.8	3	827.732	827.729	2481.18	2481.17	1263.74	TRUE	FALSE	TRUE	Reported in Literature	269
ANHSGAVVLLKR	Q61739	>sp|Q61739|ITA6_MOUSE Integrin alpha-6 OS=Mus musculus GN=Itga6 PE=1 SV=3	284	AN[NGlycan_1054.37]HSGAVVLLKR	283	N2(NGlycan / 1054.37)	HexNAc(2)Hex(4)	2	Rep1_Frac2	30.2496	6007	HCD	0	5.07	297.4	203.5	3	773.715	773.711	2319.13	2319.12	1263.74	TRUE	FALSE	TRUE	Reported in Literature	269
ANHSGAVVLLKR	Q61739	>sp|Q61739|ITA6_MOUSE Integrin alpha-6 OS=Mus musculus GN=Itga6 PE=1 SV=3	284	AN[NGlycan_1054.37]HSGAVVLLKR	283	N2(NGlycan / 1054.37)	HexNAc(2)Hex(4)	2	Rep1_Frac2	30.2693	6010	AI-ETD	0	5.38	293.6	282.3	3	773.715	773.711	2319.13	2319.12	1263.74	TRUE	FALSE	TRUE	Reported in Literature	269
ANHSGAVVLLKR	Q61739	>sp|Q61739|ITA6_MOUSE Integrin alpha-6 OS=Mus musculus GN=Itga6 PE=1 SV=3	284	AN[NGlycan_1054.37]HSGAVVLLKR	283	N2(NGlycan / 1054.37)	HexNAc(2)Hex(4)	2	Rep1_Frac2	30.5343	6063	HCD	0	3.92	209.3	168.8	4	580.537	580.535	2319.13	2319.12	1263.74	TRUE	FALSE	TRUE	Reported in Literature	269
ANHSGAVVLLKR	Q61739	>sp|Q61739|ITA6_MOUSE Integrin alpha-6 OS=Mus musculus GN=Itga6 PE=1 SV=3	284	AN[NGlycan_892.3172]HSGAVVLLKR	283	N2(NGlycan / 892.3172)	HexNAc(2)Hex(3)	2	Rep1_Frac2	30.2469	6006	HCD	0	5.28	288.8	206.2	3	719.695	719.693	2157.07	2157.07	1263.74	TRUE	FALSE	TRUE	Reported in Literature	269
ANHSGAVVLLKR	Q61739	>sp|Q61739|ITA6_MOUSE Integrin alpha-6 OS=Mus musculus GN=Itga6 PE=1 SV=3	284	AN[NGlycan_892.3172]HSGAVVLLKR	283	N2(NGlycan / 892.3172)	HexNAc(2)Hex(3)	2	Rep1_Frac2	30.2603	6009	AI-ETD	0	5.44	278.2	278.2	3	719.695	719.693	2157.07	2157.07	1263.74	TRUE	FALSE	TRUE	Reported in Literature	269
ANHSGAVVLLKR	Q61739	>sp|Q61739|ITA6_MOUSE Integrin alpha-6 OS=Mus musculus GN=Itga6 PE=1 SV=3	284	AN[NGlycan_730.2644]HSGAVVLLKR	283	N2(NGlycan / 730.2644)	HexNAc(2)Hex(2)	2	Rep1_Frac2	30.5387	6064	HCD	0	5.05	272.4	188.8	3	665.678	665.676	1995.02	1995.01	1263.74	TRUE	FALSE	TRUE	Reported in Literature	269
ISPGKNATGMEVGWYR	Q29ZQ5	>tr|Q29ZQ5|Q29ZQ5_MOUSE Myelin-oligodendrocyte glycoprotein OS=Mus musculus GN=Mog PE=1 SV=1	60	ISPGKN[NGlycan_1930.6923]ATGM[Oxidation]EVGWYR	55	N6(NGlycan / 1930.6923);M10(Oxidation / 15.9949)	HexNAc(4)Hex(6)Fuc(1)	6	Rep1_Frac2	38.6404	7815	AI-ETD	0	3.17	205.7	22.1	3	1238.19	1238.19	3712.57	3712.56	1764.86	FALSE	TRUE	FALSE	None	0
YTGNASALLILPDQGR	A0A0R4J0I1	>tr|A0A0R4J0I1|A0A0R4J0I1_MOUSE MCG1051009 OS=Mus musculus GN=Serpina3k PE=1 SV=1	270	YTGN[NGlycan_2237.7827]ASALLILPDQGR	267	N4(NGlycan / 2237.7827)	HexNAc(4)Hex(7)NeuAc(1)	4	Rep1_Frac2	62.0547	13119	HCD	0.00053	2.29	224.2	144.2	3	1309.56	1309.56	3926.68	3926.68	1687.89	TRUE	FALSE	FALSE	None	0
STNHEPSEMSNR	Q8BGU2	>sp|Q8BGU2|CBLN2_MOUSE Cerebellin-2 OS=Mus musculus GN=Cbln2 PE=1 SV=1	110	STNHEPSEMSN[NGlycan_1793.6712]R	100	N11(NGlycan / 1793.6712)	HexNAc(5)Hex(3)Fuc(2)	11	Rep1_Frac2	17.9655	3532	AI-ETD	0	3.21	159.3	93.4	3	1061.43	1061.42	3182.27	3182.26	1387.58	FALSE	TRUE	TRUE	Reported in Literature	269
STNHEPSEMSNR	Q8BGU2	>sp|Q8BGU2|CBLN2_MOUSE Cerebellin-2 OS=Mus musculus GN=Cbln2 PE=1 SV=1	110	STNHEPSEM[Oxidation]SN[NGlycan_1768.6395]R	100	M9(Oxidation / 15.9949);N11(NGlycan / 1768.6395)	HexNAc(4)Hex(5)Fuc(1)	11	Rep1_Frac2	13.0768	2594	HCD	0	3.11	209.5	49.4	3	1058.42	1058.41	3173.23	3173.22	1387.58	FALSE	TRUE	TRUE	Reported in Literature	269
STNHEPSEMSNR	Q8BGU2	>sp|Q8BGU2|CBLN2_MOUSE Cerebellin-2 OS=Mus musculus GN=Cbln2 PE=1 SV=1	110	STNHEPSEMSN[NGlycan_1702.5813]R	100	N11(NGlycan / 1702.5813)	HexNAc(2)Hex(8)	11	Rep1_Frac2	16.4489	3238	AI-ETD	0	4.78	275.9	129.1	3	1031.06	1031.06	3091.18	3091.17	1387.58	FALSE	TRUE	TRUE	Reported in Literature	269
STNHEPSEMSNR	Q8BGU2	>sp|Q8BGU2|CBLN2_MOUSE Cerebellin-2 OS=Mus musculus GN=Cbln2 PE=1 SV=1	110	STNHEPSEMSN[NGlycan_1702.5813]R	100	N11(NGlycan / 1702.5813)	HexNAc(2)Hex(8)	11	Rep1_Frac2	16.4282	3235	HCD	0	4.78	267	126.1	3	1031.06	1031.06	3091.18	3091.17	1387.58	FALSE	TRUE	TRUE	Reported in Literature	269
STNHEPSEMSNR	Q8BGU2	>sp|Q8BGU2|CBLN2_MOUSE Cerebellin-2 OS=Mus musculus GN=Cbln2 PE=1 SV=1	110	STNHEPSEMSN[NGlycan_1378.4757]R	100	N11(NGlycan / 1378.4757)	HexNAc(2)Hex(6)	11	Rep1_Frac2	16.8426	3314	AI-ETD	0	3.11	159.8	74.6	3	923.028	923.025	2767.07	2767.06	1387.58	FALSE	TRUE	TRUE	Reported in Literature	269
STNHEPSEMSNR	Q8BGU2	>sp|Q8BGU2|CBLN2_MOUSE Cerebellin-2 OS=Mus musculus GN=Cbln2 PE=1 SV=1	110	STNHEPSEM[Oxidation]SN[NGlycan_1216.4229]R	100	M9(Oxidation / 15.9949);N11(NGlycan / 1216.4229)	HexNAc(2)Hex(5)	11	Rep1_Frac2	12.6379	2507	AI-ETD	0	3.11	182.2	106.5	3	874.343	874.339	2621.02	2621	1387.58	FALSE	TRUE	TRUE	Reported in Literature	269
STNHEPSEMSNR	Q8BGU2	>sp|Q8BGU2|CBLN2_MOUSE Cerebellin-2 OS=Mus musculus GN=Cbln2 PE=1 SV=1	110	STNHEPSEM[Oxidation]SN[NGlycan_1216.4229]R	100	M9(Oxidation / 15.9949);N11(NGlycan / 1216.4229)	HexNAc(2)Hex(5)	11	Rep1_Frac2	12.6261	2504	HCD	0	3.04	174.4	45.2	3	874.343	874.339	2621.02	2621	1387.58	FALSE	TRUE	TRUE	Reported in Literature	269
STNHEPSEMSNR	Q8BGU2	>sp|Q8BGU2|CBLN2_MOUSE Cerebellin-2 OS=Mus musculus GN=Cbln2 PE=1 SV=1	110	STNHEPSEMSN[NGlycan_1216.4229]R	100	N11(NGlycan / 1216.4229)	HexNAc(2)Hex(5)	11	Rep1_Frac2	17.1744	3377	HCD	0.00054	2.31	195.3	70.3	3	869.01	869.008	2605.01	2605.01	1387.58	FALSE	TRUE	TRUE	Reported in Literature	269
STNHEPSEMSNR	Q8BGU2	>sp|Q8BGU2|CBLN2_MOUSE Cerebellin-2 OS=Mus musculus GN=Cbln2 PE=1 SV=1	110	STNHEPSEMSN[NGlycan_1216.4229]R	100	N11(NGlycan / 1216.4229)	HexNAc(2)Hex(5)	11	Rep1_Frac2	17.1832	3380	AI-ETD	0	3	180.8	111.4	3	869.01	869.008	2605.01	2605.01	1387.58	FALSE	TRUE	TRUE	Reported in Literature	269
STNHEPSEMSNR	Q8BGU2	>sp|Q8BGU2|CBLN2_MOUSE Cerebellin-2 OS=Mus musculus GN=Cbln2 PE=1 SV=1	110	STNHEPSEM[Oxidation]SN[NGlycan_1038.3751]R	100	M9(Oxidation / 15.9949);N11(NGlycan / 1038.3751)	HexNAc(2)Hex(3)Fuc(1)	11	Rep1_Frac2	13.2208	2622	AI-ETD	0	5.25	343.1	205.5	3	814.994	814.99	2442.97	2442.96	1387.58	FALSE	TRUE	TRUE	Reported in Literature	269
STNHEPSEMSNR	Q8BGU2	>sp|Q8BGU2|CBLN2_MOUSE Cerebellin-2 OS=Mus musculus GN=Cbln2 PE=1 SV=1	110	STNHEPSEM[Oxidation]SN[NGlycan_1038.3751]R	100	M9(Oxidation / 15.9949);N11(NGlycan / 1038.3751)	HexNAc(2)Hex(3)Fuc(1)	11	Rep1_Frac2	13.2078	2619	HCD	0	4.03	285.3	81.7	3	814.994	814.99	2442.97	2442.96	1387.58	FALSE	TRUE	TRUE	Reported in Literature	269
IVASDSGKPSLNQTALVR	A0A0A6YY09	>tr|A0A0A6YY09|A0A0A6YY09_MOUSE Protein Pcdh9 OS=Mus musculus GN=Pcdh9 PE=1 SV=1	450	IVASDSGKPSLN[NGlycan_1622.5816]QTALVR	439	N12(NGlycan / 1622.5816)	HexNAc(4)Hex(5)	12	Rep1_Frac2	41.5215	8456	AI-ETD	0	5.96	299.8	299.8	4	870.409	870.407	3478.61	3478.61	1855.02	FALSE	TRUE	FALSE	None	0
IVASDSGKPSLNQTALVR	A0A0A6YY09	>tr|A0A0A6YY09|A0A0A6YY09_MOUSE Protein Pcdh9 OS=Mus musculus GN=Pcdh9 PE=1 SV=1	450	IVASDSGKPSLN[NGlycan_1216.4229]QTALVR	439	N12(NGlycan / 1216.4229)	HexNAc(2)Hex(5)	12	Rep1_Frac2	41.6056	8471	AI-ETD	0	9.57	608.8	500	4	768.87	768.867	3072.46	3072.45	1855.02	FALSE	TRUE	FALSE	None	0
IVASDSGKPSLNQTALVR	A0A0A6YY09	>tr|A0A0A6YY09|A0A0A6YY09_MOUSE Protein Pcdh9 OS=Mus musculus GN=Pcdh9 PE=1 SV=1	450	IVASDSGKPSLN[NGlycan_1216.4229]QTALVR	439	N12(NGlycan / 1216.4229)	HexNAc(2)Hex(5)	12	Rep1_Frac2	41.5859	8468	HCD	0	6.41	244.6	242.3	4	768.87	768.867	3072.46	3072.45	1855.02	FALSE	TRUE	FALSE	None	0
IVASDSGKPSLNQTALVR	A0A0A6YY09	>tr|A0A0A6YY09|A0A0A6YY09_MOUSE Protein Pcdh9 OS=Mus musculus GN=Pcdh9 PE=1 SV=1	450	IVASDSGKPSLN[NGlycan_1216.4229]QTALVR	439	N12(NGlycan / 1216.4229)	HexNAc(2)Hex(5)	12	Rep1_Frac2	42.3496	8638	AI-ETD	0	4.31	228	159.5	3	1024.82	1024.82	3072.46	3072.45	1855.02	FALSE	TRUE	FALSE	None	0
IVASDSGKPSLNQTALVR	A0A0A6YY09	>tr|A0A0A6YY09|A0A0A6YY09_MOUSE Protein Pcdh9 OS=Mus musculus GN=Pcdh9 PE=1 SV=1	450	IVASDSGKPSLN[NGlycan_1216.4229]QTALVR	439	N12(NGlycan / 1216.4229)	HexNAc(2)Hex(5)	12	Rep1_Frac2	42.3377	8635	HCD	0	4.18	201.6	101.5	3	1024.82	1024.82	3072.46	3072.45	1855.02	FALSE	TRUE	FALSE	None	0
VTINVMDVNDNSPVVISPPSNTSFK	A0A0A6YY09	>tr|A0A0A6YY09|A0A0A6YY09_MOUSE Protein Pcdh9 OS=Mus musculus GN=Pcdh9 PE=1 SV=1	681	VTINVM[Oxidation]DVNDNSPVVISPPSN[NGlycan_1216.4229]TSFK	661	M6(Oxidation / 15.9949);N21(NGlycan / 1216.4229)	HexNAc(2)Hex(5)	21	Rep1_Frac2	60.6244	12793	HCD	0	5.88	287.9	286.7	3	1302.93	1302.92	3906.77	3906.76	2673.33	TRUE	FALSE	FALSE	None	0
VTINVMDVNDNSPVVISPPSNTSFK	A0A0A6YY09	>tr|A0A0A6YY09|A0A0A6YY09_MOUSE Protein Pcdh9 OS=Mus musculus GN=Pcdh9 PE=1 SV=1	681	VTINVM[Oxidation]DVNDNSPVVISPPSN[NGlycan_1216.4229]TSFK	661	M6(Oxidation / 15.9949);N21(NGlycan / 1216.4229)	HexNAc(2)Hex(5)	21	Rep1_Frac2	60.6373	12796	AI-ETD	0	5.47	273.5	224.9	3	1302.93	1302.92	3906.77	3906.76	2673.33	TRUE	FALSE	FALSE	None	0
TNSSFIQGFVDHVKEDCDR	Q61207	>sp|Q61207|SAP_MOUSE Prosaposin OS=Mus musculus GN=Psap PE=1 SV=2	214	TN[NGlycan_1038.3751]SSFIQGFVDHVKEDC[Carbamidomethyl]DR	213	N2(NGlycan / 1038.3751);C17(Carbamidomethyl / 57.0215)	HexNAc(2)Hex(3)Fuc(1)	2	Rep1_Frac2	56.2787	11821	AI-ETD	0	12.82	760	700.5	4	823.857	823.854	3292.4	3292.39	2195.99	TRUE	FALSE	TRUE	Sequence Analysis	255
FSELIVNNATEELLVK	Q61207	>sp|Q61207|SAP_MOUSE Prosaposin OS=Mus musculus GN=Psap PE=1 SV=2	334	FSELIVNN[NGlycan_1702.5813]ATEELLVK	327	N8(NGlycan / 1702.5813)	HexNAc(2)Hex(8)	8	Rep1_Frac2	65.3804	13941	HCD	0	5.27	282.2	174.6	3	1174.53	1174.53	3521.58	3521.57	1817.98	FALSE	TRUE	TRUE	Sequence Analysis	255
FSELIVNNATEELLVK	Q61207	>sp|Q61207|SAP_MOUSE Prosaposin OS=Mus musculus GN=Psap PE=1 SV=2	334	FSELIVNN[NGlycan_1702.5813]ATEELLVK	327	N8(NGlycan / 1702.5813)	HexNAc(2)Hex(8)	8	Rep1_Frac2	65.3932	13944	AI-ETD	0	5.18	277	181.6	3	1174.53	1174.53	3521.58	3521.57	1817.98	FALSE	TRUE	TRUE	Sequence Analysis	255
QLLQTQVASPAIHPPVSYNDTAPR	Q9R1Q9	>sp|Q9R1Q9|VAS1_MOUSE V-type proton ATPase subunit S1 OS=Mus musculus GN=Atp6ap1 PE=1 SV=1	255	QLLQTQVASPAIHPPVSYN[NGlycan_1864.6342]DTAPR	237	N19(NGlycan / 1864.6342)	HexNAc(2)Hex(9)	19	Rep1_Frac2	54.095	11317	AI-ETD	0	7.29	541.1	541.1	4	1117.76	1117.75	4468.01	4467.99	2602.35	FALSE	TRUE	TRUE	Reported in Literature	269
QLLQTQVASPAIHPPVSYNDTAPR	Q9R1Q9	>sp|Q9R1Q9|VAS1_MOUSE V-type proton ATPase subunit S1 OS=Mus musculus GN=Atp6ap1 PE=1 SV=1	255	QLLQTQVASPAIHPPVSYN[NGlycan_1864.6342]DTAPR	237	N19(NGlycan / 1864.6342)	HexNAc(2)Hex(9)	19	Rep1_Frac2	54.0754	11314	HCD	0	5.73	255.2	241.4	4	1117.76	1117.75	4468.01	4467.99	2602.35	FALSE	TRUE	TRUE	Reported in Literature	269
QLLQTQVASPAIHPPVSYNDTAPR	Q9R1Q9	>sp|Q9R1Q9|VAS1_MOUSE V-type proton ATPase subunit S1 OS=Mus musculus GN=Atp6ap1 PE=1 SV=1	255	QLLQTQVASPAIHPPVSYN[NGlycan_1702.5813]DTAPR	237	N19(NGlycan / 1702.5813)	HexNAc(2)Hex(8)	19	Rep1_Frac2	54.0771	11315	AI-ETD	0	10.1	688.3	688.3	4	1077.24	1077.24	4305.96	4305.94	2602.35	FALSE	TRUE	TRUE	Reported in Literature	269
QLLQTQVASPAIHPPVSYNDTAPR	Q9R1Q9	>sp|Q9R1Q9|VAS1_MOUSE V-type proton ATPase subunit S1 OS=Mus musculus GN=Atp6ap1 PE=1 SV=1	255	QLLQTQVASPAIHPPVSYN[NGlycan_1702.5813]DTAPR	237	N19(NGlycan / 1702.5813)	HexNAc(2)Hex(8)	19	Rep1_Frac2	54.0715	11312	HCD	0	5.15	277.6	231.4	4	1077.24	1077.24	4305.96	4305.94	2602.35	FALSE	TRUE	TRUE	Reported in Literature	269
GNETIVNLIHSTR	Q00493	>sp|Q00493|CBPE_MOUSE Carboxypeptidase E OS=Mus musculus GN=Cpe PE=1 SV=2	139	GN[NGlycan_1913.677]ETIVNLIHSTR	138	N2(NGlycan / 1913.677)	HexNAc(4)Hex(5)NeuAc(1)	2	Rep1_Frac2	49.917	10355	AI-ETD	0	3.15	205.1	138.6	4	842.622	842.619	3367.47	3367.45	1452.77	FALSE	TRUE	TRUE	Sequence Analysis	255
GNETIVNLIHSTR	Q00493	>sp|Q00493|CBPE_MOUSE Carboxypeptidase E OS=Mus musculus GN=Cpe PE=1 SV=2	139	GN[NGlycan_1872.6505]ETIVNLIHSTR	138	N2(NGlycan / 1872.6505)	HexNAc(3)Hex(6)NeuAc(1)	2	Rep1_Frac2	49.8789	10347	HCD	0	3.95	248.1	69.6	3	1109.48	1109.48	3326.44	3326.43	1452.77	FALSE	TRUE	TRUE	Sequence Analysis	255
GNETIVNLIHSTR	Q00493	>sp|Q00493|CBPE_MOUSE Carboxypeptidase E OS=Mus musculus GN=Cpe PE=1 SV=2	139	GN[NGlycan_1872.6505]ETIVNLIHSTR	138	N2(NGlycan / 1872.6505)	HexNAc(3)Hex(6)NeuAc(1)	2	Rep1_Frac2	49.8985	10350	AI-ETD	0	3.11	227.5	70.6	3	1109.48	1109.48	3326.44	3326.43	1452.77	FALSE	TRUE	TRUE	Sequence Analysis	255
GNETIVNLIHSTR	Q00493	>sp|Q00493|CBPE_MOUSE Carboxypeptidase E OS=Mus musculus GN=Cpe PE=1 SV=2	139	GN[NGlycan_1702.5813]ETIVNLIHSTR	138	N2(NGlycan / 1702.5813)	HexNAc(2)Hex(8)	2	Rep1_Frac2	50.8809	10584	HCD	0	3.64	286.8	150.9	3	1052.78	1052.79	3156.33	3156.36	1452.77	FALSE	TRUE	TRUE	Sequence Analysis	255
GNETIVNLIHSTR	Q00493	>sp|Q00493|CBPE_MOUSE Carboxypeptidase E OS=Mus musculus GN=Cpe PE=1 SV=2	139	GN[NGlycan_1702.5813]ETIVNLIHSTR	138	N2(NGlycan / 1702.5813)	HexNAc(2)Hex(8)	2	Rep1_Frac2	50.9007	10587	AI-ETD	0.0061	1.66	157.4	51.5	3	1052.78	1052.79	3156.33	3156.36	1452.77	FALSE	TRUE	TRUE	Sequence Analysis	255
GNETIVNLIHSTR	Q00493	>sp|Q00493|CBPE_MOUSE Carboxypeptidase E OS=Mus musculus GN=Cpe PE=1 SV=2	139	GN[NGlycan_1216.4229]ETIVNLIHSTR	138	N2(NGlycan / 1216.4229)	HexNAc(2)Hex(5)	2	Rep1_Frac2	47.8268	9892	HCD	0	6.05	543.3	355.6	3	890.741	890.738	2670.21	2670.2	1452.77	FALSE	TRUE	TRUE	Sequence Analysis	255
GNETIVNLIHSTR	Q00493	>sp|Q00493|CBPE_MOUSE Carboxypeptidase E OS=Mus musculus GN=Cpe PE=1 SV=2	139	GN[NGlycan_1216.4229]ETIVNLIHSTR	138	N2(NGlycan / 1216.4229)	HexNAc(2)Hex(5)	2	Rep1_Frac2	47.8468	9895	AI-ETD	0	4.37	301.8	158.6	3	890.741	890.738	2670.21	2670.2	1452.77	FALSE	TRUE	TRUE	Sequence Analysis	255
NQKDEINETDLK	P10852	>sp|P10852|4F2_MOUSE 4F2 cell-surface antigen heavy chain OS=Mus musculus GN=Slc3a2 PE=1 SV=1	166	NQKDEIN[NGlycan_1241.4545]ETDLK	160	N7(NGlycan / 1241.4545)	HexNAc(3)Hex(3)Fuc(1)	7	Rep1_Frac2	28.8846	5716	HCD	0	4.31	284.1	100.6	3	896.729	896.725	2688.17	2688.16	1445.7	FALSE	TRUE	TRUE	Reported in Literature	269
NQKDEINETDLK	P10852	>sp|P10852|4F2_MOUSE 4F2 cell-surface antigen heavy chain OS=Mus musculus GN=Slc3a2 PE=1 SV=1	166	NQKDEIN[NGlycan_1241.4545]ETDLK	160	N7(NGlycan / 1241.4545)	HexNAc(3)Hex(3)Fuc(1)	7	Rep1_Frac2	28.8928	5719	AI-ETD	0	3.04	159.8	138.7	3	896.729	896.725	2688.17	2688.16	1445.7	FALSE	TRUE	TRUE	Reported in Literature	269
NQKDEINETDLK	P10852	>sp|P10852|4F2_MOUSE 4F2 cell-surface antigen heavy chain OS=Mus musculus GN=Slc3a2 PE=1 SV=1	166	NQKDEIN[NGlycan_1038.3751]ETDLK	160	N7(NGlycan / 1038.3751)	HexNAc(2)Hex(3)Fuc(1)	7	Rep1_Frac2	29.0021	5741	HCD	0	5.24	472.4	237.1	3	829.036	829.032	2485.09	2485.08	1445.7	FALSE	TRUE	TRUE	Reported in Literature	269
NQKDEINETDLK	P10852	>sp|P10852|4F2_MOUSE 4F2 cell-surface antigen heavy chain OS=Mus musculus GN=Slc3a2 PE=1 SV=1	166	NQKDEIN[NGlycan_1038.3751]ETDLK	160	N7(NGlycan / 1038.3751)	HexNAc(2)Hex(3)Fuc(1)	7	Rep1_Frac2	29.0156	5744	AI-ETD	0	4.27	259.4	227.8	3	829.036	829.032	2485.09	2485.08	1445.7	FALSE	TRUE	TRUE	Reported in Literature	269
NLSEDR	P10852	>sp|P10852|4F2_MOUSE 4F2 cell-surface antigen heavy chain OS=Mus musculus GN=Slc3a2 PE=1 SV=1	263	N[NGlycan_2018.7084]LSEDR	263	N1(NGlycan / 2018.7084)	HexNAc(3)Hex(6)Fuc(1)NeuAc(1)	1	Rep1_Frac2	17.3114	3403	AI-ETD	0.0096	1.1	163	36.6	2	1376.53	1376.53	2752.06	2752.06	732.34	TRUE	FALSE	TRUE	Sequence Analysis	255
NLSEDR	P10852	>sp|P10852|4F2_MOUSE 4F2 cell-surface antigen heavy chain OS=Mus musculus GN=Slc3a2 PE=1 SV=1	263	N[NGlycan_1872.6505]LSEDR	263	N1(NGlycan / 1872.6505)	HexNAc(3)Hex(6)NeuAc(1)	1	Rep1_Frac2	16.6269	3272	AI-ETD	0.006	1.62	208.7	42.9	3	869.341	869.337	2606.01	2606	732.34	TRUE	FALSE	TRUE	Sequence Analysis	255
NLSEDR	P10852	>sp|P10852|4F2_MOUSE 4F2 cell-surface antigen heavy chain OS=Mus musculus GN=Slc3a2 PE=1 SV=1	263	N[NGlycan_1727.613]LSEDR	263	N1(NGlycan / 1727.613)	HexNAc(3)Hex(6)Fuc(1)	1	Rep1_Frac2	14.7505	2900	HCD	0.0089	1.14	197.1	77.4	3	820.995	820.992	2460.97	2460.96	732.34	TRUE	FALSE	TRUE	Sequence Analysis	255
NLSEDR	P10852	>sp|P10852|4F2_MOUSE 4F2 cell-surface antigen heavy chain OS=Mus musculus GN=Slc3a2 PE=1 SV=1	263	N[NGlycan_1727.613]LSEDR	263	N1(NGlycan / 1727.613)	HexNAc(3)Hex(6)Fuc(1)	1	Rep1_Frac2	14.7546	2903	AI-ETD	0.0089	1.14	196.6	55.9	3	820.995	820.992	2460.97	2460.96	732.34	TRUE	FALSE	TRUE	Sequence Analysis	255
NLSEDR	P10852	>sp|P10852|4F2_MOUSE 4F2 cell-surface antigen heavy chain OS=Mus musculus GN=Slc3a2 PE=1 SV=1	263	N[NGlycan_1216.4229]LSEDR	263	N1(NGlycan / 1216.4229)	HexNAc(2)Hex(5)	1	Rep1_Frac2	15.3954	3033	HCD	0	3.11	274.6	97.5	3	650.598	650.595	1949.78	1949.77	732.34	TRUE	FALSE	TRUE	Sequence Analysis	255
NLSEDR	P10852	>sp|P10852|4F2_MOUSE 4F2 cell-surface antigen heavy chain OS=Mus musculus GN=Slc3a2 PE=1 SV=1	263	N[NGlycan_1216.4229]LSEDR	263	N1(NGlycan / 1216.4229)	HexNAc(2)Hex(5)	1	Rep1_Frac2	15.8279	3122	HCD	0.0057	1.69	175.1	57.9	2	975.393	975.389	1949.78	1949.77	732.34	TRUE	FALSE	TRUE	Sequence Analysis	255
NLSEDR	P10852	>sp|P10852|4F2_MOUSE 4F2 cell-surface antigen heavy chain OS=Mus musculus GN=Slc3a2 PE=1 SV=1	263	N[NGlycan_1216.4229]LSEDR	263	N1(NGlycan / 1216.4229)	HexNAc(2)Hex(5)	1	Rep1_Frac2	15.8507	3125	AI-ETD	0.0057	1.69	170.6	78.6	2	975.393	975.389	1949.78	1949.77	732.34	TRUE	FALSE	TRUE	Sequence Analysis	255
NLSEDR	P10852	>sp|P10852|4F2_MOUSE 4F2 cell-surface antigen heavy chain OS=Mus musculus GN=Slc3a2 PE=1 SV=1	263	N[NGlycan_1054.37]LSEDR	263	N1(NGlycan / 1054.37)	HexNAc(2)Hex(4)	1	Rep1_Frac2	15.3474	3023	HCD	0.0052	1.7	213.4	94	3	596.58	596.577	1787.72	1787.72	732.34	TRUE	FALSE	TRUE	Sequence Analysis	255
TNVDAAAQCQNWTITLGNR	Q6DFY8	>sp|Q6DFY8|BRNP2_MOUSE BMP/retinoic acid-inducible neural-specific protein 2 OS=Mus musculus GN=Brinp2 PE=1 SV=1	626	TNVDAAAQC[Carbamidomethyl]QN[NGlycan_1378.4757]WTITLGNR	616	N11(NGlycan / 1378.4757);C9(Carbamidomethyl / 57.0215)	HexNAc(2)Hex(6)	11	Rep1_Frac2	52.8297	11024	AI-ETD	0	7.67	513.2	392	3	1171.17	1171.17	3511.51	3511.49	2074.99	FALSE	TRUE	TRUE	Sequence Analysis	255
TNVDAAAQCQNWTITLGNR	Q6DFY8	>sp|Q6DFY8|BRNP2_MOUSE BMP/retinoic acid-inducible neural-specific protein 2 OS=Mus musculus GN=Brinp2 PE=1 SV=1	626	TNVDAAAQC[Carbamidomethyl]QN[NGlycan_1378.4757]WTITLGNR	616	N11(NGlycan / 1378.4757);C9(Carbamidomethyl / 57.0215)	HexNAc(2)Hex(6)	11	Rep1_Frac2	52.807	11021	HCD	0	7.67	507.1	426.4	3	1171.17	1171.17	3511.51	3511.49	2074.99	FALSE	TRUE	TRUE	Sequence Analysis	255
TNVDAAAQCQNWTITLGNR	Q6DFY8	>sp|Q6DFY8|BRNP2_MOUSE BMP/retinoic acid-inducible neural-specific protein 2 OS=Mus musculus GN=Brinp2 PE=1 SV=1	626	TNVDAAAQC[Carbamidomethyl]QN[NGlycan_1216.4229]WTITLGNR	616	N11(NGlycan / 1216.4229);C9(Carbamidomethyl / 57.0215)	HexNAc(2)Hex(5)	11	Rep1_Frac2	53.1765	11106	AI-ETD	0	3.93	173.2	141.5	3	1117.16	1117.15	3349.45	3349.44	2074.99	FALSE	TRUE	TRUE	Sequence Analysis	255
LTWSNANGTASYR	Q64455	>sp|Q64455|PTPRJ_MOUSE Receptor-type tyrosine-protein phosphatase eta OS=Mus musculus GN=Ptprj PE=1 SV=2	145	LTWSNAN[NGlycan_1216.4229]GTASYR	139	N7(NGlycan / 1216.4229)	HexNAc(2)Hex(5)	7	Rep1_Frac2	39.068	7913	AI-ETD	0	3.05	176.7	70.6	3	886.378	886.375	2657.12	2657.11	1439.68	FALSE	TRUE	TRUE	Reported in Literature	269
NASTGNQSYMVEDLKPGTSYHFEIIPR	Q64455	>sp|Q64455|PTPRJ_MOUSE Receptor-type tyrosine-protein phosphatase eta OS=Mus musculus GN=Ptprj PE=1 SV=2	398	N[NGlycan_1216.4229]ASTGNQSYM[Oxidation]VEDLKPGTSYHFEIIPR	398	N1(NGlycan / 1216.4229);M10(Oxidation / 15.9949)	HexNAc(2)Hex(5)	1	Rep1_Frac2	57.5544	12110	AI-ETD	0	14.49	932.9	111	4	1072.48	1072.48	4286.9	4286.88	3053.46	TRUE	FALSE	TRUE	Sequence Analysis	255
NASTGNQSYMVEDLKPGTSYHFEIIPR	Q64455	>sp|Q64455|PTPRJ_MOUSE Receptor-type tyrosine-protein phosphatase eta OS=Mus musculus GN=Ptprj PE=1 SV=2	398	N[NGlycan_1216.4229]ASTGNQSYM[Oxidation]VEDLKPGTSYHFEIIPR	398	N1(NGlycan / 1216.4229);M10(Oxidation / 15.9949)	HexNAc(2)Hex(5)	1	Rep1_Frac2	57.5412	12107	HCD	0	5.34	243.6	67.5	4	1072.48	1072.48	4286.9	4286.88	3053.46	TRUE	FALSE	TRUE	Sequence Analysis	255
TMNFTYEVHLVADGK	P35438	>sp|P35438|NMDZ1_MOUSE Glutamate receptor ionotropic, NMDA 1 OS=Mus musculus GN=Grin1 PE=1 SV=1	471	TM[Oxidation]N[NGlycan_1216.4229]FTYEVHLVADGK	469	M2(Oxidation / 15.9949);N3(NGlycan / 1216.4229)	HexNAc(2)Hex(5)	3	Rep1_Frac2	50.666	10531	HCD	0	5.94	419.8	288.8	3	986.425	986.421	2957.26	2957.25	1723.82	FALSE	TRUE	TRUE	Sequence Analysis	255
TMNFTYEVHLVADGK	P35438	>sp|P35438|NMDZ1_MOUSE Glutamate receptor ionotropic, NMDA 1 OS=Mus musculus GN=Grin1 PE=1 SV=1	471	TM[Oxidation]N[NGlycan_1216.4229]FTYEVHLVADGK	469	M2(Oxidation / 15.9949);N3(NGlycan / 1216.4229)	HexNAc(2)Hex(5)	3	Rep1_Frac2	50.6791	10534	AI-ETD	0	3.48	150.7	150.7	3	986.425	986.421	2957.26	2957.25	1723.82	FALSE	TRUE	TRUE	Sequence Analysis	255
QNVSLSILK	P35438	>sp|P35438|NMDZ1_MOUSE Glutamate receptor ionotropic, NMDA 1 OS=Mus musculus GN=Grin1 PE=1 SV=1	771	QN[NGlycan_1702.5813]VSLSILK	770	N2(NGlycan / 1702.5813)	HexNAc(2)Hex(8)	2	Rep1_Frac2	47.9666	9924	HCD	0	3.87	332.9	159.1	3	902.069	902.065	2704.19	2704.18	1000.59	TRUE	FALSE	FALSE	None	0
QNVSLSILK	P35438	>sp|P35438|NMDZ1_MOUSE Glutamate receptor ionotropic, NMDA 1 OS=Mus musculus GN=Grin1 PE=1 SV=1	771	QN[NGlycan_1702.5813]VSLSILK	770	N2(NGlycan / 1702.5813)	HexNAc(2)Hex(8)	2	Rep1_Frac2	47.98	9927	AI-ETD	0.0059	1.4	162.7	52.6	3	902.069	902.065	2704.19	2704.18	1000.59	TRUE	FALSE	FALSE	None	0
QNVSLSILK	P35438	>sp|P35438|NMDZ1_MOUSE Glutamate receptor ionotropic, NMDA 1 OS=Mus musculus GN=Grin1 PE=1 SV=1	771	QN[NGlycan_1540.5285]VSLSILK	770	N2(NGlycan / 1540.5285)	HexNAc(2)Hex(7)	2	Rep1_Frac2	47.8254	9891	HCD	0	4.06	334.9	155.5	3	848.051	848.047	2542.14	2542.13	1000.59	TRUE	FALSE	FALSE	None	0
QNVSLSILK	P35438	>sp|P35438|NMDZ1_MOUSE Glutamate receptor ionotropic, NMDA 1 OS=Mus musculus GN=Grin1 PE=1 SV=1	771	QN[NGlycan_1540.5285]VSLSILK	770	N2(NGlycan / 1540.5285)	HexNAc(2)Hex(7)	2	Rep1_Frac2	47.8378	9894	AI-ETD	0.00052	2.04	209.6	79.5	3	848.051	848.047	2542.14	2542.13	1000.59	TRUE	FALSE	FALSE	None	0
QNVSLSILK	P35438	>sp|P35438|NMDZ1_MOUSE Glutamate receptor ionotropic, NMDA 1 OS=Mus musculus GN=Grin1 PE=1 SV=1	771	QN[NGlycan_1378.4757]VSLSILK	770	N2(NGlycan / 1378.4757)	HexNAc(2)Hex(6)	2	Rep1_Frac2	47.824	9890	HCD	0	4.11	302.9	155.3	3	794.033	794.03	2380.08	2380.07	1000.59	TRUE	FALSE	FALSE	None	0
QNVSLSILK	P35438	>sp|P35438|NMDZ1_MOUSE Glutamate receptor ionotropic, NMDA 1 OS=Mus musculus GN=Grin1 PE=1 SV=1	771	QN[NGlycan_1378.4757]VSLSILK	770	N2(NGlycan / 1378.4757)	HexNAc(2)Hex(6)	2	Rep1_Frac2	47.8282	9893	AI-ETD	0.00053	2.31	224.7	92.1	3	794.033	794.03	2380.08	2380.07	1000.59	TRUE	FALSE	FALSE	None	0
FLTDVERNETALYHVEAFK	Q9Z2L6	>sp|Q9Z2L6|MINP1_MOUSE Multiple inositol polyphosphate phosphatase 1 OS=Mus musculus GN=Minpp1 PE=1 SV=3	236	FLTDVERN[NGlycan_1378.4757]ETALYHVEAFK	229	N8(NGlycan / 1378.4757)	HexNAc(2)Hex(6)	8	Rep1_Frac2	55.0707	11547	AI-ETD	0	9.22	605.6	544.9	4	915.914	915.911	3660.63	3660.62	2281.14	FALSE	TRUE	TRUE	Sequence Analysis	255
FLTDVERNETALYHVEAFK	Q9Z2L6	>sp|Q9Z2L6|MINP1_MOUSE Multiple inositol polyphosphate phosphatase 1 OS=Mus musculus GN=Minpp1 PE=1 SV=3	236	FLTDVERN[NGlycan_1378.4757]ETALYHVEAFK	229	N8(NGlycan / 1378.4757)	HexNAc(2)Hex(6)	8	Rep1_Frac2	55.0573	11544	HCD	0	5.88	242.7	211.6	4	915.914	915.911	3660.63	3660.62	2281.14	FALSE	TRUE	TRUE	Sequence Analysis	255
FLTDVERNETALYHVEAFK	Q9Z2L6	>sp|Q9Z2L6|MINP1_MOUSE Multiple inositol polyphosphate phosphatase 1 OS=Mus musculus GN=Minpp1 PE=1 SV=3	236	FLTDVERN[NGlycan_1216.4229]ETALYHVEAFK	229	N8(NGlycan / 1216.4229)	HexNAc(2)Hex(5)	8	Rep1_Frac2	55.3199	11598	AI-ETD	0	7.18	418.7	363.3	4	875.401	875.398	3498.58	3498.57	2281.14	FALSE	TRUE	TRUE	Sequence Analysis	255
VHVNSSSDNLDYPVLVVVR	Q6AXF6	>sp|Q6AXF6|SIDT1_MOUSE SID1 transmembrane family member 1 OS=Mus musculus GN=Sidt1 PE=1 SV=1	83	VHVN[NGlycan_1702.5813]SSSDNLDYPVLVVVR	80	N4(NGlycan / 1702.5813)	HexNAc(2)Hex(8)	4	Rep1_Frac2	60.4146	12747	AI-ETD	0	6.88	453.1	344.6	4	954.432	954.428	3814.71	3814.69	2111.1	TRUE	FALSE	TRUE	Sequence Analysis	255
VHVNSSSDNLDYPVLVVVR	Q6AXF6	>sp|Q6AXF6|SIDT1_MOUSE SID1 transmembrane family member 1 OS=Mus musculus GN=Sidt1 PE=1 SV=1	83	VHVN[NGlycan_1702.5813]SSSDNLDYPVLVVVR	80	N4(NGlycan / 1702.5813)	HexNAc(2)Hex(8)	4	Rep1_Frac2	60.4086	12744	HCD	0	4.84	168.8	168.8	4	954.432	954.428	3814.71	3814.69	2111.1	TRUE	FALSE	TRUE	Sequence Analysis	255
VHVNSSSDNLDYPVLVVVR	Q6AXF6	>sp|Q6AXF6|SIDT1_MOUSE SID1 transmembrane family member 1 OS=Mus musculus GN=Sidt1 PE=1 SV=1	83	VHVN[NGlycan_1540.5285]SSSDNLDYPVLVVVR	80	N4(NGlycan / 1540.5285)	HexNAc(2)Hex(7)	4	Rep1_Frac2	60.6572	12802	HCD	0	6.21	295.3	213.7	3	1218.22	1218.22	3652.66	3652.64	2111.1	TRUE	FALSE	TRUE	Sequence Analysis	255
VHVNSSSDNLDYPVLVVVR	Q6AXF6	>sp|Q6AXF6|SIDT1_MOUSE SID1 transmembrane family member 1 OS=Mus musculus GN=Sidt1 PE=1 SV=1	83	VHVN[NGlycan_1540.5285]SSSDNLDYPVLVVVR	80	N4(NGlycan / 1540.5285)	HexNAc(2)Hex(7)	4	Rep1_Frac2	60.6619	12805	AI-ETD	0	4.94	232.9	232.9	3	1218.22	1218.22	3652.66	3652.64	2111.1	TRUE	FALSE	TRUE	Sequence Analysis	255
VHVNSSSDNLDYPVLVVVR	Q6AXF6	>sp|Q6AXF6|SIDT1_MOUSE SID1 transmembrane family member 1 OS=Mus musculus GN=Sidt1 PE=1 SV=1	83	VHVN[NGlycan_1378.4757]SSSDNLDYPVLVVVR	80	N4(NGlycan / 1378.4757)	HexNAc(2)Hex(6)	4	Rep1_Frac2	60.7802	12831	HCD	0	5.62	252	182.8	3	1164.2	1164.2	3490.59	3490.58	2111.1	TRUE	FALSE	TRUE	Sequence Analysis	255
LINKFNSSSSSLEEK	Q9EPK6	>sp|Q9EPK6|SIL1_MOUSE Nucleotide exchange factor SIL1 OS=Mus musculus GN=Sil1 PE=1 SV=2	197	LINKFN[NGlycan_1540.5285]SSSSSLEEK	192	N6(NGlycan / 1540.5285)	HexNAc(2)Hex(7)	6	Rep1_Frac2	35.7814	7202	AI-ETD	0	4.82	242.2	209.3	3	1075.14	1075.13	3223.4	3223.39	1681.85	TRUE	FALSE	TRUE	Sequence Analysis	255
LINKFNSSSSSLEEK	Q9EPK6	>sp|Q9EPK6|SIL1_MOUSE Nucleotide exchange factor SIL1 OS=Mus musculus GN=Sil1 PE=1 SV=2	197	LINKFN[NGlycan_1378.4757]SSSSSLEEK	192	N6(NGlycan / 1378.4757)	HexNAc(2)Hex(6)	6	Rep1_Frac2	35.8786	7220	HCD	0	7.98	560.1	389.6	3	1021.12	1021.12	3061.35	3061.34	1681.85	TRUE	FALSE	TRUE	Sequence Analysis	255
LINKFNSSSSSLEEK	Q9EPK6	>sp|Q9EPK6|SIL1_MOUSE Nucleotide exchange factor SIL1 OS=Mus musculus GN=Sil1 PE=1 SV=2	197	LINKFN[NGlycan_1378.4757]SSSSSLEEK	192	N6(NGlycan / 1378.4757)	HexNAc(2)Hex(6)	6	Rep1_Frac2	35.8904	7223	AI-ETD	0	5.41	293.5	256.1	3	1021.12	1021.12	3061.35	3061.34	1681.85	TRUE	FALSE	TRUE	Sequence Analysis	255
LINKFNSSSSSLEEK	Q9EPK6	>sp|Q9EPK6|SIL1_MOUSE Nucleotide exchange factor SIL1 OS=Mus musculus GN=Sil1 PE=1 SV=2	197	LINKFN[NGlycan_1216.4229]SSSSSLEEK	192	N6(NGlycan / 1216.4229)	HexNAc(2)Hex(5)	6	Rep1_Frac2	36.078	7260	HCD	0	5.43	267.7	178.7	3	967.102	967.099	2899.29	2899.28	1681.85	TRUE	FALSE	TRUE	Sequence Analysis	255
LINKFNSSSSSLEEK	Q9EPK6	>sp|Q9EPK6|SIL1_MOUSE Nucleotide exchange factor SIL1 OS=Mus musculus GN=Sil1 PE=1 SV=2	197	LINKFN[NGlycan_1216.4229]SSSSSLEEK	192	N6(NGlycan / 1216.4229)	HexNAc(2)Hex(5)	6	Rep1_Frac2	36.0814	7261	AI-ETD	0	3.62	176.4	175.8	3	967.102	967.099	2899.29	2899.28	1681.85	TRUE	FALSE	TRUE	Sequence Analysis	255
YYHGELSYLNVTR	F8WIR1	>tr|F8WIR1|F8WIR1_MOUSE Cathepsin D OS=Mus musculus GN=Ctsd PE=1 SV=1	261	YYHGELSYLN[NGlycan_1727.613]VTR	252	N10(NGlycan / 1727.613)	HexNAc(3)Hex(6)Fuc(1)	10	Rep1_Frac2	47.1859	9760	AI-ETD	0.00052	2.1	167	146.4	4	836.352	836.356	3342.39	3342.4	1613.78	FALSE	TRUE	FALSE	None	0
YYHGELSYLNVTRK	F8WIR1	>tr|F8WIR1|F8WIR1_MOUSE Cathepsin D OS=Mus musculus GN=Ctsd PE=1 SV=1	261	YYHGELSYLN[NGlycan_1458.442]VTRK	252	N10(NGlycan / 1458.442)	HexNAc(2)Hex(6)Phospho(1)	10	Rep1_Frac2	45.9384	9471	AI-ETD	0	4.84	267.3	174.7	3	1067.79	1067.78	3201.34	3201.33	1741.88	FALSE	TRUE	FALSE	None	0
YYHGELSYLNVTRK	F8WIR1	>tr|F8WIR1|F8WIR1_MOUSE Cathepsin D OS=Mus musculus GN=Ctsd PE=1 SV=1	261	YYHGELSYLN[NGlycan_1458.442]VTRK	252	N10(NGlycan / 1458.442)	HexNAc(2)Hex(6)Phospho(1)	10	Rep1_Frac2	45.9181	9468	HCD	0	3.06	167.3	62.6	3	1067.79	1067.78	3201.34	3201.33	1741.88	FALSE	TRUE	FALSE	None	0
YYHGELSYLNVTR	F8WIR1	>tr|F8WIR1|F8WIR1_MOUSE Cathepsin D OS=Mus musculus GN=Ctsd PE=1 SV=1	261	YYHGELSYLN[NGlycan_1378.4757]VTR	252	N10(NGlycan / 1378.4757)	HexNAc(2)Hex(6)	10	Rep1_Frac2	47.1444	9750	HCD	0	5.18	365.1	218.3	3	998.431	998.427	2993.28	2993.27	1613.78	FALSE	TRUE	FALSE	None	0
YYHGELSYLNVTR	F8WIR1	>tr|F8WIR1|F8WIR1_MOUSE Cathepsin D OS=Mus musculus GN=Ctsd PE=1 SV=1	261	YYHGELSYLN[NGlycan_1378.4757]VTR	252	N10(NGlycan / 1378.4757)	HexNAc(2)Hex(6)	10	Rep1_Frac2	47.165	9753	AI-ETD	0	3.29	238.9	150.6	3	998.431	998.427	2993.28	2993.27	1613.78	FALSE	TRUE	FALSE	None	0
YYHGELSYLNVTR	F8WIR1	>tr|F8WIR1|F8WIR1_MOUSE Cathepsin D OS=Mus musculus GN=Ctsd PE=1 SV=1	261	YYHGELSYLN[NGlycan_1362.4808]VTR	252	N10(NGlycan / 1362.4808)	HexNAc(2)Hex(5)Fuc(1)	10	Rep1_Frac2	46.9284	9702	HCD	0	5.96	502	324.5	3	993.099	993.096	2977.28	2977.27	1613.78	FALSE	TRUE	FALSE	None	0
YYHGELSYLNVTR	F8WIR1	>tr|F8WIR1|F8WIR1_MOUSE Cathepsin D OS=Mus musculus GN=Ctsd PE=1 SV=1	261	YYHGELSYLN[NGlycan_1362.4808]VTR	252	N10(NGlycan / 1362.4808)	HexNAc(2)Hex(5)Fuc(1)	10	Rep1_Frac2	46.9495	9705	AI-ETD	0	4.7	316.1	226.1	3	993.099	993.096	2977.28	2977.27	1613.78	FALSE	TRUE	FALSE	None	0
VYMKNVTVVLR	P11438	>sp|P11438|LAMP1_MOUSE Lysosome-associated membrane glycoprotein 1 OS=Mus musculus GN=Lamp1 PE=1 SV=2	159	VYM[Oxidation]KN[NGlycan_1768.6395]VTVVLR	155	M3(Oxidation / 15.9949);N5(NGlycan / 1768.6395)	HexNAc(4)Hex(5)Fuc(1)	5	Rep1_Frac2	37.933	7664	HCD	0.00052	2.11	163.7	67.9	3	1036.14	1036.14	3106.41	3106.4	1320.76	FALSE	TRUE	TRUE	Reported in Literature	269
VYMKNVTVVLR	P11438	>sp|P11438|LAMP1_MOUSE Lysosome-associated membrane glycoprotein 1 OS=Mus musculus GN=Lamp1 PE=1 SV=2	159	VYM[Oxidation]KN[NGlycan_1565.5601]VTVVLR	155	M3(Oxidation / 15.9949);N5(NGlycan / 1565.5601)	HexNAc(3)Hex(5)Fuc(1)	5	Rep1_Frac2	37.9133	7661	HCD	0	3.01	233.3	108.7	3	968.448	968.445	2903.33	2903.32	1320.76	FALSE	TRUE	TRUE	Reported in Literature	269
VYMKNVTVVLR	P11438	>sp|P11438|LAMP1_MOUSE Lysosome-associated membrane glycoprotein 1 OS=Mus musculus GN=Lamp1 PE=1 SV=2	159	VYM[Oxidation]KN[NGlycan_1565.5601]VTVVLR	155	M3(Oxidation / 15.9949);N5(NGlycan / 1565.5601)	HexNAc(3)Hex(5)Fuc(1)	5	Rep1_Frac2	37.9241	7663	AI-ETD	0.005	1.81	161	66.5	3	968.448	968.445	2903.33	2903.32	1320.76	FALSE	TRUE	TRUE	Reported in Literature	269
VYMKNVTVVLR	P11438	>sp|P11438|LAMP1_MOUSE Lysosome-associated membrane glycoprotein 1 OS=Mus musculus GN=Lamp1 PE=1 SV=2	159	VYM[Oxidation]KN[NGlycan_1378.4757]VTVVLR	155	M3(Oxidation / 15.9949);N5(NGlycan / 1378.4757)	HexNAc(2)Hex(6)	5	Rep1_Frac2	37.821	7639	HCD	0	4.63	338.4	221.1	3	906.087	906.084	2716.25	2716.24	1320.76	FALSE	TRUE	TRUE	Reported in Literature	269
VYMKNVTVVLR	P11438	>sp|P11438|LAMP1_MOUSE Lysosome-associated membrane glycoprotein 1 OS=Mus musculus GN=Lamp1 PE=1 SV=2	159	VYM[Oxidation]KN[NGlycan_1378.4757]VTVVLR	155	M3(Oxidation / 15.9949);N5(NGlycan / 1378.4757)	HexNAc(2)Hex(6)	5	Rep1_Frac2	37.8258	7642	AI-ETD	0	3.09	210.2	169.8	3	906.087	906.084	2716.25	2716.24	1320.76	FALSE	TRUE	TRUE	Reported in Literature	269
VYMKNVTVVLR	P11438	>sp|P11438|LAMP1_MOUSE Lysosome-associated membrane glycoprotein 1 OS=Mus musculus GN=Lamp1 PE=1 SV=2	159	VYM[Oxidation]KN[NGlycan_1216.4229]VTVVLR	155	M3(Oxidation / 15.9949);N5(NGlycan / 1216.4229)	HexNAc(2)Hex(5)	5	Rep1_Frac2	38.3399	7754	HCD	0.0061	1.69	219.3	20.1	3	852.069	852.066	2554.19	2554.18	1320.76	FALSE	TRUE	TRUE	Reported in Literature	269
VYMKNVTVVLR	P11438	>sp|P11438|LAMP1_MOUSE Lysosome-associated membrane glycoprotein 1 OS=Mus musculus GN=Lamp1 PE=1 SV=2	159	VYM[Oxidation]KN[NGlycan_1216.4229]VTVVLR	155	M3(Oxidation / 15.9949);N5(NGlycan / 1216.4229)	HexNAc(2)Hex(5)	5	Rep1_Frac2	38.3606	7757	AI-ETD	0	3.02	159	124.5	3	852.069	852.066	2554.19	2554.18	1320.76	FALSE	TRUE	TRUE	Reported in Literature	269
VYMKNVTVVLR	P11438	>sp|P11438|LAMP1_MOUSE Lysosome-associated membrane glycoprotein 1 OS=Mus musculus GN=Lamp1 PE=1 SV=2	159	VYM[Oxidation]KN[NGlycan_1038.3751]VTVVLR	155	M3(Oxidation / 15.9949);N5(NGlycan / 1038.3751)	HexNAc(2)Hex(3)Fuc(1)	5	Rep1_Frac2	38.6697	7823	HCD	0	4.98	412.9	273.1	3	792.72	792.717	2376.15	2376.14	1320.76	FALSE	TRUE	TRUE	Reported in Literature	269
VYMKNVTVVLR	P11438	>sp|P11438|LAMP1_MOUSE Lysosome-associated membrane glycoprotein 1 OS=Mus musculus GN=Lamp1 PE=1 SV=2	159	VYM[Oxidation]KN[NGlycan_1038.3751]VTVVLR	155	M3(Oxidation / 15.9949);N5(NGlycan / 1038.3751)	HexNAc(2)Hex(3)Fuc(1)	5	Rep1_Frac2	38.6763	7826	AI-ETD	0.00053	2.27	206.3	77.4	3	792.72	792.717	2376.15	2376.14	1320.76	FALSE	TRUE	TRUE	Reported in Literature	269
LVDNGTLLYTMR	B1AVY2	>tr|B1AVY2|B1AVY2_MOUSE Gamma-aminobutyric acid receptor subunit alpha-3 OS=Mus musculus GN=Gabra3 PE=1 SV=1	217	LVDN[NGlycan_1378.4757]GTLLYTM[Oxidation]R	214	N4(NGlycan / 1378.4757);M11(Oxidation / 15.9949)	HexNAc(2)Hex(6)	4	Rep1_Frac2	44.5847	9154	HCD	0	4.49	286.1	138.1	3	930.742	930.738	2790.21	2790.2	1394.72	FALSE	TRUE	FALSE	None	0
LVDNGTLLYTMR	B1AVY2	>tr|B1AVY2|B1AVY2_MOUSE Gamma-aminobutyric acid receptor subunit alpha-3 OS=Mus musculus GN=Gabra3 PE=1 SV=1	217	LVDN[NGlycan_1378.4757]GTLLYTM[Oxidation]R	214	N4(NGlycan / 1378.4757);M11(Oxidation / 15.9949)	HexNAc(2)Hex(6)	4	Rep1_Frac2	44.5894	9157	AI-ETD	0	4.59	274.2	162.4	3	930.742	930.738	2790.21	2790.2	1394.72	FALSE	TRUE	FALSE	None	0
LVDNGTLLYTMR	B1AVY2	>tr|B1AVY2|B1AVY2_MOUSE Gamma-aminobutyric acid receptor subunit alpha-3 OS=Mus musculus GN=Gabra3 PE=1 SV=1	217	LVDN[NGlycan_1216.4229]GTLLYTM[Oxidation]R	214	N4(NGlycan / 1216.4229);M11(Oxidation / 15.9949)	HexNAc(2)Hex(5)	4	Rep1_Frac2	44.6899	9179	HCD	0	6.76	540.3	393.3	3	876.723	876.721	2628.16	2628.15	1394.72	FALSE	TRUE	FALSE	None	0
LVDNGTLLYTMR	B1AVY2	>tr|B1AVY2|B1AVY2_MOUSE Gamma-aminobutyric acid receptor subunit alpha-3 OS=Mus musculus GN=Gabra3 PE=1 SV=1	217	LVDN[NGlycan_1216.4229]GTLLYTM[Oxidation]R	214	N4(NGlycan / 1216.4229);M11(Oxidation / 15.9949)	HexNAc(2)Hex(5)	4	Rep1_Frac2	44.7108	9182	AI-ETD	0	4.48	371.3	220.9	3	876.723	876.721	2628.16	2628.15	1394.72	FALSE	TRUE	FALSE	None	0
LVDNGTLLYTMR	B1AVY2	>tr|B1AVY2|B1AVY2_MOUSE Gamma-aminobutyric acid receptor subunit alpha-3 OS=Mus musculus GN=Gabra3 PE=1 SV=1	217	LVDN[NGlycan_1054.37]GTLLYTM[Oxidation]R	214	N4(NGlycan / 1054.37);M11(Oxidation / 15.9949)	HexNAc(2)Hex(4)	4	Rep1_Frac2	44.804	9204	HCD	0	5.67	449.8	339.9	3	822.705	822.703	2466.1	2466.09	1394.72	FALSE	TRUE	FALSE	None	0
LVDNGTLLYTMR	B1AVY2	>tr|B1AVY2|B1AVY2_MOUSE Gamma-aminobutyric acid receptor subunit alpha-3 OS=Mus musculus GN=Gabra3 PE=1 SV=1	217	LVDN[NGlycan_1054.37]GTLLYTM[Oxidation]R	214	N4(NGlycan / 1054.37);M11(Oxidation / 15.9949)	HexNAc(2)Hex(4)	4	Rep1_Frac2	44.8247	9207	AI-ETD	0	4.74	369.5	259.9	3	822.705	822.703	2466.1	2466.09	1394.72	FALSE	TRUE	FALSE	None	0
AKTFDVSNFQNSSIKR	P09470	>sp|P09470|ACE_MOUSE Angiotensin-converting enzyme OS=Mus musculus GN=Ace PE=1 SV=3	719	AKTFDVSNFQN[NGlycan_1540.5285]SSIKR	709	N11(NGlycan / 1540.5285)	HexNAc(2)Hex(7)	11	Rep1_Frac2	38.8995	7876	AI-ETD	0	6.36	394.5	380.3	4	846.377	846.375	3382.49	3382.48	1840.94	TRUE	FALSE	TRUE	By Similarity	250
TFDVSNFQNSSIKR	P09470	>sp|P09470|ACE_MOUSE Angiotensin-converting enzyme OS=Mus musculus GN=Ace PE=1 SV=3	719	TFDVSNFQN[NGlycan_1378.4757]SSIKR	711	N9(NGlycan / 1378.4757)	HexNAc(2)Hex(6)	9	Rep1_Frac2	41.9596	8549	HCD	0	5.52	393.9	261.2	3	1007.77	1007.77	3021.3	3021.29	1641.81	TRUE	FALSE	TRUE	By Similarity	250
TFDVSNFQNSSIKR	P09470	>sp|P09470|ACE_MOUSE Angiotensin-converting enzyme OS=Mus musculus GN=Ace PE=1 SV=3	719	TFDVSNFQN[NGlycan_1378.4757]SSIKR	711	N9(NGlycan / 1378.4757)	HexNAc(2)Hex(6)	9	Rep1_Frac2	41.9709	8551	AI-ETD	0	3.12	237.4	163.6	3	1007.77	1007.77	3021.3	3021.29	1641.81	TRUE	FALSE	TRUE	By Similarity	250
TFDVSNFQNSSIKR	P09470	>sp|P09470|ACE_MOUSE Angiotensin-converting enzyme OS=Mus musculus GN=Ace PE=1 SV=3	719	TFDVSNFQN[NGlycan_1216.4229]SSIKR	711	N9(NGlycan / 1216.4229)	HexNAc(2)Hex(5)	9	Rep1_Frac2	42.2955	8624	HCD	0	4.22	258	100.7	3	953.755	953.752	2859.25	2859.24	1641.81	TRUE	FALSE	TRUE	By Similarity	250
TFDVSNFQNSSIKR	P09470	>sp|P09470|ACE_MOUSE Angiotensin-converting enzyme OS=Mus musculus GN=Ace PE=1 SV=3	719	TFDVSNFQN[NGlycan_1216.4229]SSIKR	711	N9(NGlycan / 1216.4229)	HexNAc(2)Hex(5)	9	Rep1_Frac2	42.3156	8627	AI-ETD	0	3.22	212	153.1	3	953.755	953.752	2859.25	2859.24	1641.81	TRUE	FALSE	TRUE	By Similarity	250
TFDVSNFQNSSIK	P09470	>sp|P09470|ACE_MOUSE Angiotensin-converting enzyme OS=Mus musculus GN=Ace PE=1 SV=3	719	TFDVSNFQN[NGlycan_1216.4229]SSIK	711	N9(NGlycan / 1216.4229)	HexNAc(2)Hex(5)	9	Rep1_Frac2	46.8564	9683	HCD	0	2.99	183.4	68.8	3	901.722	901.718	2703.15	2703.14	1485.71	TRUE	FALSE	TRUE	By Similarity	250
TFDVSNFQNSSIK	P09470	>sp|P09470|ACE_MOUSE Angiotensin-converting enzyme OS=Mus musculus GN=Ace PE=1 SV=3	719	TFDVSNFQN[NGlycan_1216.4229]SSIK	711	N9(NGlycan / 1216.4229)	HexNAc(2)Hex(5)	9	Rep1_Frac2	46.8671	9685	AI-ETD	0.005	1.84	151	68.6	3	901.722	901.718	2703.15	2703.14	1485.71	TRUE	FALSE	TRUE	By Similarity	250
CLNASLCVGGVAR	Q61503	>sp|Q61503|5NTD_MOUSE 5'-nucleotidase OS=Mus musculus GN=Nt5e PE=1 SV=2	55	C[Carbamidomethyl]LN[NGlycan_1216.4229]ASLC[Carbamidomethyl]VGGVAR	53	N3(NGlycan / 1216.4229);C1(Carbamidomethyl / 57.0215);C7(Carbamidomethyl / 57.0215)	HexNAc(2)Hex(5)	3	Rep1_Frac2	45.1614	9285	HCD	0	3.05	210.1	76.6	3	865.042	865.038	2593.11	2593.1	1261.63	TRUE	FALSE	TRUE	Sequence Analysis	255
CLNASLCVGGVAR	Q61503	>sp|Q61503|5NTD_MOUSE 5'-nucleotidase OS=Mus musculus GN=Nt5e PE=1 SV=2	55	C[Carbamidomethyl]LN[NGlycan_1216.4229]ASLC[Carbamidomethyl]VGGVAR	53	N3(NGlycan / 1216.4229);C1(Carbamidomethyl / 57.0215);C7(Carbamidomethyl / 57.0215)	HexNAc(2)Hex(5)	3	Rep1_Frac2	45.1817	9288	AI-ETD	0.00052	2.16	157.6	44.5	3	865.042	865.038	2593.11	2593.1	1261.63	TRUE	FALSE	TRUE	Sequence Analysis	255
VEFDDKGNVITSYGNPILLNSSIPEDATIK	Q61503	>sp|Q61503|5NTD_MOUSE 5'-nucleotidase OS=Mus musculus GN=Nt5e PE=1 SV=2	313	VEFDDKGNVITSYGNPILLN[NGlycan_1216.4229]SSIPEDATIK	294	N20(NGlycan / 1216.4229)	HexNAc(2)Hex(5)	20	Rep1_Frac2	66.5387	14226	AI-ETD	0	12.56	831.4	831.4	4	1117.28	1117.27	4466.09	4466.08	3248.65	TRUE	FALSE	TRUE	Reported in Literature	269
VEFDDKGNVITSYGNPILLNSSIPEDATIK	Q61503	>sp|Q61503|5NTD_MOUSE 5'-nucleotidase OS=Mus musculus GN=Nt5e PE=1 SV=2	313	VEFDDKGNVITSYGNPILLN[NGlycan_1216.4229]SSIPEDATIK	294	N20(NGlycan / 1216.4229)	HexNAc(2)Hex(5)	20	Rep1_Frac2	66.5269	14224	HCD	0	3.44	172.1	172.1	4	1117.28	1117.27	4466.09	4466.08	3248.65	TRUE	FALSE	TRUE	Reported in Literature	269
NSTLCDLCIGPLK	E9Q035	>tr|E9Q035|E9Q035_MOUSE Protein Gm20425 OS=Mus musculus GN=Gm20425 PE=4 SV=1	499	N[NGlycan_1864.6342]STLC[Carbamidomethyl]DLC[Carbamidomethyl]IGPLK	499	N1(NGlycan / 1864.6342);C5(Carbamidomethyl / 57.0215);C8(Carbamidomethyl / 57.0215)	HexNAc(2)Hex(9)	1	Rep1_Frac2	56.7231	11923	HCD	0	3.05	222.2	92.8	3	1119.13	1119.13	3355.39	3355.37	1375.68	FALSE	TRUE	FALSE	None	0
NSTLCDLCIGPLK	E9Q035	>tr|E9Q035|E9Q035_MOUSE Protein Gm20425 OS=Mus musculus GN=Gm20425 PE=4 SV=1	499	N[NGlycan_1702.5813]STLC[Carbamidomethyl]DLC[Carbamidomethyl]IGPLK	499	N1(NGlycan / 1702.5813);C5(Carbamidomethyl / 57.0215);C8(Carbamidomethyl / 57.0215)	HexNAc(2)Hex(8)	1	Rep1_Frac2	56.8315	11945	HCD	0	5.39	437.9	286.6	3	1065.11	1065.11	3193.33	3193.32	1375.68	FALSE	TRUE	FALSE	None	0
NSTLCDLCIGPLK	E9Q035	>tr|E9Q035|E9Q035_MOUSE Protein Gm20425 OS=Mus musculus GN=Gm20425 PE=4 SV=1	499	N[NGlycan_1702.5813]STLC[Carbamidomethyl]DLC[Carbamidomethyl]IGPLK	499	N1(NGlycan / 1702.5813);C5(Carbamidomethyl / 57.0215);C8(Carbamidomethyl / 57.0215)	HexNAc(2)Hex(8)	1	Rep1_Frac2	56.8356	11948	AI-ETD	0	3.98	259.1	112.4	3	1065.11	1065.11	3193.33	3193.32	1375.68	FALSE	TRUE	FALSE	None	0
NSTLCDLCIGPLK	E9Q035	>tr|E9Q035|E9Q035_MOUSE Protein Gm20425 OS=Mus musculus GN=Gm20425 PE=4 SV=1	499	N[NGlycan_1216.4229]STLC[Carbamidomethyl]DLC[Carbamidomethyl]IGPLK	499	N1(NGlycan / 1216.4229);C5(Carbamidomethyl / 57.0215);C8(Carbamidomethyl / 57.0215)	HexNAc(2)Hex(5)	1	Rep1_Frac2	57.5656	12113	HCD	0	4.77	331.6	216.9	3	903.061	903.057	2707.17	2707.16	1375.68	FALSE	TRUE	FALSE	None	0
YNGSLTTPNCDETVIWTVYK	Q64444	>sp|Q64444|CAH4_MOUSE Carbonic anhydrase 4 OS=Mus musculus GN=Ca4 PE=1 SV=1	214	YN[NGlycan_1702.5813]GSLTTPNC[Carbamidomethyl]DETVIWTVYK	213	N2(NGlycan / 1702.5813);C10(Carbamidomethyl / 57.0215)	HexNAc(2)Hex(8)	2	Rep1_Frac2	62.5254	13232	HCD	0	8.57	571.8	493.3	3	1355.24	1355.23	4063.7	4063.69	2303.08	TRUE	FALSE	TRUE	Sequence Analysis	255
YNGSLTTPNCDETVIWTVYK	Q64444	>sp|Q64444|CAH4_MOUSE Carbonic anhydrase 4 OS=Mus musculus GN=Ca4 PE=1 SV=1	214	YN[NGlycan_1702.5813]GSLTTPNC[Carbamidomethyl]DETVIWTVYK	213	N2(NGlycan / 1702.5813);C10(Carbamidomethyl / 57.0215)	HexNAc(2)Hex(8)	2	Rep1_Frac2	62.5389	13235	AI-ETD	0	6.76	418.5	355.3	3	1355.24	1355.23	4063.7	4063.69	2303.08	TRUE	FALSE	TRUE	Sequence Analysis	255
YNGSLTTPNCDETVIWTVYK	Q64444	>sp|Q64444|CAH4_MOUSE Carbonic anhydrase 4 OS=Mus musculus GN=Ca4 PE=1 SV=1	214	YN[NGlycan_1540.5285]GSLTTPNC[Carbamidomethyl]DETVIWTVYK	213	N2(NGlycan / 1540.5285);C10(Carbamidomethyl / 57.0215)	HexNAc(2)Hex(7)	2	Rep1_Frac2	62.5882	13249	AI-ETD	0	6.54	388.1	320	3	1301.22	1301.22	3901.65	3901.64	2303.08	TRUE	FALSE	TRUE	Sequence Analysis	255
YNGSLTTPNCDETVIWTVYK	Q64444	>sp|Q64444|CAH4_MOUSE Carbonic anhydrase 4 OS=Mus musculus GN=Ca4 PE=1 SV=1	214	YN[NGlycan_1540.5285]GSLTTPNC[Carbamidomethyl]DETVIWTVYK	213	N2(NGlycan / 1540.5285);C10(Carbamidomethyl / 57.0215)	HexNAc(2)Hex(7)	2	Rep1_Frac2	62.5841	13246	HCD	0	6.46	358.5	270.8	3	1301.22	1301.22	3901.65	3901.64	2303.08	TRUE	FALSE	TRUE	Sequence Analysis	255
FNGTDIHSIIK	Q9JI18	>sp|Q9JI18|LRP1B_MOUSE Low-density lipoprotein receptor-related protein 1B OS=Mus musculus GN=Lrp1b PE=1 SV=1	443	FN[NGlycan_1216.4229]GTDIHSIIK	442	N2(NGlycan / 1216.4229)	HexNAc(2)Hex(5)	2	Rep1_Frac2	45.3157	9321	HCD	0	4.75	429.7	284.7	3	821.038	821.034	2461.1	2461.09	1243.66	FALSE	TRUE	TRUE	Sequence Analysis	255
FNGTDIHSIIK	Q9JI18	>sp|Q9JI18|LRP1B_MOUSE Low-density lipoprotein receptor-related protein 1B OS=Mus musculus GN=Lrp1b PE=1 SV=1	443	FN[NGlycan_1216.4229]GTDIHSIIK	442	N2(NGlycan / 1216.4229)	HexNAc(2)Hex(5)	2	Rep1_Frac2	45.3198	9324	AI-ETD	0	3.9	293.8	238.8	3	821.038	821.034	2461.1	2461.09	1243.66	FALSE	TRUE	TRUE	Sequence Analysis	255
GPCSHLCLINHNR	Q9JI18	>sp|Q9JI18|LRP1B_MOUSE Low-density lipoprotein receptor-related protein 1B OS=Mus musculus GN=Lrp1b PE=1 SV=1	1549	GPC[Carbamidomethyl]SHLC[Carbamidomethyl]LINHN[NGlycan_1216.4229]R	1538	N12(NGlycan / 1216.4229);C3(Carbamidomethyl / 57.0215);C7(Carbamidomethyl / 57.0215)	HexNAc(2)Hex(5)	12	Rep1_Frac2	33.0235	6601	HCD	0	5.02	336	199.3	4	699.3	699.297	2794.18	2794.17	1462.69	TRUE	FALSE	TRUE	Sequence Analysis	255
GPCSHLCLINHNR	Q9JI18	>sp|Q9JI18|LRP1B_MOUSE Low-density lipoprotein receptor-related protein 1B OS=Mus musculus GN=Lrp1b PE=1 SV=1	1549	GPC[Carbamidomethyl]SHLC[Carbamidomethyl]LINHN[NGlycan_1216.4229]R	1538	N12(NGlycan / 1216.4229);C3(Carbamidomethyl / 57.0215);C7(Carbamidomethyl / 57.0215)	HexNAc(2)Hex(5)	12	Rep1_Frac2	32.9864	6594	HCD	0	4.22	310.5	114.5	3	932.064	932.06	2794.18	2794.17	1462.69	TRUE	FALSE	TRUE	Sequence Analysis	255
GPCSHLCLINHNR	Q9JI18	>sp|Q9JI18|LRP1B_MOUSE Low-density lipoprotein receptor-related protein 1B OS=Mus musculus GN=Lrp1b PE=1 SV=1	1549	GPC[Carbamidomethyl]SHLC[Carbamidomethyl]LINHN[NGlycan_1216.4229]R	1538	N12(NGlycan / 1216.4229);C3(Carbamidomethyl / 57.0215);C7(Carbamidomethyl / 57.0215)	HexNAc(2)Hex(5)	12	Rep1_Frac2	33.0062	6597	AI-ETD	0	3.36	238.1	191.2	3	932.064	932.06	2794.18	2794.17	1462.69	TRUE	FALSE	TRUE	Sequence Analysis	255
YSINVGQLNGPNCTR	Q9JI18	>sp|Q9JI18|LRP1B_MOUSE Low-density lipoprotein receptor-related protein 1B OS=Mus musculus GN=Lrp1b PE=1 SV=1	4017	YSINVGQLNGPN[NGlycan_1216.4229]C[Carbamidomethyl]TR	4006	N12(NGlycan / 1216.4229);C13(Carbamidomethyl / 57.0215)	HexNAc(2)Hex(5)	12	Rep1_Frac2	45.6118	9393	HCD	0	3.84	211	157	3	970.42	970.417	2909.25	2909.24	1634.78	FALSE	TRUE	TRUE	Sequence Analysis	255
EGSLQCECEHNTTGPDCGR	Q8R4F1	>sp|Q8R4F1|NTNG2_MOUSE Netrin-G2 OS=Mus musculus GN=Ntng2 PE=1 SV=2	310	EGSLQC[Carbamidomethyl]EC[Carbamidomethyl]EHN[NGlycan_1378.4757]TTGPDC[Carbamidomethyl]GR	300	N11(NGlycan / 1378.4757);C6(Carbamidomethyl / 57.0215);C8(Carbamidomethyl / 57.0215);C17(Carbamidomethyl / 57.0215)	HexNAc(2)Hex(6)	11	Rep1_Frac2	24.0309	4714	HCD	0	6.84	338.1	338.1	3	1195.79	1195.78	3585.34	3585.33	2034.78	FALSE	TRUE	TRUE	Sequence Analysis	255
EGSLQCECEHNTTGPDCGR	Q8R4F1	>sp|Q8R4F1|NTNG2_MOUSE Netrin-G2 OS=Mus musculus GN=Ntng2 PE=1 SV=2	310	EGSLQC[Carbamidomethyl]EC[Carbamidomethyl]EHN[NGlycan_1378.4757]TTGPDC[Carbamidomethyl]GR	300	N11(NGlycan / 1378.4757);C6(Carbamidomethyl / 57.0215);C8(Carbamidomethyl / 57.0215);C17(Carbamidomethyl / 57.0215)	HexNAc(2)Hex(6)	11	Rep1_Frac2	24.0441	4717	AI-ETD	0	6.63	328	269.2	3	1195.79	1195.78	3585.34	3585.33	2034.78	FALSE	TRUE	TRUE	Sequence Analysis	255
EGSLQCECEHNTTGPDCGR	Q8R4F1	>sp|Q8R4F1|NTNG2_MOUSE Netrin-G2 OS=Mus musculus GN=Ntng2 PE=1 SV=2	310	EGSLQC[Carbamidomethyl]EC[Carbamidomethyl]EHN[NGlycan_1216.4229]TTGPDC[Carbamidomethyl]GR	300	N11(NGlycan / 1216.4229);C6(Carbamidomethyl / 57.0215);C8(Carbamidomethyl / 57.0215);C17(Carbamidomethyl / 57.0215)	HexNAc(2)Hex(5)	11	Rep1_Frac2	24.2683	4762	HCD	0	8.06	485.5	431.9	3	1141.77	1141.76	3423.29	3423.28	2034.78	FALSE	TRUE	TRUE	Sequence Analysis	255
EGSLQCECEHNTTGPDCGR	Q8R4F1	>sp|Q8R4F1|NTNG2_MOUSE Netrin-G2 OS=Mus musculus GN=Ntng2 PE=1 SV=2	310	EGSLQC[Carbamidomethyl]EC[Carbamidomethyl]EHN[NGlycan_1216.4229]TTGPDC[Carbamidomethyl]GR	300	N11(NGlycan / 1216.4229);C6(Carbamidomethyl / 57.0215);C8(Carbamidomethyl / 57.0215);C17(Carbamidomethyl / 57.0215)	HexNAc(2)Hex(5)	11	Rep1_Frac2	24.2812	4765	AI-ETD	0	6.29	290	196.2	3	1141.77	1141.76	3423.29	3423.28	2034.78	FALSE	TRUE	TRUE	Sequence Analysis	255
GGSLWLNCSTNCPRPER	Q60625	>sp|Q60625|ICAM5_MOUSE Intercellular adhesion molecule 5 OS=Mus musculus GN=Icam5 PE=1 SV=2	54	GGSLWLN[NGlycan_1216.4229]C[Carbamidomethyl]STNC[Carbamidomethyl]PRPER	48	N7(NGlycan / 1216.4229);C8(Carbamidomethyl / 57.0215);C12(Carbamidomethyl / 57.0215)	HexNAc(2)Hex(5)	7	Rep1_Frac2	41.8257	8519	HCD	0	4.67	295.9	238.8	4	805.844	805.841	3220.35	3220.34	1888.87	TRUE	FALSE	TRUE	Reported in Literature	269
GGSLWLNCSTNCPRPER	Q60625	>sp|Q60625|ICAM5_MOUSE Intercellular adhesion molecule 5 OS=Mus musculus GN=Icam5 PE=1 SV=2	54	GGSLWLN[NGlycan_1054.37]C[Carbamidomethyl]STNC[Carbamidomethyl]PRPER	48	N7(NGlycan / 1054.37);C8(Carbamidomethyl / 57.0215);C12(Carbamidomethyl / 57.0215)	HexNAc(2)Hex(4)	7	Rep1_Frac2	41.8212	8518	HCD	0	4.88	281.4	230.2	4	765.329	765.327	3058.3	3058.29	1888.87	TRUE	FALSE	TRUE	Reported in Literature	269
SLEVLNLSSNK	Q63912	>sp|Q63912|OMGP_MOUSE Oligodendrocyte-myelin glycoprotein OS=Mus musculus GN=Omg PE=1 SV=1	152	SLEVLN[NGlycan_1864.6342]LSSNK	147	N6(NGlycan / 1864.6342)	HexNAc(2)Hex(9)	6	Rep1_Frac2	49.0358	10161	HCD	0	4.73	412	279.4	3	1023.44	1023.44	3068.3	3068.29	1202.65	TRUE	FALSE	TRUE	Sequence Analysis	255
SLEVLNLSSNK	Q63912	>sp|Q63912|OMGP_MOUSE Oligodendrocyte-myelin glycoprotein OS=Mus musculus GN=Omg PE=1 SV=1	152	SLEVLN[NGlycan_1864.6342]LSSNK	147	N6(NGlycan / 1864.6342)	HexNAc(2)Hex(9)	6	Rep1_Frac2	49.0561	10164	AI-ETD	0	4.02	264.3	143.3	3	1023.44	1023.44	3068.3	3068.29	1202.65	TRUE	FALSE	TRUE	Sequence Analysis	255
SLEVLNLSSNK	Q63912	>sp|Q63912|OMGP_MOUSE Oligodendrocyte-myelin glycoprotein OS=Mus musculus GN=Omg PE=1 SV=1	152	SLEVLN[NGlycan_1702.5813]LSSNK	147	N6(NGlycan / 1702.5813)	HexNAc(2)Hex(8)	6	Rep1_Frac2	49.0345	10160	HCD	0	4.43	356	265.3	3	969.423	969.418	2906.25	2906.24	1202.65	TRUE	FALSE	TRUE	Sequence Analysis	255
SLEVLNLSSNK	Q63912	>sp|Q63912|OMGP_MOUSE Oligodendrocyte-myelin glycoprotein OS=Mus musculus GN=Omg PE=1 SV=1	152	SLEVLN[NGlycan_1702.5813]LSSNK	147	N6(NGlycan / 1702.5813)	HexNAc(2)Hex(8)	6	Rep1_Frac2	49.0472	10163	AI-ETD	0	3.06	230.2	150.4	3	969.423	969.418	2906.25	2906.24	1202.65	TRUE	FALSE	TRUE	Sequence Analysis	255
SLEVLNLSSNK	Q63912	>sp|Q63912|OMGP_MOUSE Oligodendrocyte-myelin glycoprotein OS=Mus musculus GN=Omg PE=1 SV=1	152	SLEVLN[NGlycan_1540.5285]LSSNK	147	N6(NGlycan / 1540.5285)	HexNAc(2)Hex(7)	6	Rep1_Frac2	48.6985	10084	HCD	0	4.51	543.6	376.4	3	915.401	915.4	2744.19	2744.19	1202.65	TRUE	FALSE	TRUE	Sequence Analysis	255
SLEVLNLSSNK	Q63912	>sp|Q63912|OMGP_MOUSE Oligodendrocyte-myelin glycoprotein OS=Mus musculus GN=Omg PE=1 SV=1	152	SLEVLN[NGlycan_1540.5285]LSSNK	147	N6(NGlycan / 1540.5285)	HexNAc(2)Hex(7)	6	Rep1_Frac2	48.71	10086	AI-ETD	0	3.08	287.1	162.1	3	915.401	915.4	2744.19	2744.19	1202.65	TRUE	FALSE	TRUE	Sequence Analysis	255
QNITYLLK	Q63912	>sp|Q63912|OMGP_MOUSE Oligodendrocyte-myelin glycoprotein OS=Mus musculus GN=Omg PE=1 SV=1	234	QN[NGlycan_1768.6395]ITYLLK	233	N2(NGlycan / 1768.6395)	HexNAc(4)Hex(5)Fuc(1)	2	Rep1_Frac2	47.1416	9748	HCD	0	3.69	354.5	182.4	3	921.081	921.077	2761.23	2761.22	991.57	FALSE	TRUE	TRUE	Sequence Analysis	255
SVAQNYSSITHLHSIGK	Q80V42	>sp|Q80V42|CBPM_MOUSE Carboxypeptidase M OS=Mus musculus GN=Cpm PE=1 SV=2	38	SVAQN[NGlycan_1930.6923]YSSITHLHSIGK	34	N5(NGlycan / 1930.6923)	HexNAc(4)Hex(6)Fuc(1)	5	Rep1_Frac2	40.9862	8338	AI-ETD	0	4.64	254.4	187.5	4	943.919	943.916	3772.66	3772.64	1840.94	TRUE	FALSE	TRUE	Sequence Analysis	255
SVAQNYSSITHLHSIGK	Q80V42	>sp|Q80V42|CBPM_MOUSE Carboxypeptidase M OS=Mus musculus GN=Cpm PE=1 SV=2	38	SVAQN[NGlycan_1768.6395]YSSITHLHSIGK	34	N5(NGlycan / 1768.6395)	HexNAc(4)Hex(5)Fuc(1)	5	Rep1_Frac2	40.8939	8316	AI-ETD	0	6.28	450.1	364.2	4	903.407	903.403	3610.61	3610.59	1840.94	TRUE	FALSE	TRUE	Sequence Analysis	255
SVAQNYSSITHLHSIGK	Q80V42	>sp|Q80V42|CBPM_MOUSE Carboxypeptidase M OS=Mus musculus GN=Cpm PE=1 SV=2	38	SVAQN[NGlycan_1565.5601]YSSITHLHSIGK	34	N5(NGlycan / 1565.5601)	HexNAc(3)Hex(5)Fuc(1)	5	Rep1_Frac2	41.0603	8355	AI-ETD	0	5.12	294.7	269.7	4	852.637	852.633	3407.52	3407.51	1840.94	TRUE	FALSE	TRUE	Sequence Analysis	255
TILVDNNTWNNTHISR	P46978	>sp|P46978|STT3A_MOUSE Dolichyl-diphosphooligosaccharide--protein glycosyltransferase subunit STT3A OS=Mus musculus GN=Stt3a PE=1 SV=1	548	TILVDNNTWN[NGlycan_2026.687]NTHISR	539	N10(NGlycan / 2026.687)	HexNAc(2)Hex(10)	10	Rep1_Frac2	45.392	9338	AI-ETD	0	3.81	171.9	58.8	3	1308.89	1308.88	3924.66	3924.64	1896.94	FALSE	TRUE	TRUE	Reported in Literature	269
TILVDNNTWNNTHISR	P46978	>sp|P46978|STT3A_MOUSE Dolichyl-diphosphooligosaccharide--protein glycosyltransferase subunit STT3A OS=Mus musculus GN=Stt3a PE=1 SV=1	544	TILVDN[NGlycan_2026.687]NTWNNTHISR	539	N6(NGlycan / 2026.687)	HexNAc(2)Hex(10)	6	Rep1_Frac2	45.3794	9335	HCD	0	3.19	163.3	53.2	3	1308.89	1308.88	3924.66	3924.64	1896.94	FALSE	TRUE	TRUE	Sequence Analysis	255
TILVDNNTWNNTHISR	P46978	>sp|P46978|STT3A_MOUSE Dolichyl-diphosphooligosaccharide--protein glycosyltransferase subunit STT3A OS=Mus musculus GN=Stt3a PE=1 SV=1	548	TILVDNNTWN[NGlycan_1864.6342]NTHISR	539	N10(NGlycan / 1864.6342)	HexNAc(2)Hex(9)	10	Rep1_Frac2	45.3744	9333	AI-ETD	0	5.27	359.6	71	3	1254.87	1254.87	3762.59	3762.59	1896.94	FALSE	TRUE	TRUE	Reported in Literature	269
HEEGPQSNSTAESELTTQK	Q8BGY3	>sp|Q8BGY3|LUZP2_MOUSE Leucine zipper protein 2 OS=Mus musculus GN=Luzp2 PE=2 SV=1	301	HEEGPQSN[NGlycan_1540.5285]STAESELTTQK	294	N8(NGlycan / 1540.5285)	HexNAc(2)Hex(7)	8	Rep1_Frac2	28.3185	5603	AI-ETD	0	6.59	245.3	245.3	3	1205.16	1205.16	3613.48	3613.47	2071.93	FALSE	TRUE	TRUE	Sequence Analysis	255
HEEGPQSNSTAESELTTQK	Q8BGY3	>sp|Q8BGY3|LUZP2_MOUSE Leucine zipper protein 2 OS=Mus musculus GN=Luzp2 PE=2 SV=1	301	HEEGPQSN[NGlycan_1540.5285]STAESELTTQK	294	N8(NGlycan / 1540.5285)	HexNAc(2)Hex(7)	8	Rep1_Frac2	28.2976	5600	HCD	0	3.98	169.4	76	3	1205.16	1205.16	3613.48	3613.47	2071.93	FALSE	TRUE	TRUE	Sequence Analysis	255
GTDPSLSPSPAATPPAPGAELSYLNHTFR	Q64449	>sp|Q64449|MRC2_MOUSE C-type mannose receptor 2 OS=Mus musculus GN=Mrc2 PE=1 SV=3	1133	GTDPSLSPSPAATPPAPGAELSYLN[NGlycan_1540.5285]HTFR	1109	N25(NGlycan / 1540.5285)	HexNAc(2)Hex(7)	25	Rep1_Frac2	63.0079	13341	AI-ETD	0	5.42	355.9	355.9	4	1123.76	1123.75	4492.01	4491.98	2950.45	FALSE	TRUE	FALSE	None	0
GTDPSLSPSPAATPPAPGAELSYLNHTFR	Q64449	>sp|Q64449|MRC2_MOUSE C-type mannose receptor 2 OS=Mus musculus GN=Mrc2 PE=1 SV=3	1133	GTDPSLSPSPAATPPAPGAELSYLN[NGlycan_1216.4229]HTFR	1109	N25(NGlycan / 1216.4229)	HexNAc(2)Hex(5)	25	Rep1_Frac2	63.2768	13401	AI-ETD	0	8	610.5	610.5	4	1042.73	1042.72	4167.89	4167.88	2950.45	FALSE	TRUE	FALSE	None	0
GTDPSLSPSPAATPPAPGAELSYLNHTFR	Q64449	>sp|Q64449|MRC2_MOUSE C-type mannose receptor 2 OS=Mus musculus GN=Mrc2 PE=1 SV=3	1133	GTDPSLSPSPAATPPAPGAELSYLN[NGlycan_1216.4229]HTFR	1109	N25(NGlycan / 1216.4229)	HexNAc(2)Hex(5)	25	Rep1_Frac2	63.266	13399	HCD	0	3.53	228.7	228.7	4	1042.73	1042.72	4167.89	4167.88	2950.45	FALSE	TRUE	FALSE	None	0
LDPPCTNTTAPSNYLNNPYVR	P16675	>sp|P16675|PPGB_MOUSE Lysosomal protective protein OS=Mus musculus GN=Ctsa PE=1 SV=1	327	LDPPC[Carbamidomethyl]TN[NGlycan_1216.4229]TTAPSNYLNNPYVR	321	N7(NGlycan / 1216.4229);C5(Carbamidomethyl / 57.0215)	HexNAc(2)Hex(5)	7	Rep1_Frac2	53.7386	11236	AI-ETD	0	6.54	520.9	509.4	4	906.648	906.645	3623.57	3623.56	2349.11	FALSE	TRUE	TRUE	Reported in Literature	269
LDPPCTNTTAPSNYLNNPYVR	P16675	>sp|P16675|PPGB_MOUSE Lysosomal protective protein OS=Mus musculus GN=Ctsa PE=1 SV=1	327	LDPPC[Carbamidomethyl]TN[NGlycan_1216.4229]TTAPSNYLNNPYVR	321	N7(NGlycan / 1216.4229);C5(Carbamidomethyl / 57.0215)	HexNAc(2)Hex(5)	7	Rep1_Frac2	53.7332	11233	HCD	0	3.53	187.6	175.9	4	906.648	906.645	3623.57	3623.56	2349.11	FALSE	TRUE	TRUE	Reported in Literature	269
LDPPCTNTTAPSNYLNNPYVR	P16675	>sp|P16675|PPGB_MOUSE Lysosomal protective protein OS=Mus musculus GN=Ctsa PE=1 SV=1	327	LDPPC[Carbamidomethyl]TN[NGlycan_892.3172]TTAPSNYLNNPYVR	321	N7(NGlycan / 892.3172);C5(Carbamidomethyl / 57.0215)	HexNAc(2)Hex(3)	7	Rep1_Frac2	54.3236	11368	AI-ETD	0	6.61	430.2	340.1	3	1100.49	1100.49	3299.46	3299.45	2349.11	FALSE	TRUE	TRUE	Reported in Literature	269
LDPPCTNTTAPSNYLNNPYVR	P16675	>sp|P16675|PPGB_MOUSE Lysosomal protective protein OS=Mus musculus GN=Ctsa PE=1 SV=1	327	LDPPC[Carbamidomethyl]TN[NGlycan_892.3172]TTAPSNYLNNPYVR	321	N7(NGlycan / 892.3172);C5(Carbamidomethyl / 57.0215)	HexNAc(2)Hex(3)	7	Rep1_Frac2	54.304	11365	HCD	0	7.49	416.6	385.9	3	1100.49	1100.49	3299.46	3299.45	2349.11	FALSE	TRUE	TRUE	Reported in Literature	269
LDPPCTNTTAPSNYLNNPYVR	P16675	>sp|P16675|PPGB_MOUSE Lysosomal protective protein OS=Mus musculus GN=Ctsa PE=1 SV=1	327	LDPPC[Carbamidomethyl]TN[NGlycan_892.3172]TTAPSNYLNNPYVR	321	N7(NGlycan / 892.3172);C5(Carbamidomethyl / 57.0215)	HexNAc(2)Hex(3)	7	Rep1_Frac2	54.2335	11347	AI-ETD	0	5.93	395.4	380.5	4	825.623	825.618	3299.47	3299.45	2349.11	FALSE	TRUE	TRUE	Reported in Literature	269
IRHNEQNLSLADVTQQAGLVK	Q60673	>sp|Q60673|PTPRN_MOUSE Receptor-type tyrosine-protein phosphatase-like N OS=Mus musculus GN=Ptprn PE=1 SV=2	524	IRHNEQN[NGlycan_1216.4229]LSLADVTQQAGLVK	518	N7(NGlycan / 1216.4229)	HexNAc(2)Hex(5)	7	Rep1_Frac2	50.6237	10520	AI-ETD	0	11.45	709.5	545.4	4	888.429	888.424	3550.69	3550.68	2333.25	TRUE	FALSE	TRUE	Sequence Analysis	255
IRHNEQNLSLADVTQQAGLVK	Q60673	>sp|Q60673|PTPRN_MOUSE Receptor-type tyrosine-protein phosphatase-like N OS=Mus musculus GN=Ptprn PE=1 SV=2	524	IRHNEQN[NGlycan_1216.4229]LSLADVTQQAGLVK	518	N7(NGlycan / 1216.4229)	HexNAc(2)Hex(5)	7	Rep1_Frac2	50.6104	10517	HCD	0	4.04	151.5	137.4	4	888.429	888.424	3550.69	3550.68	2333.25	TRUE	FALSE	TRUE	Sequence Analysis	255
GENFTETDVK	P04925	>sp|P04925|PRIO_MOUSE Major prion protein OS=Mus musculus GN=Prnp PE=1 SV=2	196	GEN[NGlycan_1702.5813]FTETDVK	194	N3(NGlycan / 1702.5813)	HexNAc(2)Hex(8)	3	Rep1_Frac2	30.0097	5957	AI-ETD	0	3.36	208	166.8	2	1421.56	1421.56	2842.11	2842.1	1138.51	FALSE	TRUE	TRUE	Reported in Literature	269
LVAIAVIDEKNTSLEHTR	Q8BXZ1	>sp|Q8BXZ1|TMX3_MOUSE Protein disulfide-isomerase TMX3 OS=Mus musculus GN=Tmx3 PE=1 SV=2	261	LVAIAVIDEKN[NGlycan_1864.6342]TSLEHTR	251	N11(NGlycan / 1864.6342)	HexNAc(2)Hex(9)	11	Rep1_Frac2	46.7643	9660	AI-ETD	0	6.82	318.5	318.5	4	969.193	969.19	3873.75	3873.74	2008.1	TRUE	FALSE	TRUE	Sequence Analysis	255
LVAIAVIDEKNTSLEHTR	Q8BXZ1	>sp|Q8BXZ1|TMX3_MOUSE Protein disulfide-isomerase TMX3 OS=Mus musculus GN=Tmx3 PE=1 SV=2	261	LVAIAVIDEKN[NGlycan_1864.6342]TSLEHTR	251	N11(NGlycan / 1864.6342)	HexNAc(2)Hex(9)	11	Rep1_Frac2	46.7448	9657	HCD	0	5.09	209.3	198.4	4	969.193	969.19	3873.75	3873.74	2008.1	TRUE	FALSE	TRUE	Sequence Analysis	255
LVAIAVIDEKNTSLEHTR	Q8BXZ1	>sp|Q8BXZ1|TMX3_MOUSE Protein disulfide-isomerase TMX3 OS=Mus musculus GN=Tmx3 PE=1 SV=2	261	LVAIAVIDEKN[NGlycan_1702.5813]TSLEHTR	251	N11(NGlycan / 1702.5813)	HexNAc(2)Hex(8)	11	Rep1_Frac2	46.894	9691	HCD	0	5.23	239.9	239.9	4	928.68	928.676	3711.7	3711.68	2008.1	TRUE	FALSE	TRUE	Sequence Analysis	255
QTLFFNGTR	Q8R464	>sp|Q8R464|CADM4_MOUSE Cell adhesion molecule 4 OS=Mus musculus GN=Cadm4 PE=1 SV=1	67	Q[Gln->pyro-Glu]TLFFN[NGlycan_2221.7878]GTR	62	Q1(Gln->pyro-Glu / -17.0265);N6(NGlycan / 2221.7878)	HexNAc(4)Hex(6)Fuc(1)NeuAc(1)	6	Rep1_Frac2	56.1819	11801	HCD	0.0088	1.12	165.5	15	3	1096.78	1096.78	3288.33	3288.32	1082.55	FALSE	TRUE	TRUE	Sequence Analysis	255
QTLFFNGTR	Q8R464	>sp|Q8R464|CADM4_MOUSE Cell adhesion molecule 4 OS=Mus musculus GN=Cadm4 PE=1 SV=1	67	QTLFFN[NGlycan_2076.7502]GTR	62	N6(NGlycan / 2076.7502)	HexNAc(4)Hex(6)Fuc(2)	6	Rep1_Frac2	42.9821	8788	HCD	0	3.39	288.8	79.3	3	1054.11	1054.11	3160.32	3160.31	1082.55	FALSE	TRUE	TRUE	Sequence Analysis	255
QTLFFNGTR	Q8R464	>sp|Q8R464|CADM4_MOUSE Cell adhesion molecule 4 OS=Mus musculus GN=Cadm4 PE=1 SV=1	67	QTLFFN[NGlycan_2018.7084]GTR	62	N6(NGlycan / 2018.7084)	HexNAc(3)Hex(6)Fuc(1)NeuAc(1)	6	Rep1_Frac2	45.9161	9467	HCD	0	3.01	253.2	36.2	3	1034.76	1034.76	3102.28	3102.27	1082.55	FALSE	TRUE	TRUE	Sequence Analysis	255
SLGEVNFTATAEALQSPELCGNK	Q61838	>sp|Q61838|PZP_MOUSE Pregnancy zone protein OS=Mus musculus GN=Pzp PE=1 SV=3	881	SLGEVN[NGlycan_1216.4229]FTATAEALQSPELC[Carbamidomethyl]GNK	876	N6(NGlycan / 1216.4229);C20(Carbamidomethyl / 57.0215)	HexNAc(2)Hex(5)	6	Rep1_Frac2	65.5379	13982	AI-ETD	0	4.49	157.1	140.8	3	1218.21	1218.2	3652.61	3652.59	2378.14	FALSE	TRUE	TRUE	Reported in Literature	269
LSHDGNETLPLHLYVK	B2RXS4	>sp|B2RXS4|PLXB2_MOUSE Plexin-B2 OS=Mus musculus GN=Plxnb2 PE=1 SV=1	735	LSHDGN[NGlycan_1872.6505]ETLPLHLYVK	730	N6(NGlycan / 1872.6505)	HexNAc(3)Hex(6)NeuAc(1)	6	Rep1_Frac2	52.168	10871	AI-ETD	0	4.64	260.7	171.6	4	927.912	927.909	3708.63	3708.62	1834.96	FALSE	TRUE	FALSE	None	0
TEAGVFEYVADPTFENFTGGVKK	B2RXS4	>sp|B2RXS4|PLXB2_MOUSE Plexin-B2 OS=Mus musculus GN=Plxnb2 PE=1 SV=1	1103	TEAGVFEYVADPTFEN[NGlycan_1216.4229]FTGGVKK	1088	N16(NGlycan / 1216.4229)	HexNAc(2)Hex(5)	16	Rep1_Frac2	65.6534	14010	HCD	0	6.25	258.4	224.4	3	1241.55	1241.55	3722.65	3722.64	2505.21	FALSE	TRUE	FALSE	None	0
ECLGNCSEPDDPTK	P15208	>sp|P15208|INSR_MOUSE Insulin receptor OS=Mus musculus GN=Insr PE=1 SV=2	242	EC[Carbamidomethyl]LGN[NGlycan_1540.5285]C[Carbamidomethyl]SEPDDPTK	238	N5(NGlycan / 1540.5285);C2(Carbamidomethyl / 57.0215);C6(Carbamidomethyl / 57.0215)	HexNAc(2)Hex(7)	5	Rep1_Frac2	28.3095	5602	AI-ETD	0	3.37	150.1	150.1	3	1054.74	1054.73	3162.19	3162.18	1506.6	TRUE	FALSE	TRUE	Sequence Analysis	255
ECLGNCSEPDDPTK	P15208	>sp|P15208|INSR_MOUSE Insulin receptor OS=Mus musculus GN=Insr PE=1 SV=2	242	EC[Carbamidomethyl]LGN[NGlycan_1378.4757]C[Carbamidomethyl]SEPDDPTK	238	N5(NGlycan / 1378.4757);C2(Carbamidomethyl / 57.0215);C6(Carbamidomethyl / 57.0215)	HexNAc(2)Hex(6)	5	Rep1_Frac2	28.4843	5639	HCD	0	5.29	311.2	271.1	3	1000.72	1000.71	3000.13	3000.12	1506.6	TRUE	FALSE	TRUE	Sequence Analysis	255
ECLGNCSEPDDPTK	P15208	>sp|P15208|INSR_MOUSE Insulin receptor OS=Mus musculus GN=Insr PE=1 SV=2	242	EC[Carbamidomethyl]LGN[NGlycan_1378.4757]C[Carbamidomethyl]SEPDDPTK	238	N5(NGlycan / 1378.4757);C2(Carbamidomethyl / 57.0215);C6(Carbamidomethyl / 57.0215)	HexNAc(2)Hex(6)	5	Rep1_Frac2	28.4962	5642	AI-ETD	0	3.81	204.5	204.5	3	1000.72	1000.71	3000.13	3000.12	1506.6	TRUE	FALSE	TRUE	Sequence Analysis	255
GPGALGWCVHNESCLPRPEQAR	P60882	>sp|P60882|MEGF8_MOUSE Multiple epidermal growth factor-like domains protein 8 OS=Mus musculus GN=Megf8 PE=1 SV=2	637	GPGALGWC[Carbamidomethyl]VHN[NGlycan_1864.6342]ESC[Carbamidomethyl]LPRPEQAR	627	N11(NGlycan / 1864.6342);C8(Carbamidomethyl / 57.0215);C14(Carbamidomethyl / 57.0215)	HexNAc(2)Hex(9)	11	Rep1_Frac2	45.4766	9359	AI-ETD	0	8	559	403.2	4	1089.71	1089.71	4355.82	4355.81	2376.12	TRUE	FALSE	FALSE	None	0
SPHRPILQAGLPANK	P16092	>sp|P16092|FGFR1_MOUSE Fibroblast growth factor receptor 1 OS=Mus musculus GN=Fgfr1 PE=1 SV=2	264	SPHRPILQAGLPAN[NGlycan_1565.5601]K	251	N14(NGlycan / 1565.5601)	HexNAc(3)Hex(5)Fuc(1)	14	Rep1_Frac2	36.1494	7277	AI-ETD	0	4.19	187.7	187.7	4	791.876	791.874	3164.48	3164.47	1597.91	FALSE	TRUE	TRUE	Sequence Analysis	255
VNKTEEDYAR	O88668	>sp|O88668|CREG1_MOUSE Protein CREG1 OS=Mus musculus GN=Creg1 PE=1 SV=1	160	VN[NGlycan_1702.5813]KTEEDYAR	159	N2(NGlycan / 1702.5813)	HexNAc(2)Hex(8)	2	Rep1_Frac2	16.0708	3168	AI-ETD	0.005	1.84	197.8	103.2	3	976.396	976.394	2927.17	2927.17	1223.58	FALSE	TRUE	TRUE	Sequence Analysis	255
VNKTEEDYAR	O88668	>sp|O88668|CREG1_MOUSE Protein CREG1 OS=Mus musculus GN=Creg1 PE=1 SV=1	160	VN[NGlycan_1458.442]KTEEDYAR	159	N2(NGlycan / 1458.442)	HexNAc(2)Hex(6)Phospho(1)	2	Rep1_Frac2	17.8025	3501	HCD	0	3.53	323.5	110.7	3	895.018	895.014	2683.04	2683.03	1223.58	FALSE	TRUE	TRUE	Sequence Analysis	255
VNKTEEDYAR	O88668	>sp|O88668|CREG1_MOUSE Protein CREG1 OS=Mus musculus GN=Creg1 PE=1 SV=1	160	VN[NGlycan_1458.442]KTEEDYAR	159	N2(NGlycan / 1458.442)	HexNAc(2)Hex(6)Phospho(1)	2	Rep1_Frac2	17.8108	3504	AI-ETD	0	4.15	312.3	147.5	3	895.018	895.014	2683.04	2683.03	1223.58	FALSE	TRUE	TRUE	Sequence Analysis	255
VNKTEEDYAR	O88668	>sp|O88668|CREG1_MOUSE Protein CREG1 OS=Mus musculus GN=Creg1 PE=1 SV=1	160	VN[NGlycan_1378.4757]KTEEDYAR	159	N2(NGlycan / 1378.4757)	HexNAc(2)Hex(6)	2	Rep1_Frac2	16.4399	3237	AI-ETD	0	3.42	235.3	160.9	3	868.362	868.359	2603.07	2603.06	1223.58	FALSE	TRUE	TRUE	Sequence Analysis	255
VNKTEEDYAR	O88668	>sp|O88668|CREG1_MOUSE Protein CREG1 OS=Mus musculus GN=Creg1 PE=1 SV=1	160	VN[NGlycan_1378.4757]KTEEDYAR	159	N2(NGlycan / 1378.4757)	HexNAc(2)Hex(6)	2	Rep1_Frac2	16.4263	3234	HCD	0	2.41	232.7	46.6	3	868.362	868.359	2603.07	2603.06	1223.58	FALSE	TRUE	TRUE	Sequence Analysis	255
VNKTEEDYAR	O88668	>sp|O88668|CREG1_MOUSE Protein CREG1 OS=Mus musculus GN=Creg1 PE=1 SV=1	160	VN[NGlycan_1216.4229]KTEEDYAR	159	N2(NGlycan / 1216.4229)	HexNAc(2)Hex(5)	2	Rep1_Frac2	16.715	3290	AI-ETD	0	3.78	272.9	196.4	3	814.345	814.341	2441.02	2441.01	1223.58	FALSE	TRUE	TRUE	Sequence Analysis	255
VNKTEEDYAR	O88668	>sp|O88668|CREG1_MOUSE Protein CREG1 OS=Mus musculus GN=Creg1 PE=1 SV=1	160	VN[NGlycan_1216.4229]KTEEDYAR	159	N2(NGlycan / 1216.4229)	HexNAc(2)Hex(5)	2	Rep1_Frac2	16.7069	3287	HCD	0.00052	2.11	234.3	74.1	3	814.345	814.341	2441.02	2441.01	1223.58	FALSE	TRUE	TRUE	Sequence Analysis	255
LKFNSTIK	P22723	>sp|P22723|GBRG2_MOUSE Gamma-aminobutyric acid receptor subunit gamma-2 OS=Mus musculus GN=Gabrg2 PE=1 SV=3	128	LKFN[NGlycan_1702.5813]STIK	125	N4(NGlycan / 1702.5813)	HexNAc(2)Hex(8)	4	Rep1_Frac2	33.3137	6665	HCD	0.0053	1.71	171.4	92.1	3	885.058	885.054	2653.16	2653.15	949.56	FALSE	TRUE	TRUE	Sequence Analysis	255
LKFNSTIK	P22723	>sp|P22723|GBRG2_MOUSE Gamma-aminobutyric acid receptor subunit gamma-2 OS=Mus musculus GN=Gabrg2 PE=1 SV=3	128	LKFN[NGlycan_1241.4545]STIK	125	N4(NGlycan / 1241.4545)	HexNAc(3)Hex(3)Fuc(1)	4	Rep1_Frac2	34.2264	6867	HCD	0	2.48	182.1	120.9	3	731.349	731.345	2192.03	2192.02	949.56	FALSE	TRUE	TRUE	Sequence Analysis	255
LKFNSTIK	P22723	>sp|P22723|GBRG2_MOUSE Gamma-aminobutyric acid receptor subunit gamma-2 OS=Mus musculus GN=Gabrg2 PE=1 SV=3	128	LKFN[NGlycan_1216.4229]STIK	125	N4(NGlycan / 1216.4229)	HexNAc(2)Hex(5)	4	Rep1_Frac2	33.9599	6808	HCD	0.0053	1.71	189	80.1	3	723.005	723.001	2167	2166.99	949.56	FALSE	TRUE	TRUE	Sequence Analysis	255
LKFNSTIK	P22723	>sp|P22723|GBRG2_MOUSE Gamma-aminobutyric acid receptor subunit gamma-2 OS=Mus musculus GN=Gabrg2 PE=1 SV=3	128	LKFN[NGlycan_1038.3751]STIK	125	N4(NGlycan / 1038.3751)	HexNAc(2)Hex(3)Fuc(1)	4	Rep1_Frac2	34.336	6888	HCD	0.005	1.79	176.9	84.4	3	663.654	663.652	1988.95	1988.94	949.56	FALSE	TRUE	TRUE	Sequence Analysis	255
IYAGMVSLMDEAVGNVTK	A0A0R4J138	>tr|A0A0R4J138|A0A0R4J138_MOUSE Arylsulfatase B OS=Mus musculus GN=Arsb PE=1 SV=1	280	IYAGM[Oxidation]VSLM[Oxidation]DEAVGN[NGlycan_1378.4757]VTK	266	M5(Oxidation / 15.9949);M9(Oxidation / 15.9949);N15(NGlycan / 1378.4757)	HexNAc(2)Hex(6)	15	Rep1_Frac2	53.8787	11269	AI-ETD	0	3.24	230.4	152.4	3	1103.47	1103.47	3308.4	3308.41	1896.93	FALSE	TRUE	FALSE	None	0
IYAGMVSLMDEAVGNVTK	A0A0R4J138	>tr|A0A0R4J138|A0A0R4J138_MOUSE Arylsulfatase B OS=Mus musculus GN=Arsb PE=1 SV=1	280	IYAGM[Oxidation]VSLMDEAVGN[NGlycan_1378.4757]VTK	266	M5(Oxidation / 15.9949);N15(NGlycan / 1378.4757)	HexNAc(2)Hex(6)	15	Rep1_Frac2	58.7469	12383	AI-ETD	0	6.2	338.9	75.9	3	1098.14	1098.14	3292.42	3292.41	1896.93	FALSE	TRUE	FALSE	None	0
IYAGMVSLMDEAVGNVTK	A0A0R4J138	>tr|A0A0R4J138|A0A0R4J138_MOUSE Arylsulfatase B OS=Mus musculus GN=Arsb PE=1 SV=1	280	IYAGM[Oxidation]VSLMDEAVGN[NGlycan_1378.4757]VTK	266	M5(Oxidation / 15.9949);N15(NGlycan / 1378.4757)	HexNAc(2)Hex(6)	15	Rep1_Frac2	58.734	12380	HCD	0	6.46	332	127.4	3	1098.14	1098.14	3292.42	3292.41	1896.93	FALSE	TRUE	FALSE	None	0
TLNCSGAHVK	Q9R1V6-16	>sp|Q9R1V6-16|ADA22_MOUSE Isoform 14 of Disintegrin and metalloproteinase domain-containing protein 22 OS=Mus musculus GN=Adam22	632	TLN[NGlycan_1216.4229]C[Carbamidomethyl]SGAHVK	630	N3(NGlycan / 1216.4229);C4(Carbamidomethyl / 57.0215)	HexNAc(2)Hex(5)	3	Rep1_Frac2	19.1052	3749	HCD	0.0061	1.65	171.7	16.4	3	768.328	768.324	2302.97	2302.96	1028.51	TRUE	FALSE	FALSE	None	0
TALWVATDHNTDNTSAILR	Q8K297	>sp|Q8K297|GT251_MOUSE Procollagen galactosyltransferase 1 OS=Mus musculus GN=Colgalt1 PE=1 SV=2	91	TALWVATDHNTDN[NGlycan_1378.4757]TSAILR	79	N13(NGlycan / 1378.4757)	HexNAc(2)Hex(6)	13	Rep1_Frac2	52.8206	11023	AI-ETD	0	6.66	373.8	247.7	3	1159.85	1159.85	3477.54	3477.53	2098.04	TRUE	FALSE	TRUE	Reported in Literature	269
TALWVATDHNTDNTSAILR	Q8K297	>sp|Q8K297|GT251_MOUSE Procollagen galactosyltransferase 1 OS=Mus musculus GN=Colgalt1 PE=1 SV=2	91	TALWVATDHNTDN[NGlycan_1378.4757]TSAILR	79	N13(NGlycan / 1378.4757)	HexNAc(2)Hex(6)	13	Rep1_Frac2	52.8057	11020	HCD	0	3.98	203.8	70.4	3	1159.85	1159.85	3477.54	3477.53	2098.04	TRUE	FALSE	TRUE	Reported in Literature	269
KTNLTTFNPSILEK	Q64689	>sp|Q64689|SIA8C_MOUSE Sia-alpha-2,3-Gal-beta-1,4-GlcNAc-R:alpha 2,8-sialyltransferase OS=Mus musculus GN=St8sia3 PE=1 SV=2	206	KTN[NGlycan_1378.4757]LTTFNPSILEK	204	N3(NGlycan / 1378.4757)	HexNAc(2)Hex(6)	3	Rep1_Frac2	51.3468	10687	HCD	0	5.59	509.8	294.2	3	995.463	995.458	2984.37	2984.36	1604.88	FALSE	TRUE	TRUE	Sequence Analysis	255
KTNLTTFNPSILEK	Q64689	>sp|Q64689|SIA8C_MOUSE Sia-alpha-2,3-Gal-beta-1,4-GlcNAc-R:alpha 2,8-sialyltransferase OS=Mus musculus GN=St8sia3 PE=1 SV=2	206	KTN[NGlycan_1378.4757]LTTFNPSILEK	204	N3(NGlycan / 1378.4757)	HexNAc(2)Hex(6)	3	Rep1_Frac2	51.3581	10689	AI-ETD	0	4.94	330.8	234.1	3	995.463	995.458	2984.37	2984.36	1604.88	FALSE	TRUE	TRUE	Sequence Analysis	255
KTNLTTFNPSILEK	Q64689	>sp|Q64689|SIA8C_MOUSE Sia-alpha-2,3-Gal-beta-1,4-GlcNAc-R:alpha 2,8-sialyltransferase OS=Mus musculus GN=St8sia3 PE=1 SV=2	206	KTN[NGlycan_1216.4229]LTTFNPSILEK	204	N3(NGlycan / 1216.4229)	HexNAc(2)Hex(5)	3	Rep1_Frac2	51.7516	10772	HCD	0	4.03	284.9	110.7	3	941.445	941.441	2822.32	2822.31	1604.88	FALSE	TRUE	TRUE	Sequence Analysis	255
ARLNNITNIGPLDMK	Q80X71	>sp|Q80X71|T106B_MOUSE Transmembrane protein 106B OS=Mus musculus GN=Tmem106b PE=1 SV=1	184	ARLNN[NGlycan_1216.4229]ITNIGPLDM[Oxidation]K	180	N5(NGlycan / 1216.4229);M14(Oxidation / 15.9949)	HexNAc(2)Hex(5)	5	Rep1_Frac2	46.0184	9489	AI-ETD	0	3.34	176.9	176.9	3	968.114	968.113	2902.33	2902.32	1668.9	FALSE	TRUE	TRUE	Sequence Analysis	255
LNNITNIGPLDMK	Q80X71	>sp|Q80X71|T106B_MOUSE Transmembrane protein 106B OS=Mus musculus GN=Tmem106b PE=1 SV=1	184	LNN[NGlycan_1054.37]ITNIGPLDM[Oxidation]K	182	N3(NGlycan / 1054.37);M12(Oxidation / 15.9949)	HexNAc(2)Hex(4)	3	Rep1_Frac2	48.2485	9986	HCD	0	4.98	326.1	205.3	3	838.385	838.382	2513.14	2513.13	1441.76	FALSE	TRUE	TRUE	Sequence Analysis	255
AVAYGEKNLTFQGPLPK	P70665	>sp|P70665|SIAE_MOUSE Sialate O-acetylesterase OS=Mus musculus GN=Siae PE=1 SV=3	427	AVAYGEKN[NGlycan_1038.3751]LTFQGPLPK	420	N8(NGlycan / 1038.3751)	HexNAc(2)Hex(3)Fuc(1)	8	Rep1_Frac2	49.4323	10248	HCD	0	7.3	503.5	438.6	3	957.797	957.793	2871.38	2871.37	1831.98	FALSE	TRUE	TRUE	Sequence Analysis	255
AVAYGEKNLTFQGPLPK	P70665	>sp|P70665|SIAE_MOUSE Sialate O-acetylesterase OS=Mus musculus GN=Siae PE=1 SV=3	427	AVAYGEKN[NGlycan_1038.3751]LTFQGPLPK	420	N8(NGlycan / 1038.3751)	HexNAc(2)Hex(3)Fuc(1)	8	Rep1_Frac2	49.446	10251	AI-ETD	0	3.31	198.4	184.9	3	957.797	957.793	2871.38	2871.37	1831.98	FALSE	TRUE	TRUE	Sequence Analysis	255
TDCDSSTASLCSFPVANVSLAK	A0A0R4J225	>tr|A0A0R4J225|A0A0R4J225_MOUSE Bernardinelli-Seip congenital lipodystrophy 2 homolog (Human), isoform CRA_a OS=Mus musculus GN=Bscl2 PE=1 SV=1	148	TDC[Carbamidomethyl]DSSTASLC[Carbamidomethyl]SFPVAN[NGlycan_1216.4229]VSLAK	132	N17(NGlycan / 1216.4229);C3(Carbamidomethyl / 57.0215);C11(Carbamidomethyl / 57.0215)	HexNAc(2)Hex(5)	17	Rep1_Frac2	60.2897	12717	HCD	0	7.73	507.1	448.6	3	1182.84	1182.83	3546.5	3546.49	2215.01	TRUE	FALSE	FALSE	None	0
TDCDSSTASLCSFPVANVSLAK	A0A0R4J225	>tr|A0A0R4J225|A0A0R4J225_MOUSE Bernardinelli-Seip congenital lipodystrophy 2 homolog (Human), isoform CRA_a OS=Mus musculus GN=Bscl2 PE=1 SV=1	148	TDC[Carbamidomethyl]DSSTASLC[Carbamidomethyl]SFPVAN[NGlycan_1216.4229]VSLAK	132	N17(NGlycan / 1216.4229);C3(Carbamidomethyl / 57.0215);C11(Carbamidomethyl / 57.0215)	HexNAc(2)Hex(5)	17	Rep1_Frac2	60.3007	12719	AI-ETD	0	7.61	474.1	378.1	3	1182.84	1182.83	3546.5	3546.49	2215.01	TRUE	FALSE	FALSE	None	0
EAYKNLSLLYSQMQK	Q8BGT0	>sp|Q8BGT0|OSTM1_MOUSE Osteopetrosis-associated transmembrane protein 1 OS=Mus musculus GN=Ostm1 PE=1 SV=1	234	EAYKN[NGlycan_1216.4229]LSLLYSQM[Oxidation]QK	230	N5(NGlycan / 1216.4229);M13(Oxidation / 15.9949)	HexNAc(2)Hex(5)	5	Rep1_Frac2	44.0405	9022	HCD	0	5.39	335.9	226.4	3	1016.79	1016.79	3048.36	3048.35	1814.92	TRUE	FALSE	TRUE	Sequence Analysis	255
EAYKNLSLLYSQMQK	Q8BGT0	>sp|Q8BGT0|OSTM1_MOUSE Osteopetrosis-associated transmembrane protein 1 OS=Mus musculus GN=Ostm1 PE=1 SV=1	234	EAYKN[NGlycan_1216.4229]LSLLYSQM[Oxidation]QK	230	N5(NGlycan / 1216.4229);M13(Oxidation / 15.9949)	HexNAc(2)Hex(5)	5	Rep1_Frac2	44.0533	9025	AI-ETD	0	3.72	239.3	205.1	3	1016.79	1016.79	3048.36	3048.35	1814.92	TRUE	FALSE	TRUE	Sequence Analysis	255
HIWSLEISNKPNISEPEEPK	O89001	>sp|O89001|CBPD_MOUSE Carboxypeptidase D OS=Mus musculus GN=Cpd PE=1 SV=2	975	HIWSLEISNKPN[NGlycan_1768.6395]ISEPEEPK	964	N12(NGlycan / 1768.6395)	HexNAc(4)Hex(5)Fuc(1)	12	Rep1_Frac2	51.8242	10789	AI-ETD	0	7.54	367.2	367.2	4	1029.72	1029.71	4115.85	4115.83	2346.19	TRUE	FALSE	TRUE	Sequence Analysis	255
VKDLMVINR	Q8BXA5	>sp|Q8BXA5|CLP1L_MOUSE Cleft lip and palate transmembrane protein 1-like protein OS=Mus musculus GN=Clptm1l PE=1 SV=1	230	VKDLM[Oxidation]VIN[NGlycan_1864.6342]R	223	M5(Oxidation / 15.9949);N8(NGlycan / 1864.6342)	HexNAc(2)Hex(9)	8	Rep1_Frac2	32.215	6429	AI-ETD	0	2.38	179.9	108.7	3	990.096	990.091	2968.27	2968.26	1086.62	TRUE	FALSE	FALSE	None	0
VKDLMVINR	Q8BXA5	>sp|Q8BXA5|CLP1L_MOUSE Cleft lip and palate transmembrane protein 1-like protein OS=Mus musculus GN=Clptm1l PE=1 SV=1	230	VKDLM[Oxidation]VIN[NGlycan_1702.5813]R	223	M5(Oxidation / 15.9949);N8(NGlycan / 1702.5813)	HexNAc(2)Hex(8)	8	Rep1_Frac2	32.1508	6417	HCD	0	3.57	287.3	113.6	3	936.078	936.073	2806.22	2806.21	1086.62	TRUE	FALSE	FALSE	None	0
VKDLMVINR	Q8BXA5	>sp|Q8BXA5|CLP1L_MOUSE Cleft lip and palate transmembrane protein 1-like protein OS=Mus musculus GN=Clptm1l PE=1 SV=1	230	VKDLM[Oxidation]VIN[NGlycan_1702.5813]R	223	M5(Oxidation / 15.9949);N8(NGlycan / 1702.5813)	HexNAc(2)Hex(8)	8	Rep1_Frac2	34.2772	6876	AI-ETD	0	3.16	241.5	107.3	3	936.077	936.073	2806.22	2806.21	1086.62	TRUE	FALSE	FALSE	None	0
VKDLMVINR	Q8BXA5	>sp|Q8BXA5|CLP1L_MOUSE Cleft lip and palate transmembrane protein 1-like protein OS=Mus musculus GN=Clptm1l PE=1 SV=1	230	VKDLM[Oxidation]VIN[NGlycan_1702.5813]R	223	M5(Oxidation / 15.9949);N8(NGlycan / 1702.5813)	HexNAc(2)Hex(8)	8	Rep1_Frac2	32.1591	6420	AI-ETD	0.0053	1.71	229.8	109.1	3	936.078	936.073	2806.22	2806.21	1086.62	TRUE	FALSE	FALSE	None	0
VKDLMVINR	Q8BXA5	>sp|Q8BXA5|CLP1L_MOUSE Cleft lip and palate transmembrane protein 1-like protein OS=Mus musculus GN=Clptm1l PE=1 SV=1	230	VKDLM[Oxidation]VIN[NGlycan_1540.5285]R	223	M5(Oxidation / 15.9949);N8(NGlycan / 1540.5285)	HexNAc(2)Hex(7)	8	Rep1_Frac2	32.4326	6474	AI-ETD	0.002	1.91	175.5	82.6	3	882.059	882.056	2644.16	2644.15	1086.62	TRUE	FALSE	FALSE	None	0
GVAVTNTSQLGFR	Q9JJX6	>sp|Q9JJX6|P2RX4_MOUSE P2X purinoceptor 4 OS=Mus musculus GN=P2rx4 PE=1 SV=1	75	GVAVTN[NGlycan_1038.3751]TSQLGFR	70	N6(NGlycan / 1038.3751)	HexNAc(2)Hex(3)Fuc(1)	6	Rep1_Frac2	45.8705	9454	HCD	0	5.51	455.6	319.3	3	796.706	796.702	2388.1	2388.09	1348.71	TRUE	FALSE	TRUE	Sequence Analysis	255
GVAVTNTSQLGFR	Q9JJX6	>sp|Q9JJX6|P2RX4_MOUSE P2X purinoceptor 4 OS=Mus musculus GN=P2rx4 PE=1 SV=1	75	GVAVTN[NGlycan_1038.3751]TSQLGFR	70	N6(NGlycan / 1038.3751)	HexNAc(2)Hex(3)Fuc(1)	6	Rep1_Frac2	45.8739	9456	AI-ETD	0	5.46	453	247.9	3	796.706	796.702	2388.1	2388.09	1348.71	TRUE	FALSE	TRUE	Sequence Analysis	255
LLNQTLR	Q9CQF9	>sp|Q9CQF9|PCYOX_MOUSE Prenylcysteine oxidase OS=Mus musculus GN=Pcyox1 PE=1 SV=1	196	LLN[NGlycan_1702.5813]QTLR	194	N3(NGlycan / 1702.5813)	HexNAc(2)Hex(8)	3	Rep1_Frac2	33.6619	6743	HCD	0	3.04	260.4	68.1	3	854.042	854.039	2560.11	2560.1	856.513	FALSE	TRUE	TRUE	Reported in Literature	269
GELNSTLFSSRPK	Q9CQF9	>sp|Q9CQF9|PCYOX_MOUSE Prenylcysteine oxidase OS=Mus musculus GN=Pcyox1 PE=1 SV=1	353	GELN[NGlycan_1378.4757]STLFSSRPK	350	N4(NGlycan / 1378.4757)	HexNAc(2)Hex(6)	4	Rep1_Frac2	41.8535	8528	HCD	0	3.11	219.3	42.3	3	938.752	938.748	2814.24	2814.23	1434.75	FALSE	TRUE	TRUE	Reported in Literature	269
FTCNQTTDVIIIHSK	P97449	>sp|P97449|AMPN_MOUSE Aminopeptidase N OS=Mus musculus GN=Anpep PE=1 SV=4	114	FTC[Carbamidomethyl]N[NGlycan_1216.4229]QTTDVIIIHSK	111	N4(NGlycan / 1216.4229);C3(Carbamidomethyl / 57.0215)	HexNAc(2)Hex(5)	4	Rep1_Frac2	44.1452	9049	HCD	0	6	477.5	267.9	3	998.448	998.444	2993.33	2993.32	1718.87	FALSE	TRUE	TRUE	Reported in Literature	269
FTCNQTTDVIIIHSK	P97449	>sp|P97449|AMPN_MOUSE Aminopeptidase N OS=Mus musculus GN=Anpep PE=1 SV=4	114	FTC[Carbamidomethyl]N[NGlycan_1216.4229]QTTDVIIIHSK	111	N4(NGlycan / 1216.4229);C3(Carbamidomethyl / 57.0215)	HexNAc(2)Hex(5)	4	Rep1_Frac2	44.1571	9052	AI-ETD	0	3.72	164.6	164.6	3	998.448	998.444	2993.33	2993.32	1718.87	FALSE	TRUE	TRUE	Reported in Literature	269
LTHLHEGLPVKNGTR	Q9R0B9	>sp|Q9R0B9|PLOD2_MOUSE Procollagen-lysine,2-oxoglutarate 5-dioxygenase 2 OS=Mus musculus GN=Plod2 PE=1 SV=2	725	LTHLHEGLPVKN[NGlycan_1702.5813]GTR	714	N12(NGlycan / 1702.5813)	HexNAc(2)Hex(8)	12	Rep1_Frac2	29.5371	5854	AI-ETD	0	5.97	297.9	297.9	4	844.386	844.383	3374.52	3374.51	1670.92	FALSE	TRUE	TRUE	Sequence Analysis	255
NSSHLVCSACFGPCAR	Q91XD7	>sp|Q91XD7|CREL1_MOUSE Cysteine-rich with EGF-like domain protein 1 OS=Mus musculus GN=Creld1 PE=1 SV=1	205	N[NGlycan_1216.4229]SSHLVC[Carbamidomethyl]SAC[Carbamidomethyl]FGPC[Carbamidomethyl]AR	205	N1(NGlycan / 1216.4229);C7(Carbamidomethyl / 57.0215);C10(Carbamidomethyl / 57.0215);C14(Carbamidomethyl / 57.0215)	HexNAc(2)Hex(5)	1	Rep1_Frac2	38.8213	7859	HCD	0	5.87	369.5	294.4	3	1013.74	1013.74	3039.21	3039.2	1650.71	TRUE	FALSE	TRUE	Sequence Analysis	255
NSSHLVCSACFGPCAR	Q91XD7	>sp|Q91XD7|CREL1_MOUSE Cysteine-rich with EGF-like domain protein 1 OS=Mus musculus GN=Creld1 PE=1 SV=1	205	N[NGlycan_1216.4229]SSHLVC[Carbamidomethyl]SAC[Carbamidomethyl]FGPC[Carbamidomethyl]AR	205	N1(NGlycan / 1216.4229);C7(Carbamidomethyl / 57.0215);C10(Carbamidomethyl / 57.0215);C14(Carbamidomethyl / 57.0215)	HexNAc(2)Hex(5)	1	Rep1_Frac2	38.8413	7862	AI-ETD	0	3.71	223.7	191.3	3	1013.74	1013.74	3039.21	3039.2	1650.71	TRUE	FALSE	TRUE	Sequence Analysis	255
TNQSIMIQWQPPPESHQNGILK	Q6V4S5	>sp|Q6V4S5|SDK2_MOUSE Protein sidekick-2 OS=Mus musculus GN=Sdk2 PE=1 SV=1	708	TN[NGlycan_1216.4229]QSIM[Oxidation]IQWQPPPESHQNGILK	707	N2(NGlycan / 1216.4229);M6(Oxidation / 15.9949)	HexNAc(2)Hex(5)	2	Rep1_Frac2	54.8701	11499	AI-ETD	0	5.53	252.8	252.8	4	945.435	945.43	3778.72	3778.7	2545.27	TRUE	FALSE	FALSE	None	0
FELLGCELHGCSEPLGLKNNTIPDSQMSASSSYK	P21956	>sp|P21956|MFGM_MOUSE Lactadherin OS=Mus musculus GN=Mfge8 PE=1 SV=3	316	FELLGC[Carbamidomethyl]ELHGC[Carbamidomethyl]SEPLGLKN[NGlycan_1866.6875]NTIPDSQM[Oxidation]SASSSYK	298	N19(NGlycan / 1866.6875);M27(Oxidation / 15.9949);C6(Carbamidomethyl / 57.0215);C11(Carbamidomethyl / 57.0215)	HexNAc(6)Hex(4)	19	Rep1_Frac2	58.5227	12334	AI-ETD	0	5.49	529.9	529.9	4	1413.86	1413.86	5652.4	5652.43	3654.7	FALSE	TRUE	TRUE	Sequence Analysis	255
NSTFGSVEVFSLDPNK	P56528	>sp|P56528|CD38_MOUSE ADP-ribosyl cyclase/cyclic ADP-ribose hydrolase 1 OS=Mus musculus GN=Cd38 PE=1 SV=2	223	N[NGlycan_1216.4229]STFGSVEVFSLDPNK	223	N1(NGlycan / 1216.4229)	HexNAc(2)Hex(5)	1	Rep1_Frac2	61.8096	13059	HCD	0	5.64	386	270.4	3	986.431	986.427	2957.28	2957.27	1739.84	FALSE	TRUE	TRUE	Sequence Analysis	255
NSTFGSVEVFSLDPNK	P56528	>sp|P56528|CD38_MOUSE ADP-ribosyl cyclase/cyclic ADP-ribose hydrolase 1 OS=Mus musculus GN=Cd38 PE=1 SV=2	223	N[NGlycan_1216.4229]STFGSVEVFSLDPNK	223	N1(NGlycan / 1216.4229)	HexNAc(2)Hex(5)	1	Rep1_Frac2	61.8134	13060	AI-ETD	0	3.84	201.2	151.4	3	986.431	986.427	2957.28	2957.27	1739.84	FALSE	TRUE	TRUE	Sequence Analysis	255
STNHEPSEMSNK	Q8BME9	>sp|Q8BME9|CBLN4_MOUSE Cerebellin-4 OS=Mus musculus GN=Cbln4 PE=1 SV=1	85	STNHEPSEMSN[NGlycan_1702.5813]K	75	N11(NGlycan / 1702.5813)	HexNAc(2)Hex(8)	11	Rep1_Frac2	15.2569	3004	HCD	0	3.67	203.5	135.3	3	1021.73	1021.73	3063.17	3063.16	1359.57	FALSE	TRUE	TRUE	Reported in Literature	269
STNHEPSEMSNK	Q8BME9	>sp|Q8BME9|CBLN4_MOUSE Cerebellin-4 OS=Mus musculus GN=Cbln4 PE=1 SV=1	85	STNHEPSEMSN[NGlycan_1702.5813]K	75	N11(NGlycan / 1702.5813)	HexNAc(2)Hex(8)	11	Rep1_Frac2	15.2649	3007	AI-ETD	0	3.67	164.9	139.9	3	1021.73	1021.73	3063.17	3063.16	1359.57	FALSE	TRUE	TRUE	Reported in Literature	269
STNHEPSEMSNK	Q8BME9	>sp|Q8BME9|CBLN4_MOUSE Cerebellin-4 OS=Mus musculus GN=Cbln4 PE=1 SV=1	85	STNHEPSEM[Oxidation]SN[NGlycan_1038.3751]K	75	M9(Oxidation / 15.9949);N11(NGlycan / 1038.3751)	HexNAc(2)Hex(3)Fuc(1)	11	Rep1_Frac2	12.6653	2513	AI-ETD	0	3.11	153.7	95.3	3	805.659	805.655	2414.96	2414.95	1359.57	FALSE	TRUE	TRUE	Reported in Literature	269
AMSSNETAAYK	Q3TDQ1	>sp|Q3TDQ1|STT3B_MOUSE Dolichyl-diphosphooligosaccharide--protein glycosyltransferase subunit STT3B OS=Mus musculus GN=Stt3b PE=1 SV=2	638	AM[Oxidation]SSN[NGlycan_1864.6342]ETAAYK	634	M2(Oxidation / 15.9949);N5(NGlycan / 1864.6342)	HexNAc(2)Hex(9)	5	Rep1_Frac2	16.4783	3244	HCD	0	4.06	335	145.9	3	1018.39	1018.39	3053.16	3053.15	1171.52	FALSE	TRUE	TRUE	Reported in Literature	269
AMSSNETAAYK	Q3TDQ1	>sp|Q3TDQ1|STT3B_MOUSE Dolichyl-diphosphooligosaccharide--protein glycosyltransferase subunit STT3B OS=Mus musculus GN=Stt3b PE=1 SV=2	638	AM[Oxidation]SSN[NGlycan_1864.6342]ETAAYK	634	M2(Oxidation / 15.9949);N5(NGlycan / 1864.6342)	HexNAc(2)Hex(9)	5	Rep1_Frac2	16.4915	3247	AI-ETD	0	3.47	271.8	99.5	3	1018.39	1018.39	3053.16	3053.15	1171.52	FALSE	TRUE	TRUE	Reported in Literature	269
AMSSNETAAYK	Q3TDQ1	>sp|Q3TDQ1|STT3B_MOUSE Dolichyl-diphosphooligosaccharide--protein glycosyltransferase subunit STT3B OS=Mus musculus GN=Stt3b PE=1 SV=2	638	AM[Oxidation]SSN[NGlycan_1702.5813]ETAAYK	634	M2(Oxidation / 15.9949);N5(NGlycan / 1702.5813)	HexNAc(2)Hex(8)	5	Rep1_Frac2	16.6478	3275	AI-ETD	0.00052	2.04	175.1	44.1	3	964.374	964.372	2891.11	2891.1	1171.52	FALSE	TRUE	TRUE	Reported in Literature	269
QIGENETDER	E9PUM4	>tr|E9PUM4|E9PUM4_MOUSE Talin-2 OS=Mus musculus GN=Tln2 PE=1 SV=1	661	Q[Gln->pyro-Glu]IGEN[NGlycan_1216.4229]ETDER	657	Q1(Gln->pyro-Glu / -17.0265);N5(NGlycan / 1216.4229)	HexNAc(2)Hex(5)	5	Rep1_Frac2	16.0983	3172	HCD	0.0099	1.05	166.2	14.5	3	797.314	797.313	2389.93	2389.92	1189.52	FALSE	TRUE	FALSE	None	0
WDPVVPLRNESTVTGYK	Q61330	>sp|Q61330|CNTN2_MOUSE Contactin-2 OS=Mus musculus GN=Cntn2 PE=1 SV=2	942	WDPVVPLRN[NGlycan_1216.4229]ESTVTGYK	934	N9(NGlycan / 1216.4229)	HexNAc(2)Hex(5)	9	Rep1_Frac2	51.8361	10792	HCD	0	5.38	392	301.1	3	1059.82	1059.82	3177.44	3177.44	1960.01	TRUE	FALSE	TRUE	Sequence Analysis	255
EVMNLLQPLNVTK	Q9WVJ3	>sp|Q9WVJ3|CBPQ_MOUSE Carboxypeptidase Q OS=Mus musculus GN=Cpq PE=1 SV=1	394	EVM[Oxidation]NLLQPLN[NGlycan_1458.442]VTK	385	M3(Oxidation / 15.9949);N10(NGlycan / 1458.442)	HexNAc(2)Hex(6)Phospho(1)	10	Rep1_Frac2	60.3295	12726	HCD	0	4.61	243.9	151.1	3	991.764	991.76	2973.28	2973.27	1497.82	FALSE	TRUE	TRUE	Sequence Analysis	255
EVMNLLQPLNVTK	Q9WVJ3	>sp|Q9WVJ3|CBPQ_MOUSE Carboxypeptidase Q OS=Mus musculus GN=Cpq PE=1 SV=1	394	EVM[Oxidation]NLLQPLN[NGlycan_1458.442]VTK	385	M3(Oxidation / 15.9949);N10(NGlycan / 1458.442)	HexNAc(2)Hex(6)Phospho(1)	10	Rep1_Frac2	60.3414	12729	AI-ETD	0	3.05	213.7	73.7	3	991.764	991.76	2973.28	2973.27	1497.82	FALSE	TRUE	TRUE	Sequence Analysis	255
VGKWENQTLSLR	P35436	>sp|P35436|NMDE1_MOUSE Glutamate receptor ionotropic, NMDA 2A OS=Mus musculus GN=Grin2a PE=1 SV=2	380	VGKWEN[NGlycan_1216.4229]QTLSLR	375	N6(NGlycan / 1216.4229)	HexNAc(2)Hex(5)	6	Rep1_Frac2	41.3285	8419	HCD	0	4.9	354.7	157.9	3	883.074	883.071	2647.21	2647.2	1429.77	FALSE	TRUE	TRUE	Sequence Analysis	255
VGKWENQTLSLR	P35436	>sp|P35436|NMDE1_MOUSE Glutamate receptor ionotropic, NMDA 2A OS=Mus musculus GN=Grin2a PE=1 SV=2	380	VGKWEN[NGlycan_1216.4229]QTLSLR	375	N6(NGlycan / 1216.4229)	HexNAc(2)Hex(5)	6	Rep1_Frac2	41.3505	8422	AI-ETD	0	3.28	203.1	122.1	3	883.074	883.071	2647.21	2647.2	1429.77	FALSE	TRUE	TRUE	Sequence Analysis	255
KVEVEPLNSTAVHVSWK	A2A8L5	>sp|A2A8L5|PTPRF_MOUSE Receptor-type tyrosine-protein phosphatase F OS=Mus musculus GN=Ptprf PE=1 SV=1	721	KVEVEPLN[NGlycan_1216.4229]STAVHVSWK	714	N8(NGlycan / 1216.4229)	HexNAc(2)Hex(5)	8	Rep1_Frac2	49.8069	10330	AI-ETD	0	4.96	318.6	318.6	4	785.624	785.62	3139.47	3139.46	1922.03	FALSE	TRUE	TRUE	Reported in Literature	269
QIQLECVVLNR	Q6ZQA6	>sp|Q6ZQA6|IGSF3_MOUSE Immunoglobulin superfamily member 3 OS=Mus musculus GN=Igsf3 PE=1 SV=2	842	QIQLEC[Carbamidomethyl]VVLN[NGlycan_1216.4229]R	833	N10(NGlycan / 1216.4229);C6(Carbamidomethyl / 57.0215)	HexNAc(2)Hex(5)	10	Rep1_Frac2	53.8558	11264	HCD	0	4.67	398.1	274.4	3	863.396	863.393	2588.17	2588.16	1313.71	FALSE	TRUE	TRUE	Sequence Analysis	255
QIQLECVVLNR	Q6ZQA6	>sp|Q6ZQA6|IGSF3_MOUSE Immunoglobulin superfamily member 3 OS=Mus musculus GN=Igsf3 PE=1 SV=2	842	QIQLEC[Carbamidomethyl]VVLN[NGlycan_1216.4229]R	833	N10(NGlycan / 1216.4229);C6(Carbamidomethyl / 57.0215)	HexNAc(2)Hex(5)	10	Rep1_Frac2	53.8605	11267	AI-ETD	0	3.47	256.7	111	3	863.396	863.393	2588.17	2588.16	1313.71	FALSE	TRUE	TRUE	Sequence Analysis	255
LESTVVEESNGSDEVEKSDETK	E9PVB5	>sp|E9PVB5|TTC17_MOUSE Tetratricopeptide repeat protein 17 OS=Mus musculus GN=Ttc17 PE=1 SV=1	815	LESTVVEESN[NGlycan_1702.5813]GSDEVEKSDETK	806	N10(NGlycan / 1702.5813)	HexNAc(2)Hex(8)	10	Rep1_Frac2	33.3366	6670	AI-ETD	0	4.74	160.2	154.2	3	1371.9	1371.9	4113.69	4113.68	2410.09	TRUE	FALSE	FALSE	None	0
QSNVSEPAK	P51910	>sp|P51910|APOD_MOUSE Apolipoprotein D OS=Mus musculus GN=Apod PE=1 SV=1	98	QSN[NGlycan_1216.4229]VSEPAK	96	N3(NGlycan / 1216.4229)	HexNAc(2)Hex(5)	3	Rep1_Frac2	15.891	3133	HCD	0	4.48	312.7	195.8	2	1088.46	1088.45	2175.91	2175.9	958.472	TRUE	FALSE	TRUE	Sequence Analysis	255
QSNVSEPAK	P51910	>sp|P51910|APOD_MOUSE Apolipoprotein D OS=Mus musculus GN=Apod PE=1 SV=1	98	QSN[NGlycan_1216.4229]VSEPAK	96	N3(NGlycan / 1216.4229)	HexNAc(2)Hex(5)	3	Rep1_Frac2	15.9055	3136	AI-ETD	0	2.57	179.1	142.4	2	1088.46	1088.45	2175.91	2175.9	958.472	TRUE	FALSE	TRUE	Sequence Analysis	255
DLEILTLNNNNISR	Q9WVB4	>sp|Q9WVB4|SLIT3_MOUSE Slit homolog 3 protein OS=Mus musculus GN=Slit3 PE=2 SV=2	192	DLEILTLNNNN[NGlycan_1216.4229]ISR	182	N11(NGlycan / 1216.4229)	HexNAc(2)Hex(5)	11	Rep1_Frac2	59.1202	12459	HCD	0	4.61	251.4	151.1	3	949.102	949.099	2845.29	2845.28	1627.85	TRUE	FALSE	TRUE	Sequence Analysis	255
GKENDTDLDLR	Q61200	>sp|Q61200|NXPH1_MOUSE Neurexophilin-1 OS=Mus musculus GN=Nxph1 PE=2 SV=2	68	GKEN[NGlycan_1702.5813]DTDLDLR	65	N4(NGlycan / 1702.5813)	HexNAc(2)Hex(8)	4	Rep1_Frac2	28.1322	5567	AI-ETD	0	4.48	306.9	225.3	3	993.409	993.404	2978.21	2978.2	1274.61	FALSE	TRUE	TRUE	Sequence Analysis	255
GKENDTDLDLR	Q61200	>sp|Q61200|NXPH1_MOUSE Neurexophilin-1 OS=Mus musculus GN=Nxph1 PE=2 SV=2	68	GKEN[NGlycan_1702.5813]DTDLDLR	65	N4(NGlycan / 1702.5813)	HexNAc(2)Hex(8)	4	Rep1_Frac2	28.1269	5564	HCD	0.00052	2.11	223.9	70.9	3	993.409	993.404	2978.21	2978.2	1274.61	FALSE	TRUE	TRUE	Sequence Analysis	255
KMALCTNNISDFTVK	Q3UZV7	>sp|Q3UZV7|K132L_MOUSE UPF0577 protein KIAA1324-like homolog OS=Mus musculus PE=1 SV=1	732	KM[Oxidation]ALC[Carbamidomethyl]TNN[NGlycan_1216.4229]ISDFTVK	725	M2(Oxidation / 15.9949);N8(NGlycan / 1216.4229);C5(Carbamidomethyl / 57.0215)	HexNAc(2)Hex(5)	8	Rep1_Frac2	44.7713	9194	AI-ETD	0	4.19	216.2	200	3	992.101	992.098	2974.29	2974.28	1683.83	TRUE	FALSE	FALSE	None	0
KMALCTNNISDFTVK	Q3UZV7	>sp|Q3UZV7|K132L_MOUSE UPF0577 protein KIAA1324-like homolog OS=Mus musculus PE=1 SV=1	732	KM[Oxidation]ALC[Carbamidomethyl]TNN[NGlycan_1216.4229]ISDFTVK	725	M2(Oxidation / 15.9949);N8(NGlycan / 1216.4229);C5(Carbamidomethyl / 57.0215)	HexNAc(2)Hex(5)	8	Rep1_Frac2	44.7509	9191	HCD	0	3.31	172.6	71.3	3	992.101	992.098	2974.29	2974.28	1683.83	TRUE	FALSE	FALSE	None	0
SIAHNMTTPNKLFR	P16305-3	>sp|P16305-3|GBRA6_MOUSE Isoform 3 of Gamma-aminobutyric acid receptor subunit alpha-6 OS=Mus musculus GN=Gabra6	127	SIAHN[NGlycan_1378.4757]M[Oxidation]TTPNKLFR	123	N5(NGlycan / 1378.4757);M6(Oxidation / 15.9949)	HexNAc(2)Hex(6)	5	Rep1_Frac2	34.0113	6819	AI-ETD	0	4.08	261.6	210.1	4	756.839	756.836	3024.34	3024.32	1628.85	FALSE	TRUE	FALSE	None	0
MEDKDEGNYSCR	Q7TQA1	>sp|Q7TQA1|IGSF1_MOUSE Immunoglobulin superfamily member 1 OS=Mus musculus GN=Igsf1 PE=1 SV=1	728	M[Oxidation]EDKDEGN[NGlycan_1216.4229]YSC[Carbamidomethyl]R	721	M1(Oxidation / 15.9949);N8(NGlycan / 1216.4229);C11(Carbamidomethyl / 57.0215)	HexNAc(2)Hex(5)	8	Rep1_Frac2	15.145	2982	AI-ETD	0	3.92	210.2	173.4	3	912.675	912.672	2736.01	2736	1445.56	TRUE	FALSE	FALSE	None	0
VIYNLTEK	Q8VCM8	>sp|Q8VCM8|NCLN_MOUSE Nicalin OS=Mus musculus GN=Ncln PE=1 SV=2	428	VIYN[NGlycan_1298.476]LTEK	425	N4(NGlycan / 1298.476)	HexNAc(4)Hex(3)	4	Rep1_Frac2	38.3107	7747	HCD	0.0052	1.7	221.3	93.8	3	760.015	760.012	2278.03	2278.02	978.539	FALSE	TRUE	TRUE	Sequence Analysis	255
VIYNLTEK	Q8VCM8	>sp|Q8VCM8|NCLN_MOUSE Nicalin OS=Mus musculus GN=Ncln PE=1 SV=2	428	VIYN[NGlycan_1095.3966]LTEK	425	N4(NGlycan / 1095.3966)	HexNAc(3)Hex(3)	4	Rep1_Frac2	38.5012	7786	HCD	0	3.14	266.3	137	3	692.32	692.319	2074.95	2074.94	978.539	FALSE	TRUE	TRUE	Sequence Analysis	255
NCTLLLSTLSPELGGK	P20917	>sp|P20917|MAG_MOUSE Myelin-associated glycoprotein OS=Mus musculus GN=Mag PE=1 SV=2	99	N[NGlycan_1216.4229]C[Carbamidomethyl]TLLLSTLSPELGGK	99	N1(NGlycan / 1216.4229);C2(Carbamidomethyl / 57.0215)	HexNAc(2)Hex(5)	1	Rep1_Frac2	65.3276	13928	HCD	0	4.15	233.2	233.2	3	973.785	973.781	2919.34	2919.33	1644.88	FALSE	TRUE	TRUE	Reported in Literature	269
EMLPFWMNSTGK	Q8BGN3	>sp|Q8BGN3|ENPP6_MOUSE Ectonucleotide pyrophosphatase/phosphodiesterase family member 6 OS=Mus musculus GN=Enpp6 PE=1 SV=1	341	EM[Oxidation]LPFWM[Oxidation]N[NGlycan_1038.3751]STGK	334	M2(Oxidation / 15.9949);M7(Oxidation / 15.9949);N8(NGlycan / 1038.3751)	HexNAc(2)Hex(3)Fuc(1)	8	Rep1_Frac2	50.5056	10497	HCD	0	3.01	199.3	91.9	3	837.685	837.682	2511.04	2511.03	1439.66	FALSE	TRUE	TRUE	By Similarity	250
IHGQELPFEAVVLNK	Q9ER65	>sp|Q9ER65|CSTN2_MOUSE Calsyntenin-2 OS=Mus musculus GN=Clstn2 PE=1 SV=2	100	IHGQELPFEAVVLN[NGlycan_1864.6342]K	87	N14(NGlycan / 1864.6342)	HexNAc(2)Hex(9)	14	Rep1_Frac2	58.8364	12394	AI-ETD	0	3.31	213.1	199.1	3	1186.86	1186.86	3558.58	3558.56	1692.92	FALSE	TRUE	TRUE	Sequence Analysis	255
IHGQELPFEAVVLNK	Q9ER65	>sp|Q9ER65|CSTN2_MOUSE Calsyntenin-2 OS=Mus musculus GN=Clstn2 PE=1 SV=2	100	IHGQELPFEAVVLN[NGlycan_1864.6342]K	87	N14(NGlycan / 1864.6342)	HexNAc(2)Hex(9)	14	Rep1_Frac2	58.8334	12393	HCD	0	2.62	188	120.2	3	1186.86	1186.86	3558.58	3558.56	1692.92	FALSE	TRUE	TRUE	Sequence Analysis	255
GSQGFLNGSEVSDLLR	Q68FD9	>sp|Q68FD9|K1549_MOUSE UPF0606 protein KIAA1549 OS=Mus musculus GN=Kiaa1549 PE=1 SV=3	1113	GSQGFLN[NGlycan_1216.4229]GSEVSDLLR	1107	N7(NGlycan / 1216.4229)	HexNAc(2)Hex(5)	7	Rep1_Frac2	64.4443	13707	AI-ETD	0	3.35	238.6	169.3	3	965.763	965.759	2895.27	2895.26	1677.83	TRUE	FALSE	FALSE	None	0
GSQGFLNGSEVSDLLR	Q68FD9	>sp|Q68FD9|K1549_MOUSE UPF0606 protein KIAA1549 OS=Mus musculus GN=Kiaa1549 PE=1 SV=3	1113	GSQGFLN[NGlycan_1216.4229]GSEVSDLLR	1107	N7(NGlycan / 1216.4229)	HexNAc(2)Hex(5)	7	Rep1_Frac2	64.4244	13704	HCD	0	3.16	222	136	3	965.763	965.759	2895.27	2895.26	1677.83	TRUE	FALSE	FALSE	None	0
LPMNPNFTLK	E9Q941	>tr|E9Q941|E9Q941_MOUSE Protein Cdh18 OS=Mus musculus GN=Cdh18 PE=1 SV=1	536	LPM[Oxidation]NPN[NGlycan_1540.5285]FTLK	531	M3(Oxidation / 15.9949);N6(NGlycan / 1540.5285)	HexNAc(2)Hex(7)	6	Rep1_Frac2	45.8719	9455	HCD	0	2.64	241.8	113.2	3	911.06	911.056	2731.16	2731.15	1173.62	FALSE	TRUE	FALSE	None	0
LPMNPNFTLK	E9Q941	>tr|E9Q941|E9Q941_MOUSE Protein Cdh18 OS=Mus musculus GN=Cdh18 PE=1 SV=1	536	LPM[Oxidation]NPN[NGlycan_1540.5285]FTLK	531	M3(Oxidation / 15.9949);N6(NGlycan / 1540.5285)	HexNAc(2)Hex(7)	6	Rep1_Frac2	45.8832	9457	AI-ETD	0.0077	1.2	191.8	90.4	3	911.06	911.056	2731.16	2731.15	1173.62	FALSE	TRUE	FALSE	None	0
RVNYTMDVFELK	Q9Z2W8	>sp|Q9Z2W8|GRIA4_MOUSE Glutamate receptor 4 OS=Mus musculus GN=Gria4 PE=1 SV=2	371	RVN[NGlycan_1702.5813]YTMDVFELK	369	N3(NGlycan / 1702.5813)	HexNAc(2)Hex(8)	3	Rep1_Frac2	56.1217	11788	AI-ETD	0	2.82	213.8	137	3	1073.13	1073.12	3217.36	3217.35	1513.76	FALSE	TRUE	TRUE	Sequence Analysis	255
NYSIFLADINQER	O88531	>sp|O88531|PPT1_MOUSE Palmitoyl-protein thioesterase 1 OS=Mus musculus GN=Ppt1 PE=1 SV=2	197	N[NGlycan_1458.442]YSIFLADINQER	197	N1(NGlycan / 1458.442)	HexNAc(2)Hex(6)Phospho(1)	1	Rep1_Frac2	63.5262	13457	HCD	0	2.85	182	126.2	3	1014.42	1014.41	3041.24	3041.23	1581.78	TRUE	FALSE	TRUE	Sequence Analysis	255
NHSLAFVGTK	Q80UG2	>sp|Q80UG2|PLXA4_MOUSE Plexin-A4 OS=Mus musculus GN=Plxna4 PE=1 SV=3	441	N[NGlycan_1216.4229]HSLAFVGTK	441	N1(NGlycan / 1216.4229)	HexNAc(2)Hex(5)	1	Rep1_Frac2	33.262	6654	HCD	0	3	314	115.2	3	764.007	764.004	2290.01	2290	1072.57	TRUE	FALSE	FALSE	None	0
NHSLAFVGTK	Q80UG2	>sp|Q80UG2|PLXA4_MOUSE Plexin-A4 OS=Mus musculus GN=Plxna4 PE=1 SV=3	441	N[NGlycan_1216.4229]HSLAFVGTK	441	N1(NGlycan / 1216.4229)	HexNAc(2)Hex(5)	1	Rep1_Frac2	33.2669	6657	AI-ETD	0.00053	2.26	232.7	114.5	3	764.007	764.004	2290.01	2290	1072.57	TRUE	FALSE	FALSE	None	0
GDPSIISVNGTDFTFR	Q5FWI3	>sp|Q5FWI3|TMEM2_MOUSE Transmembrane protein 2 OS=Mus musculus GN=Tmem2 PE=1 SV=1	1234	GDPSIISVN[NGlycan_1378.4757]GTDFTFR	1226	N9(NGlycan / 1378.4757)	HexNAc(2)Hex(6)	9	Rep1_Frac2	63.2283	13391	AI-ETD	0	2.7	184.5	124.2	3	1035.45	1035.44	3104.32	3104.32	1724.84	FALSE	TRUE	TRUE	Reported in Literature	269
TLLPNTTLTYDTQK	P39087	>sp|P39087|GRIK2_MOUSE Glutamate receptor ionotropic, kainate 2 OS=Mus musculus GN=Grik2 PE=1 SV=4	73	TLLPN[NGlycan_1216.4229]TTLTYDTQK	69	N5(NGlycan / 1216.4229)	HexNAc(2)Hex(5)	5	Rep1_Frac2	51.197	10655	AI-ETD	0.0015	1.97	225.5	145.6	3	942.433	942.428	2825.28	2825.27	1607.84	FALSE	TRUE	TRUE	Sequence Analysis	255
TLLPNTTLTYDTQK	P39087	>sp|P39087|GRIK2_MOUSE Glutamate receptor ionotropic, kainate 2 OS=Mus musculus GN=Grik2 PE=1 SV=4	73	TLLPN[NGlycan_1216.4229]TTLTYDTQK	69	N5(NGlycan / 1216.4229)	HexNAc(2)Hex(5)	5	Rep1_Frac2	51.184	10652	HCD	0.0015	1.96	214.5	116.6	3	942.433	942.428	2825.28	2825.27	1607.84	FALSE	TRUE	TRUE	Sequence Analysis	255
NGTILYTMR	Q3USX9	>tr|Q3USX9|Q3USX9_MOUSE Gamma-aminobutyric acid receptor subunit alpha-4 OS=Mus musculus GN=Gabra4 PE=1 SV=1	183	N[NGlycan_1216.4229]GTILYTM[Oxidation]R	183	N1(NGlycan / 1216.4229);M8(Oxidation / 15.9949)	HexNAc(2)Hex(5)	1	Rep1_Frac2	34.1359	6850	HCD	0.00052	2.06	229.1	123	3	767.663	767.661	2300.98	2300.97	1067.54	FALSE	TRUE	FALSE	None	0
TSTTELAKEENK	P18052	>sp|P18052|PTPRA_MOUSE Receptor-type tyrosine-protein phosphatase alpha OS=Mus musculus GN=Ptpra PE=1 SV=3	47	TSTTELAKEEN[NGlycan_1702.5813]K	37	N11(NGlycan / 1702.5813)	HexNAc(2)Hex(8)	11	Rep1_Frac2	20.2046	3964	AI-ETD	0.00051	2	212.5	74	3	1018.43	1018.42	3053.27	3053.26	1349.67	FALSE	TRUE	TRUE	Sequence Analysis	255
NLSLNIHGK	Q60675	>sp|Q60675|LAMA2_MOUSE Laminin subunit alpha-2 OS=Mus musculus GN=Lama2 PE=1 SV=2	359	N[NGlycan_892.3172]LSLNIHGK	359	N1(NGlycan / 892.3172)	HexNAc(2)Hex(3)	1	Rep1_Frac2	37.1553	7494	HCD	0.001	1.98	203.6	130.2	3	629.968	629.965	1887.89	1887.88	994.556	TRUE	FALSE	TRUE	Sequence Analysis	255
NSSIDSGEAEVGR	Q9WTS5	>sp|Q9WTS5|TEN2_MOUSE Teneurin-2 OS=Mus musculus GN=Tenm2 PE=1 SV=1	443	N[NGlycan_1216.4229]SSIDSGEAEVGR	443	N1(NGlycan / 1216.4229)	HexNAc(2)Hex(5)	1	Rep1_Frac2	27.3314	5404	HCD	0.0015	1.97	217.4	108.7	3	846.349	846.347	2537.03	2537.03	1319.6	TRUE	FALSE	TRUE	Sequence Analysis	255
DLASGENGTECR	Q71M36	>sp|Q71M36|CSPG5_MOUSE Chondroitin sulfate proteoglycan 5 OS=Mus musculus GN=Cspg5 PE=1 SV=2	355	DLASGEN[NGlycan_1038.3751]GTEC[Carbamidomethyl]R	349	N7(NGlycan / 1038.3751);C11(Carbamidomethyl / 57.0215)	HexNAc(2)Hex(3)Fuc(1)	7	Rep1_Frac2	22.6261	4438	AI-ETD	0.002	1.9	163.6	62.2	3	782.982	782.979	2346.93	2346.92	1250.52	FALSE	TRUE	TRUE	Sequence Analysis	255
VNATDPDEGANGR	Q91XZ0	>tr|Q91XZ0|Q91XZ0_MOUSE MCG133388, isoform CRA_t OS=Mus musculus GN=Pcdhga1 PE=1 SV=1	265	VN[NGlycan_1216.4229]ATDPDEGANGR	264	N2(NGlycan / 1216.4229)	HexNAc(2)Hex(5)	2	Rep1_Frac2	21.0805	4126	HCD	0.002	1.9	175.6	56.1	3	844.678	844.675	2532.02	2532.01	1314.58	FALSE	TRUE	FALSE	None	0
QQFYNLTVR	Q8BNA6	>sp|Q8BNA6|FAT3_MOUSE Protocadherin Fat 3 OS=Mus musculus GN=Fat3 PE=1 SV=2	1006	QQFYN[NGlycan_1216.4229]LTVR	1002	N5(NGlycan / 1216.4229)	HexNAc(2)Hex(5)	5	Rep1_Frac2	45.3484	9328	HCD	0.00051	2	203.7	127.1	3	795.685	795.683	2385.04	2385.03	1167.6	FALSE	TRUE	TRUE	Sequence Analysis	255
QQFYNLTVR	Q8BNA6	>sp|Q8BNA6|FAT3_MOUSE Protocadherin Fat 3 OS=Mus musculus GN=Fat3 PE=1 SV=2	1006	QQFYN[NGlycan_1216.4229]LTVR	1002	N5(NGlycan / 1216.4229)	HexNAc(2)Hex(5)	5	Rep1_Frac2	45.3554	9331	AI-ETD	0.0059	1.32	181.9	95	3	795.685	795.683	2385.04	2385.03	1167.6	FALSE	TRUE	TRUE	Sequence Analysis	255
NCSLEDDSVR	Q3UHH8	>sp|Q3UHH8|GXLT1_MOUSE Glucoside xylosyltransferase 1 OS=Mus musculus GN=Gxylt1 PE=1 SV=2	351	N[NGlycan_1378.4757]C[Carbamidomethyl]SLEDDSVR	351	N1(NGlycan / 1378.4757);C2(Carbamidomethyl / 57.0215)	HexNAc(2)Hex(6)	1	Rep1_Frac2	26.5155	5237	HCD	0.005	1.79	154.6	115.7	2	1287	1286.99	2572.99	2572.98	1136.48	TRUE	FALSE	FALSE	None	0
FLNHSHNK	Q8BHT6	>sp|Q8BHT6|B3GLT_MOUSE Beta-1,3-glucosyltransferase OS=Mus musculus GN=B3glct PE=1 SV=3	327	FLN[NGlycan_1216.4229]HSHNK	325	N3(NGlycan / 1216.4229)	HexNAc(2)Hex(5)	3	Rep1_Frac2	13.504	2678	AI-ETD	0.0099	1.06	199.6	166.3	3	738.316	738.313	2212.93	2212.92	995.494	TRUE	FALSE	FALSE	None	0
ALEISTVTCQLNCSDHGHCDSFTKR	Q8K135-2	>sp|Q8K135-2|K319L_MOUSE Isoform 2 of Dyslexia-associated protein KIAA0319-like protein OS=Mus musculus GN=Kiaa0319l	889	ALEISTVTC[Carbamidomethyl]QLN[NGlycan_1216.4229]C[Carbamidomethyl]SDHGHC[Carbamidomethyl]DSFTKR	878	N12(NGlycan / 1216.4229);C9(Carbamidomethyl / 57.0215);C13(Carbamidomethyl / 57.0215);C19(Carbamidomethyl / 57.0215)	HexNAc(2)Hex(5)	12	Rep1_Frac2	46.9673	9710	AI-ETD	0.0059	1.38	207.6	161.1	5	831.358	831.352	4152.76	4152.73	2764.24	TRUE	FALSE	FALSE	None	0
AQNVSILTLCDATTGVCTKK	E9PWX1	>tr|E9PWX1|E9PWX1_MOUSE Dipeptidyl aminopeptidase-like protein 6 OS=Mus musculus GN=Dpp6 PE=1 SV=1	398	AQN[NGlycan_1378.4757]VSILTLC[Carbamidomethyl]DATTGVC[Carbamidomethyl]TKK	396	N3(NGlycan / 1378.4757);C10(Carbamidomethyl / 57.0215);C17(Carbamidomethyl / 57.0215)	HexNAc(2)Hex(6)	3	Rep1_Frac3	52.5378	11133	HCD	0	4.49	239.1	150	3	1186.87	1186.87	3558.59	3558.58	2065.05	TRUE	FALSE	FALSE	None	0
AQNVSILTLCDATTGVCTK	E9PWX1	>tr|E9PWX1|E9PWX1_MOUSE Dipeptidyl aminopeptidase-like protein 6 OS=Mus musculus GN=Dpp6 PE=1 SV=1	398	AQN[NGlycan_1216.4229]VSILTLC[Carbamidomethyl]DATTGVC[Carbamidomethyl]TK	396	N3(NGlycan / 1216.4229);C10(Carbamidomethyl / 57.0215);C17(Carbamidomethyl / 57.0215)	HexNAc(2)Hex(5)	3	Rep1_Frac3	56.9331	12143	HCD	0	9.65	680.7	591.3	3	1090.15	1090.15	3268.44	3268.43	1936.96	TRUE	FALSE	FALSE	None	0
AQNVSILTLCDATTGVCTK	E9PWX1	>tr|E9PWX1|E9PWX1_MOUSE Dipeptidyl aminopeptidase-like protein 6 OS=Mus musculus GN=Dpp6 PE=1 SV=1	398	AQN[NGlycan_1216.4229]VSILTLC[Carbamidomethyl]DATTGVC[Carbamidomethyl]TK	396	N3(NGlycan / 1216.4229);C10(Carbamidomethyl / 57.0215);C17(Carbamidomethyl / 57.0215)	HexNAc(2)Hex(5)	3	Rep1_Frac3	56.94	12146	AI-ETD	0	5.89	469.7	355.2	3	1090.15	1090.15	3268.44	3268.43	1936.96	TRUE	FALSE	FALSE	None	0
AQNVSILTLCDATTGVCTK	E9PWX1	>tr|E9PWX1|E9PWX1_MOUSE Dipeptidyl aminopeptidase-like protein 6 OS=Mus musculus GN=Dpp6 PE=1 SV=1	398	AQN[NGlycan_892.3172]VSILTLC[Carbamidomethyl]DATTGVC[Carbamidomethyl]TK	396	N3(NGlycan / 892.3172);C10(Carbamidomethyl / 57.0215);C17(Carbamidomethyl / 57.0215)	HexNAc(2)Hex(3)	3	Rep1_Frac3	56.9851	12157	HCD	0	7.68	614.2	527.5	3	982.106	982.114	2944.3	2944.33	1936.96	TRUE	FALSE	FALSE	None	0
AQNVSILTLCDATTGVCTK	E9PWX1	>tr|E9PWX1|E9PWX1_MOUSE Dipeptidyl aminopeptidase-like protein 6 OS=Mus musculus GN=Dpp6 PE=1 SV=1	398	AQN[NGlycan_892.3172]VSILTLC[Carbamidomethyl]DATTGVC[Carbamidomethyl]TK	396	N3(NGlycan / 892.3172);C10(Carbamidomethyl / 57.0215);C17(Carbamidomethyl / 57.0215)	HexNAc(2)Hex(3)	3	Rep1_Frac3	56.991	12160	AI-ETD	0	4.43	412.5	358.9	3	982.106	982.114	2944.3	2944.33	1936.96	TRUE	FALSE	FALSE	None	0
GKANYSLQIYPDESHYFHSVALK	E9PWX1	>tr|E9PWX1|E9PWX1_MOUSE Dipeptidyl aminopeptidase-like protein 6 OS=Mus musculus GN=Dpp6 PE=1 SV=1	807	GKAN[NGlycan_1866.6875]YSLQIYPDESHYFHSVALK	804	N4(NGlycan / 1866.6875)	HexNAc(6)Hex(4)	4	Rep1_Frac3	55.0521	11698	AI-ETD	0	5.35	303.3	303.3	4	1134.25	1134.26	4533.98	4534.01	2666.31	TRUE	FALSE	FALSE	None	0
GKANYSLQIYPDESHYFHSVALK	E9PWX1	>tr|E9PWX1|E9PWX1_MOUSE Dipeptidyl aminopeptidase-like protein 6 OS=Mus musculus GN=Dpp6 PE=1 SV=1	807	GKAN[NGlycan_1864.6342]YSLQIYPDESHYFHSVALK	804	N4(NGlycan / 1864.6342)	HexNAc(2)Hex(9)	4	Rep1_Frac3	54.5663	11587	AI-ETD	0	12.04	796.7	796.7	4	1133.75	1133.74	4531.97	4531.95	2666.31	TRUE	FALSE	FALSE	None	0
GKANYSLQIYPDESHYFHSVALK	E9PWX1	>tr|E9PWX1|E9PWX1_MOUSE Dipeptidyl aminopeptidase-like protein 6 OS=Mus musculus GN=Dpp6 PE=1 SV=1	807	GKAN[NGlycan_1864.6342]YSLQIYPDESHYFHSVALK	804	N4(NGlycan / 1864.6342)	HexNAc(2)Hex(9)	4	Rep1_Frac3	54.7933	11635	AI-ETD	0	11.11	706	701.7	5	907.2	907.197	4531.97	4531.95	2666.31	TRUE	FALSE	FALSE	None	0
GKANYSLQIYPDESHYFHSVALK	E9PWX1	>tr|E9PWX1|E9PWX1_MOUSE Dipeptidyl aminopeptidase-like protein 6 OS=Mus musculus GN=Dpp6 PE=1 SV=1	807	GKAN[NGlycan_1864.6342]YSLQIYPDESHYFHSVALK	804	N4(NGlycan / 1864.6342)	HexNAc(2)Hex(9)	4	Rep1_Frac3	54.5547	11584	HCD	0	6.09	361.4	342.9	4	1133.75	1133.74	4531.97	4531.95	2666.31	TRUE	FALSE	FALSE	None	0
GKANYSLQIYPDESHYFHSVALK	E9PWX1	>tr|E9PWX1|E9PWX1_MOUSE Dipeptidyl aminopeptidase-like protein 6 OS=Mus musculus GN=Dpp6 PE=1 SV=1	807	GKAN[NGlycan_1864.6342]YSLQIYPDESHYFHSVALK	804	N4(NGlycan / 1864.6342)	HexNAc(2)Hex(9)	4	Rep1_Frac3	54.7808	11632	HCD	0	4.07	208.1	173.1	5	907.2	907.197	4531.97	4531.95	2666.31	TRUE	FALSE	FALSE	None	0
GKANYSLQIYPDESHYFHSVALK	E9PWX1	>tr|E9PWX1|E9PWX1_MOUSE Dipeptidyl aminopeptidase-like protein 6 OS=Mus musculus GN=Dpp6 PE=1 SV=1	807	GKAN[NGlycan_1702.5813]YSLQIYPDESHYFHSVALK	804	N4(NGlycan / 1702.5813)	HexNAc(2)Hex(8)	4	Rep1_Frac3	54.6993	11615	AI-ETD	0	13.04	803.7	741.6	4	1093.24	1093.23	4369.92	4369.9	2666.31	TRUE	FALSE	FALSE	None	0
GKANYSLQIYPDESHYFHSVALK	E9PWX1	>tr|E9PWX1|E9PWX1_MOUSE Dipeptidyl aminopeptidase-like protein 6 OS=Mus musculus GN=Dpp6 PE=1 SV=1	807	GKAN[NGlycan_1702.5813]YSLQIYPDESHYFHSVALK	804	N4(NGlycan / 1702.5813)	HexNAc(2)Hex(8)	4	Rep1_Frac3	54.4835	11567	HCD	0	6.98	404	404	5	874.79	874.786	4369.92	4369.9	2666.31	TRUE	FALSE	FALSE	None	0
GKANYSLQIYPDESHYFHSVALK	E9PWX1	>tr|E9PWX1|E9PWX1_MOUSE Dipeptidyl aminopeptidase-like protein 6 OS=Mus musculus GN=Dpp6 PE=1 SV=1	807	GKAN[NGlycan_1702.5813]YSLQIYPDESHYFHSVALK	804	N4(NGlycan / 1702.5813)	HexNAc(2)Hex(8)	4	Rep1_Frac3	54.6875	11612	HCD	0	5.97	283.8	283.8	4	1093.24	1093.23	4369.92	4369.9	2666.31	TRUE	FALSE	FALSE	None	0
GKANYSLQIYPDESHYFHSVALK	E9PWX1	>tr|E9PWX1|E9PWX1_MOUSE Dipeptidyl aminopeptidase-like protein 6 OS=Mus musculus GN=Dpp6 PE=1 SV=1	807	GKAN[NGlycan_1378.4757]YSLQIYPDESHYFHSVALK	804	N4(NGlycan / 1378.4757)	HexNAc(2)Hex(6)	4	Rep1_Frac3	54.8311	11643	AI-ETD	0	11.5	784.4	779.6	5	809.967	809.965	4045.81	4045.8	2666.31	TRUE	FALSE	FALSE	None	0
GKANYSLQIYPDESHYFHSVALK	E9PWX1	>tr|E9PWX1|E9PWX1_MOUSE Dipeptidyl aminopeptidase-like protein 6 OS=Mus musculus GN=Dpp6 PE=1 SV=1	807	GKAN[NGlycan_1378.4757]YSLQIYPDESHYFHSVALK	804	N4(NGlycan / 1378.4757)	HexNAc(2)Hex(6)	4	Rep1_Frac3	54.8224	11640	HCD	0	3.34	155.2	155.2	5	809.967	809.965	4045.81	4045.8	2666.31	TRUE	FALSE	FALSE	None	0
ANYSLQIYPDESHYFHSVALK	E9PWX1	>tr|E9PWX1|E9PWX1_MOUSE Dipeptidyl aminopeptidase-like protein 6 OS=Mus musculus GN=Dpp6 PE=1 SV=1	807	AN[NGlycan_2026.687]YSLQIYPDESHYFHSVALK	806	N2(NGlycan / 2026.687)	HexNAc(2)Hex(10)	2	Rep1_Frac3	57.9265	12376	AI-ETD	0	11.19	720.4	720.4	4	1127.98	1127.98	4508.9	4508.89	2481.2	TRUE	FALSE	FALSE	None	0
ANYSLQIYPDESHYFHSVALK	E9PWX1	>tr|E9PWX1|E9PWX1_MOUSE Dipeptidyl aminopeptidase-like protein 6 OS=Mus musculus GN=Dpp6 PE=1 SV=1	807	AN[NGlycan_2026.687]YSLQIYPDESHYFHSVALK	806	N2(NGlycan / 2026.687)	HexNAc(2)Hex(10)	2	Rep1_Frac3	57.9224	12373	HCD	0	7.24	429	414.3	4	1127.98	1127.98	4508.9	4508.89	2481.2	TRUE	FALSE	FALSE	None	0
ANYSLQIYPDESHYFHSVALK	E9PWX1	>tr|E9PWX1|E9PWX1_MOUSE Dipeptidyl aminopeptidase-like protein 6 OS=Mus musculus GN=Dpp6 PE=1 SV=1	807	AN[NGlycan_1913.677]YSLQIYPDESHYFHSVALK	806	N2(NGlycan / 1913.677)	HexNAc(4)Hex(5)NeuAc(1)	2	Rep1_Frac3	57.8455	12357	AI-ETD	0	2.71	182.6	142.9	4	1099.74	1099.73	4395.92	4395.88	2481.2	TRUE	FALSE	FALSE	None	0
ANYSLQIYPDESHYFHSVALK	E9PWX1	>tr|E9PWX1|E9PWX1_MOUSE Dipeptidyl aminopeptidase-like protein 6 OS=Mus musculus GN=Dpp6 PE=1 SV=1	807	AN[NGlycan_1864.6342]YSLQIYPDESHYFHSVALK	806	N2(NGlycan / 1864.6342)	HexNAc(2)Hex(9)	2	Rep1_Frac3	58.0661	12408	AI-ETD	0	11.19	707.3	707.3	4	1087.47	1087.46	4346.85	4346.84	2481.2	TRUE	FALSE	FALSE	None	0
ANYSLQIYPDESHYFHSVALK	E9PWX1	>tr|E9PWX1|E9PWX1_MOUSE Dipeptidyl aminopeptidase-like protein 6 OS=Mus musculus GN=Dpp6 PE=1 SV=1	807	AN[NGlycan_1864.6342]YSLQIYPDESHYFHSVALK	806	N2(NGlycan / 1864.6342)	HexNAc(2)Hex(9)	2	Rep1_Frac3	58.0455	12405	HCD	0	7.35	470.4	464	4	1087.47	1087.46	4346.85	4346.84	2481.2	TRUE	FALSE	FALSE	None	0
ANYSLQIYPDESHYFHSVALK	E9PWX1	>tr|E9PWX1|E9PWX1_MOUSE Dipeptidyl aminopeptidase-like protein 6 OS=Mus musculus GN=Dpp6 PE=1 SV=1	807	AN[NGlycan_1702.5813]YSLQIYPDESHYFHSVALK	806	N2(NGlycan / 1702.5813)	HexNAc(2)Hex(8)	2	Rep1_Frac3	58.3391	12473	AI-ETD	0	11.19	725.1	674.9	4	1046.96	1046.95	4184.8	4184.79	2481.2	TRUE	FALSE	FALSE	None	0
ANYSLQIYPDESHYFHSVALK	E9PWX1	>tr|E9PWX1|E9PWX1_MOUSE Dipeptidyl aminopeptidase-like protein 6 OS=Mus musculus GN=Dpp6 PE=1 SV=1	807	AN[NGlycan_1702.5813]YSLQIYPDESHYFHSVALK	806	N2(NGlycan / 1702.5813)	HexNAc(2)Hex(8)	2	Rep1_Frac3	58.3228	12470	HCD	0	6.11	303.2	303.2	4	1046.96	1046.95	4184.8	4184.79	2481.2	TRUE	FALSE	FALSE	None	0
ANYSLQIYPDESHYFHSVALK	E9PWX1	>tr|E9PWX1|E9PWX1_MOUSE Dipeptidyl aminopeptidase-like protein 6 OS=Mus musculus GN=Dpp6 PE=1 SV=1	807	AN[NGlycan_1540.5285]YSLQIYPDESHYFHSVALK	806	N2(NGlycan / 1540.5285)	HexNAc(2)Hex(7)	2	Rep1_Frac3	58.2035	12439	AI-ETD	0	14.19	868.8	785.7	4	1006.44	1006.44	4022.75	4022.73	2481.2	TRUE	FALSE	FALSE	None	0
ANYSLQIYPDESHYFHSVALK	E9PWX1	>tr|E9PWX1|E9PWX1_MOUSE Dipeptidyl aminopeptidase-like protein 6 OS=Mus musculus GN=Dpp6 PE=1 SV=1	807	AN[NGlycan_1540.5285]YSLQIYPDESHYFHSVALK	806	N2(NGlycan / 1540.5285)	HexNAc(2)Hex(7)	2	Rep1_Frac3	58.1918	12436	HCD	0	7.35	444.8	434	4	1006.44	1006.44	4022.75	4022.73	2481.2	TRUE	FALSE	FALSE	None	0
ANYSLQIYPDESHYFHSVALK	E9PWX1	>tr|E9PWX1|E9PWX1_MOUSE Dipeptidyl aminopeptidase-like protein 6 OS=Mus musculus GN=Dpp6 PE=1 SV=1	807	AN[NGlycan_1378.4757]YSLQIYPDESHYFHSVALK	806	N2(NGlycan / 1378.4757)	HexNAc(2)Hex(6)	2	Rep1_Frac3	58.3306	12472	AI-ETD	0	12.01	762.6	696.1	4	965.93	965.925	3860.7	3860.68	2481.2	TRUE	FALSE	FALSE	None	0
ANYSLQIYPDESHYFHSVALK	E9PWX1	>tr|E9PWX1|E9PWX1_MOUSE Dipeptidyl aminopeptidase-like protein 6 OS=Mus musculus GN=Dpp6 PE=1 SV=1	807	AN[NGlycan_1378.4757]YSLQIYPDESHYFHSVALK	806	N2(NGlycan / 1378.4757)	HexNAc(2)Hex(6)	2	Rep1_Frac3	58.3214	12469	HCD	0	5.94	297.8	297.8	4	965.93	965.925	3860.7	3860.68	2481.2	TRUE	FALSE	FALSE	None	0
VFGSQNLTTVK	Q9JKR6	>sp|Q9JKR6|HYOU1_MOUSE Hypoxia up-regulated protein 1 OS=Mus musculus GN=Hyou1 PE=1 SV=1	515	VFGSQN[NGlycan_1864.6342]LTTVK	510	N6(NGlycan / 1864.6342)	HexNAc(2)Hex(9)	6	Rep1_Frac3	40.7275	8339	HCD	0	4.24	313.9	122.9	2	1529.65	1529.65	3058.3	3058.29	1192.65	FALSE	TRUE	TRUE	Reported in Literature	269
VFGSQNLTTVK	Q9JKR6	>sp|Q9JKR6|HYOU1_MOUSE Hypoxia up-regulated protein 1 OS=Mus musculus GN=Hyou1 PE=1 SV=1	515	VFGSQN[NGlycan_1864.6342]LTTVK	510	N6(NGlycan / 1864.6342)	HexNAc(2)Hex(9)	6	Rep1_Frac3	40.706	8332	AI-ETD	0	2.93	232	88.2	3	1020.1	1020.1	3058.3	3058.29	1192.65	FALSE	TRUE	TRUE	Reported in Literature	269
VFGSQNLTTVK	Q9JKR6	>sp|Q9JKR6|HYOU1_MOUSE Hypoxia up-regulated protein 1 OS=Mus musculus GN=Hyou1 PE=1 SV=1	515	VFGSQN[NGlycan_1864.6342]LTTVK	510	N6(NGlycan / 1864.6342)	HexNAc(2)Hex(9)	6	Rep1_Frac3	40.7005	8329	HCD	0.0095	1.17	161.1	12.3	3	1020.1	1020.1	3058.3	3058.29	1192.65	FALSE	TRUE	TRUE	Reported in Literature	269
VFGSQNLTTVK	Q9JKR6	>sp|Q9JKR6|HYOU1_MOUSE Hypoxia up-regulated protein 1 OS=Mus musculus GN=Hyou1 PE=1 SV=1	515	VFGSQN[NGlycan_1702.5813]LTTVK	510	N6(NGlycan / 1702.5813)	HexNAc(2)Hex(8)	6	Rep1_Frac3	40.796	8356	HCD	0	4.71	389.6	256.8	2	1448.62	1448.62	2896.24	2896.23	1192.65	FALSE	TRUE	TRUE	Reported in Literature	269
VFGSQNLTTVK	Q9JKR6	>sp|Q9JKR6|HYOU1_MOUSE Hypoxia up-regulated protein 1 OS=Mus musculus GN=Hyou1 PE=1 SV=1	515	VFGSQN[NGlycan_1702.5813]LTTVK	510	N6(NGlycan / 1702.5813)	HexNAc(2)Hex(8)	6	Rep1_Frac3	40.7608	8347	HCD	0	3.82	338	135.7	3	966.086	966.083	2896.24	2896.23	1192.65	FALSE	TRUE	TRUE	Reported in Literature	269
VFGSQNLTTVK	Q9JKR6	>sp|Q9JKR6|HYOU1_MOUSE Hypoxia up-regulated protein 1 OS=Mus musculus GN=Hyou1 PE=1 SV=1	515	VFGSQN[NGlycan_1702.5813]LTTVK	510	N6(NGlycan / 1702.5813)	HexNAc(2)Hex(8)	6	Rep1_Frac3	40.7694	8350	AI-ETD	0.002	2.33	213.1	61.5	3	966.086	966.083	2896.24	2896.23	1192.65	FALSE	TRUE	TRUE	Reported in Literature	269
VFGSQNLTTVK	Q9JKR6	>sp|Q9JKR6|HYOU1_MOUSE Hypoxia up-regulated protein 1 OS=Mus musculus GN=Hyou1 PE=1 SV=1	515	VFGSQN[NGlycan_1540.5285]LTTVK	510	N6(NGlycan / 1540.5285)	HexNAc(2)Hex(7)	6	Rep1_Frac3	40.6146	8312	HCD	0	4.5	446	228.2	3	912.069	912.065	2734.19	2734.18	1192.65	FALSE	TRUE	TRUE	Reported in Literature	269
VFGSQNLTTVK	Q9JKR6	>sp|Q9JKR6|HYOU1_MOUSE Hypoxia up-regulated protein 1 OS=Mus musculus GN=Hyou1 PE=1 SV=1	515	VFGSQN[NGlycan_1540.5285]LTTVK	510	N6(NGlycan / 1540.5285)	HexNAc(2)Hex(7)	6	Rep1_Frac3	40.8782	8373	HCD	0	4.91	411.3	282.2	2	1367.6	1367.59	2734.19	2734.18	1192.65	FALSE	TRUE	TRUE	Reported in Literature	269
VFGSQNLTTVK	Q9JKR6	>sp|Q9JKR6|HYOU1_MOUSE Hypoxia up-regulated protein 1 OS=Mus musculus GN=Hyou1 PE=1 SV=1	515	VFGSQN[NGlycan_1540.5285]LTTVK	510	N6(NGlycan / 1540.5285)	HexNAc(2)Hex(7)	6	Rep1_Frac3	40.6346	8315	AI-ETD	0	3.47	263	112.7	3	912.069	912.065	2734.19	2734.18	1192.65	FALSE	TRUE	TRUE	Reported in Literature	269
VFGSQNLTTVK	Q9JKR6	>sp|Q9JKR6|HYOU1_MOUSE Hypoxia up-regulated protein 1 OS=Mus musculus GN=Hyou1 PE=1 SV=1	515	VFGSQN[NGlycan_1378.4757]LTTVK	510	N6(NGlycan / 1378.4757)	HexNAc(2)Hex(6)	6	Rep1_Frac3	40.9959	8401	HCD	0	4.91	424.7	319.3	2	1286.57	1286.57	2572.14	2572.13	1192.65	FALSE	TRUE	TRUE	Reported in Literature	269
VFGSQNLTTVK	Q9JKR6	>sp|Q9JKR6|HYOU1_MOUSE Hypoxia up-regulated protein 1 OS=Mus musculus GN=Hyou1 PE=1 SV=1	515	VFGSQN[NGlycan_1378.4757]LTTVK	510	N6(NGlycan / 1378.4757)	HexNAc(2)Hex(6)	6	Rep1_Frac3	40.9931	8399	HCD	0	4.39	414.6	201.5	3	858.05	858.048	2572.14	2572.13	1192.65	FALSE	TRUE	TRUE	Reported in Literature	269
VFGSQNLTTVK	Q9JKR6	>sp|Q9JKR6|HYOU1_MOUSE Hypoxia up-regulated protein 1 OS=Mus musculus GN=Hyou1 PE=1 SV=1	515	VFGSQN[NGlycan_1378.4757]LTTVK	510	N6(NGlycan / 1378.4757)	HexNAc(2)Hex(6)	6	Rep1_Frac3	40.9979	8402	AI-ETD	0.0037	1.91	238.8	105.1	3	858.05	858.048	2572.14	2572.13	1192.65	FALSE	TRUE	TRUE	Reported in Literature	269
VFGSQNLTTVK	Q9JKR6	>sp|Q9JKR6|HYOU1_MOUSE Hypoxia up-regulated protein 1 OS=Mus musculus GN=Hyou1 PE=1 SV=1	515	VFGSQN[NGlycan_1216.4229]LTTVK	510	N6(NGlycan / 1216.4229)	HexNAc(2)Hex(5)	6	Rep1_Frac3	41.0784	8415	HCD	0	3.74	375.5	212.4	3	804.031	804.03	2410.08	2410.08	1192.65	FALSE	TRUE	TRUE	Reported in Literature	269
VFGSQNLTTVK	Q9JKR6	>sp|Q9JKR6|HYOU1_MOUSE Hypoxia up-regulated protein 1 OS=Mus musculus GN=Hyou1 PE=1 SV=1	515	VFGSQN[NGlycan_1216.4229]LTTVK	510	N6(NGlycan / 1216.4229)	HexNAc(2)Hex(5)	6	Rep1_Frac3	40.961	8392	HCD	0	4.15	254.8	130.5	2	1205.54	1205.54	2410.08	2410.08	1192.65	FALSE	TRUE	TRUE	Reported in Literature	269
VFGSQNLTTVK	Q9JKR6	>sp|Q9JKR6|HYOU1_MOUSE Hypoxia up-regulated protein 1 OS=Mus musculus GN=Hyou1 PE=1 SV=1	515	VFGSQN[NGlycan_1216.4229]LTTVK	510	N6(NGlycan / 1216.4229)	HexNAc(2)Hex(5)	6	Rep1_Frac3	41.087	8418	AI-ETD	0.008	1.25	199.8	114.8	3	804.031	804.03	2410.08	2410.08	1192.65	FALSE	TRUE	TRUE	Reported in Literature	269
VFGSQNLTTVK	Q9JKR6	>sp|Q9JKR6|HYOU1_MOUSE Hypoxia up-regulated protein 1 OS=Mus musculus GN=Hyou1 PE=1 SV=1	515	VFGSQN[NGlycan_1054.37]LTTVK	510	N6(NGlycan / 1054.37)	HexNAc(2)Hex(4)	6	Rep1_Frac3	41.1063	8421	HCD	0	3.94	269.8	175.2	2	1124.52	1124.51	2248.03	2248.02	1192.65	FALSE	TRUE	TRUE	Reported in Literature	269
LGNTISSLFGGGTSSDAKENGTDAVQEEEESPAEGSK	Q9JKR6	>sp|Q9JKR6|HYOU1_MOUSE Hypoxia up-regulated protein 1 OS=Mus musculus GN=Hyou1 PE=1 SV=1	596	LGNTISSLFGGGTSSDAKEN[NGlycan_1216.4229]GTDAVQEEEESPAEGSK	577	N20(NGlycan / 1216.4229)	HexNAc(2)Hex(5)	20	Rep1_Frac3	55.4554	11795	AI-ETD	0	13.57	970.7	946.6	4	1229.54	1229.53	4915.13	4915.1	3697.67	FALSE	TRUE	TRUE	Sequence Analysis	255
LGNTISSLFGGGTSSDAKENGTDAVQEEEESPAEGSK	Q9JKR6	>sp|Q9JKR6|HYOU1_MOUSE Hypoxia up-regulated protein 1 OS=Mus musculus GN=Hyou1 PE=1 SV=1	596	LGNTISSLFGGGTSSDAKEN[NGlycan_1216.4229]GTDAVQEEEESPAEGSK	577	N20(NGlycan / 1216.4229)	HexNAc(2)Hex(5)	20	Rep1_Frac3	55.4436	11792	HCD	0	3.08	273.5	199	4	1229.54	1229.53	4915.13	4915.1	3697.67	FALSE	TRUE	TRUE	Sequence Analysis	255
NATLAEQAK	Q9JKR6	>sp|Q9JKR6|HYOU1_MOUSE Hypoxia up-regulated protein 1 OS=Mus musculus GN=Hyou1 PE=1 SV=1	869	N[NGlycan_1864.6342]ATLAEQAK	869	N1(NGlycan / 1864.6342)	HexNAc(2)Hex(9)	1	Rep1_Frac3	18.3722	3381	HCD	0	3.35	262.3	86.1	3	937.387	937.383	2810.15	2810.13	944.493	FALSE	TRUE	TRUE	Sequence Analysis	255
NATLAEQAK	Q9JKR6	>sp|Q9JKR6|HYOU1_MOUSE Hypoxia up-regulated protein 1 OS=Mus musculus GN=Hyou1 PE=1 SV=1	869	N[NGlycan_1864.6342]ATLAEQAK	869	N1(NGlycan / 1864.6342)	HexNAc(2)Hex(9)	1	Rep1_Frac3	18.392	3384	AI-ETD	0.0024	2.13	200.4	46	3	937.387	937.383	2810.15	2810.13	944.493	FALSE	TRUE	TRUE	Sequence Analysis	255
NATLAEQAK	Q9JKR6	>sp|Q9JKR6|HYOU1_MOUSE Hypoxia up-regulated protein 1 OS=Mus musculus GN=Hyou1 PE=1 SV=1	869	N[NGlycan_1702.5813]ATLAEQAK	869	N1(NGlycan / 1702.5813)	HexNAc(2)Hex(8)	1	Rep1_Frac3	18.4316	3392	HCD	0.001	2.44	210.5	102.1	3	883.37	883.365	2648.09	2648.08	944.493	FALSE	TRUE	TRUE	Sequence Analysis	255
NATLAEQAK	Q9JKR6	>sp|Q9JKR6|HYOU1_MOUSE Hypoxia up-regulated protein 1 OS=Mus musculus GN=Hyou1 PE=1 SV=1	869	N[NGlycan_1540.5285]ATLAEQAK	869	N1(NGlycan / 1540.5285)	HexNAc(2)Hex(7)	1	Rep1_Frac3	18.6772	3441	HCD	0	3.47	253.1	99.1	3	829.351	829.348	2486.04	2486.03	944.493	FALSE	TRUE	TRUE	Sequence Analysis	255
NATLAEQAK	Q9JKR6	>sp|Q9JKR6|HYOU1_MOUSE Hypoxia up-regulated protein 1 OS=Mus musculus GN=Hyou1 PE=1 SV=1	869	N[NGlycan_1540.5285]ATLAEQAK	869	N1(NGlycan / 1540.5285)	HexNAc(2)Hex(7)	1	Rep1_Frac3	18.697	3444	AI-ETD	0.0095	1.17	187	34.9	3	829.351	829.348	2486.04	2486.03	944.493	FALSE	TRUE	TRUE	Sequence Analysis	255
NATLAEQAK	Q9JKR6	>sp|Q9JKR6|HYOU1_MOUSE Hypoxia up-regulated protein 1 OS=Mus musculus GN=Hyou1 PE=1 SV=1	869	N[NGlycan_1216.4229]ATLAEQAK	869	N1(NGlycan / 1216.4229)	HexNAc(2)Hex(5)	1	Rep1_Frac3	18.5866	3422	HCD	0	3.9	297.9	139.3	3	721.314	721.312	2161.93	2161.92	944.493	FALSE	TRUE	TRUE	Sequence Analysis	255
NATLAEQAK	Q9JKR6	>sp|Q9JKR6|HYOU1_MOUSE Hypoxia up-regulated protein 1 OS=Mus musculus GN=Hyou1 PE=1 SV=1	869	N[NGlycan_1216.4229]ATLAEQAK	869	N1(NGlycan / 1216.4229)	HexNAc(2)Hex(5)	1	Rep1_Frac3	18.5922	3425	AI-ETD	0.0074	1.35	225.8	54.9	3	721.314	721.312	2161.93	2161.92	944.493	FALSE	TRUE	TRUE	Sequence Analysis	255
NATLAEQAK	Q9JKR6	>sp|Q9JKR6|HYOU1_MOUSE Hypoxia up-regulated protein 1 OS=Mus musculus GN=Hyou1 PE=1 SV=1	869	N[NGlycan_1054.37]ATLAEQAK	869	N1(NGlycan / 1054.37)	HexNAc(2)Hex(4)	1	Rep1_Frac3	19.0243	3511	HCD	0	4.24	300.4	147.9	2	1000.44	1000.44	1999.87	1999.87	944.493	FALSE	TRUE	TRUE	Sequence Analysis	255
NATLAEQAK	Q9JKR6	>sp|Q9JKR6|HYOU1_MOUSE Hypoxia up-regulated protein 1 OS=Mus musculus GN=Hyou1 PE=1 SV=1	869	N[NGlycan_1054.37]ATLAEQAK	869	N1(NGlycan / 1054.37)	HexNAc(2)Hex(4)	1	Rep1_Frac3	19.0275	3513	AI-ETD	0	4.14	279	191.2	2	1000.44	1000.44	1999.87	1999.87	944.493	FALSE	TRUE	TRUE	Sequence Analysis	255
AEPPLNASAGDQEEK	Q9JKR6	>sp|Q9JKR6|HYOU1_MOUSE Hypoxia up-regulated protein 1 OS=Mus musculus GN=Hyou1 PE=1 SV=1	931	AEPPLN[NGlycan_1702.5813]ASAGDQEEK	926	N6(NGlycan / 1702.5813)	HexNAc(2)Hex(8)	6	Rep1_Frac3	30.0613	5849	HCD	0	5.13	468	332.5	3	1086.78	1086.77	3258.32	3258.3	1554.72	TRUE	FALSE	TRUE	Sequence Analysis	255
AEPPLNASAGDQEEK	Q9JKR6	>sp|Q9JKR6|HYOU1_MOUSE Hypoxia up-regulated protein 1 OS=Mus musculus GN=Hyou1 PE=1 SV=1	931	AEPPLN[NGlycan_1702.5813]ASAGDQEEK	926	N6(NGlycan / 1702.5813)	HexNAc(2)Hex(8)	6	Rep1_Frac3	30.0654	5852	AI-ETD	0	4.71	406.6	211	3	1086.78	1086.77	3258.32	3258.3	1554.72	TRUE	FALSE	TRUE	Sequence Analysis	255
AEPPLNASAGDQEEK	Q9JKR6	>sp|Q9JKR6|HYOU1_MOUSE Hypoxia up-regulated protein 1 OS=Mus musculus GN=Hyou1 PE=1 SV=1	931	AEPPLN[NGlycan_1540.5285]ASAGDQEEK	926	N6(NGlycan / 1540.5285)	HexNAc(2)Hex(7)	6	Rep1_Frac3	30.1711	5874	HCD	0	5.05	428.6	305.6	3	1032.76	1032.76	3096.26	3096.25	1554.72	TRUE	FALSE	TRUE	Sequence Analysis	255
AEPPLNASAGDQEEK	Q9JKR6	>sp|Q9JKR6|HYOU1_MOUSE Hypoxia up-regulated protein 1 OS=Mus musculus GN=Hyou1 PE=1 SV=1	931	AEPPLN[NGlycan_1540.5285]ASAGDQEEK	926	N6(NGlycan / 1540.5285)	HexNAc(2)Hex(7)	6	Rep1_Frac3	30.1758	5877	AI-ETD	0	4.66	358.1	178.9	3	1032.76	1032.76	3096.26	3096.25	1554.72	TRUE	FALSE	TRUE	Sequence Analysis	255
AEPPLNASAGDQEEK	Q9JKR6	>sp|Q9JKR6|HYOU1_MOUSE Hypoxia up-regulated protein 1 OS=Mus musculus GN=Hyou1 PE=1 SV=1	931	AEPPLN[NGlycan_1524.5336]ASAGDQEEK	926	N6(NGlycan / 1524.5336)	HexNAc(2)Hex(6)Fuc(1)	6	Rep1_Frac3	30.7775	6001	AI-ETD	0	4.66	334.5	193.7	3	1027.43	1027.42	3080.27	3080.26	1554.72	TRUE	FALSE	TRUE	Sequence Analysis	255
AEPPLNASAGDQEEK	Q9JKR6	>sp|Q9JKR6|HYOU1_MOUSE Hypoxia up-regulated protein 1 OS=Mus musculus GN=Hyou1 PE=1 SV=1	931	AEPPLN[NGlycan_1524.5336]ASAGDQEEK	926	N6(NGlycan / 1524.5336)	HexNAc(2)Hex(6)Fuc(1)	6	Rep1_Frac3	30.7571	5998	HCD	0	3.09	236	119.8	3	1027.43	1027.42	3080.27	3080.26	1554.72	TRUE	FALSE	TRUE	Sequence Analysis	255
AEPPLNASAGDQEEK	Q9JKR6	>sp|Q9JKR6|HYOU1_MOUSE Hypoxia up-regulated protein 1 OS=Mus musculus GN=Hyou1 PE=1 SV=1	931	AEPPLN[NGlycan_1378.4757]ASAGDQEEK	926	N6(NGlycan / 1378.4757)	HexNAc(2)Hex(6)	6	Rep1_Frac3	30.933	6039	AI-ETD	0	4.37	311.5	152.1	3	978.742	978.738	2934.21	2934.2	1554.72	TRUE	FALSE	TRUE	Sequence Analysis	255
AEPPLNASAGDQEEK	Q9JKR6	>sp|Q9JKR6|HYOU1_MOUSE Hypoxia up-regulated protein 1 OS=Mus musculus GN=Hyou1 PE=1 SV=1	931	AEPPLN[NGlycan_1378.4757]ASAGDQEEK	926	N6(NGlycan / 1378.4757)	HexNAc(2)Hex(6)	6	Rep1_Frac3	30.9208	6036	HCD	0	4.37	281.4	147.4	3	978.742	978.738	2934.21	2934.2	1554.72	TRUE	FALSE	TRUE	Sequence Analysis	255
AEPPLNASAGDQEEK	Q9JKR6	>sp|Q9JKR6|HYOU1_MOUSE Hypoxia up-regulated protein 1 OS=Mus musculus GN=Hyou1 PE=1 SV=1	931	AEPPLN[NGlycan_1362.4808]ASAGDQEEK	926	N6(NGlycan / 1362.4808)	HexNAc(2)Hex(5)Fuc(1)	6	Rep1_Frac3	30.9236	6038	AI-ETD	0	5.04	441.2	249.2	3	973.41	973.406	2918.22	2918.2	1554.72	TRUE	FALSE	TRUE	Sequence Analysis	255
AEPPLNASAGDQEEK	Q9JKR6	>sp|Q9JKR6|HYOU1_MOUSE Hypoxia up-regulated protein 1 OS=Mus musculus GN=Hyou1 PE=1 SV=1	931	AEPPLN[NGlycan_1362.4808]ASAGDQEEK	926	N6(NGlycan / 1362.4808)	HexNAc(2)Hex(5)Fuc(1)	6	Rep1_Frac3	30.9195	6035	HCD	0	4.93	412.1	265.4	3	973.41	973.406	2918.22	2918.2	1554.72	TRUE	FALSE	TRUE	Sequence Analysis	255
AEPPLNASAGDQEEK	Q9JKR6	>sp|Q9JKR6|HYOU1_MOUSE Hypoxia up-regulated protein 1 OS=Mus musculus GN=Hyou1 PE=1 SV=1	931	AEPPLN[NGlycan_1241.4545]ASAGDQEEK	926	N6(NGlycan / 1241.4545)	HexNAc(3)Hex(3)Fuc(1)	6	Rep1_Frac3	31.4136	6146	HCD	0	4.48	245.8	178.6	3	933.068	933.064	2797.19	2797.18	1554.72	TRUE	FALSE	TRUE	Sequence Analysis	255
AEPPLNASAGDQEEK	Q9JKR6	>sp|Q9JKR6|HYOU1_MOUSE Hypoxia up-regulated protein 1 OS=Mus musculus GN=Hyou1 PE=1 SV=1	931	AEPPLN[NGlycan_1241.4545]ASAGDQEEK	926	N6(NGlycan / 1241.4545)	HexNAc(3)Hex(3)Fuc(1)	6	Rep1_Frac3	31.4243	6148	AI-ETD	0.0019	2.28	170.2	65.5	3	933.068	933.064	2797.19	2797.18	1554.72	TRUE	FALSE	TRUE	Sequence Analysis	255
AEPPLNASAGDQEEK	Q9JKR6	>sp|Q9JKR6|HYOU1_MOUSE Hypoxia up-regulated protein 1 OS=Mus musculus GN=Hyou1 PE=1 SV=1	931	AEPPLN[NGlycan_1216.4229]ASAGDQEEK	926	N6(NGlycan / 1216.4229)	HexNAc(2)Hex(5)	6	Rep1_Frac3	31.0223	6059	HCD	0	6.04	469.2	380	3	924.724	924.72	2772.16	2772.15	1554.72	TRUE	FALSE	TRUE	Sequence Analysis	255
AEPPLNASAGDQEEK	Q9JKR6	>sp|Q9JKR6|HYOU1_MOUSE Hypoxia up-regulated protein 1 OS=Mus musculus GN=Hyou1 PE=1 SV=1	931	AEPPLN[NGlycan_1216.4229]ASAGDQEEK	926	N6(NGlycan / 1216.4229)	HexNAc(2)Hex(5)	6	Rep1_Frac3	31.0271	6062	AI-ETD	0	4.71	413.5	234.1	3	924.724	924.72	2772.16	2772.15	1554.72	TRUE	FALSE	TRUE	Sequence Analysis	255
AEPPLNASAGDQEEK	Q9JKR6	>sp|Q9JKR6|HYOU1_MOUSE Hypoxia up-regulated protein 1 OS=Mus musculus GN=Hyou1 PE=1 SV=1	931	AEPPLN[NGlycan_1216.4229]ASAGDQEEK	926	N6(NGlycan / 1216.4229)	HexNAc(2)Hex(5)	6	Rep1_Frac3	29.8946	5813	AI-ETD	0.002	2.34	159.5	67.5	3	924.724	924.72	2772.16	2772.15	1554.72	TRUE	FALSE	TRUE	Sequence Analysis	255
AEPPLNASAGDQEEK	Q9JKR6	>sp|Q9JKR6|HYOU1_MOUSE Hypoxia up-regulated protein 1 OS=Mus musculus GN=Hyou1 PE=1 SV=1	931	AEPPLN[NGlycan_1200.4279]ASAGDQEEK	926	N6(NGlycan / 1200.4279)	HexNAc(2)Hex(4)Fuc(1)	6	Rep1_Frac3	31.0037	6054	AI-ETD	0	4.76	428.8	262.4	3	919.394	919.389	2756.17	2756.15	1554.72	TRUE	FALSE	TRUE	Sequence Analysis	255
AEPPLNASAGDQEEK	Q9JKR6	>sp|Q9JKR6|HYOU1_MOUSE Hypoxia up-regulated protein 1 OS=Mus musculus GN=Hyou1 PE=1 SV=1	931	AEPPLN[NGlycan_1200.4279]ASAGDQEEK	926	N6(NGlycan / 1200.4279)	HexNAc(2)Hex(4)Fuc(1)	6	Rep1_Frac3	30.9838	6051	HCD	0	4.48	267.2	188.4	3	919.394	919.389	2756.17	2756.15	1554.72	TRUE	FALSE	TRUE	Sequence Analysis	255
AEPPLNASAGDQEEK	Q9JKR6	>sp|Q9JKR6|HYOU1_MOUSE Hypoxia up-regulated protein 1 OS=Mus musculus GN=Hyou1 PE=1 SV=1	931	AEPPLN[NGlycan_1054.37]ASAGDQEEK	926	N6(NGlycan / 1054.37)	HexNAc(2)Hex(4)	6	Rep1_Frac3	30.5067	5942	HCD	0	6.39	525.5	430.9	3	870.705	870.703	2610.1	2610.09	1554.72	TRUE	FALSE	TRUE	Sequence Analysis	255
AEPPLNASAGDQEEK	Q9JKR6	>sp|Q9JKR6|HYOU1_MOUSE Hypoxia up-regulated protein 1 OS=Mus musculus GN=Hyou1 PE=1 SV=1	931	AEPPLN[NGlycan_1054.37]ASAGDQEEK	926	N6(NGlycan / 1054.37)	HexNAc(2)Hex(4)	6	Rep1_Frac3	30.5195	5944	AI-ETD	0	5.05	425.1	305.8	3	870.705	870.703	2610.1	2610.09	1554.72	TRUE	FALSE	TRUE	Sequence Analysis	255
AEPPLNASAGDQEEK	Q9JKR6	>sp|Q9JKR6|HYOU1_MOUSE Hypoxia up-regulated protein 1 OS=Mus musculus GN=Hyou1 PE=1 SV=1	931	AEPPLN[NGlycan_1038.3751]ASAGDQEEK	926	N6(NGlycan / 1038.3751)	HexNAc(2)Hex(3)Fuc(1)	6	Rep1_Frac3	31.4642	6157	AI-ETD	0	4.56	389.2	196.5	3	865.375	865.371	2594.11	2594.1	1554.72	TRUE	FALSE	TRUE	Sequence Analysis	255
AEPPLNASAGDQEEK	Q9JKR6	>sp|Q9JKR6|HYOU1_MOUSE Hypoxia up-regulated protein 1 OS=Mus musculus GN=Hyou1 PE=1 SV=1	931	AEPPLN[NGlycan_1038.3751]ASAGDQEEK	926	N6(NGlycan / 1038.3751)	HexNAc(2)Hex(3)Fuc(1)	6	Rep1_Frac3	31.4536	6155	HCD	0	3.03	153	83.5	3	865.375	865.371	2594.11	2594.1	1554.72	TRUE	FALSE	TRUE	Sequence Analysis	255
AEPPLNASAGDQEEK	Q9JKR6	>sp|Q9JKR6|HYOU1_MOUSE Hypoxia up-regulated protein 1 OS=Mus musculus GN=Hyou1 PE=1 SV=1	931	AEPPLN[NGlycan_892.3172]ASAGDQEEK	926	N6(NGlycan / 892.3172)	HexNAc(2)Hex(3)	6	Rep1_Frac3	30.5053	5941	HCD	0	6.23	495.6	421.8	3	816.688	816.685	2448.05	2448.04	1554.72	TRUE	FALSE	TRUE	Sequence Analysis	255
AEPPLNASAGDQEEK	Q9JKR6	>sp|Q9JKR6|HYOU1_MOUSE Hypoxia up-regulated protein 1 OS=Mus musculus GN=Hyou1 PE=1 SV=1	931	AEPPLN[NGlycan_892.3172]ASAGDQEEK	926	N6(NGlycan / 892.3172)	HexNAc(2)Hex(3)	6	Rep1_Frac3	30.5093	5943	AI-ETD	0	5.04	457.9	271	3	816.688	816.685	2448.05	2448.04	1554.72	TRUE	FALSE	TRUE	Sequence Analysis	255
IRNVSDTTKR	Q6P6I8	>tr|Q6P6I8|Q6P6I8_MOUSE Signal-regulatory protein alpha OS=Mus musculus GN=Sirpa PE=1 SV=1	92	IRN[NGlycan_1216.4229]VSDTTKR	90	N3(NGlycan / 1216.4229)	HexNAc(2)Hex(5)	3	Rep1_Frac3	15.5938	2823	AI-ETD	0	4.24	318.3	258.3	4	602.279	602.277	2406.1	2406.09	1188.66	TRUE	FALSE	FALSE	None	0
IRNVSDTTKR	Q6P6I8	>tr|Q6P6I8|Q6P6I8_MOUSE Signal-regulatory protein alpha OS=Mus musculus GN=Sirpa PE=1 SV=1	92	IRN[NGlycan_1216.4229]VSDTTKR	90	N3(NGlycan / 1216.4229)	HexNAc(2)Hex(5)	3	Rep1_Frac3	15.6033	2824	AI-ETD	0	3.33	234.4	194.8	3	802.704	802.701	2406.1	2406.09	1188.66	TRUE	FALSE	FALSE	None	0
NVSDTTKR	Q6P6I8	>tr|Q6P6I8|Q6P6I8_MOUSE Signal-regulatory protein alpha OS=Mus musculus GN=Sirpa PE=1 SV=1	92	N[NGlycan_1216.4229]VSDTTKR	92	N1(NGlycan / 1216.4229)	HexNAc(2)Hex(5)	1	Rep1_Frac3	12.3472	2186	HCD	0	3.93	380	129.6	3	712.975	712.972	2136.91	2136.9	919.472	TRUE	FALSE	FALSE	None	0
NVSDTTKR	Q6P6I8	>tr|Q6P6I8|Q6P6I8_MOUSE Signal-regulatory protein alpha OS=Mus musculus GN=Sirpa PE=1 SV=1	92	N[NGlycan_1054.37]VSDTTKR	92	N1(NGlycan / 1054.37)	HexNAc(2)Hex(4)	1	Rep1_Frac3	12.4027	2200	HCD	0	3.59	301.3	89.9	3	658.957	658.955	1974.86	1974.85	919.472	TRUE	FALSE	FALSE	None	0
NVSDTTKR	Q6P6I8	>tr|Q6P6I8|Q6P6I8_MOUSE Signal-regulatory protein alpha OS=Mus musculus GN=Sirpa PE=1 SV=1	92	N[NGlycan_1054.37]VSDTTKR	92	N1(NGlycan / 1054.37)	HexNAc(2)Hex(4)	1	Rep1_Frac3	12.4109	2203	AI-ETD	0.0076	1.3	176.8	52.5	3	658.957	658.955	1974.86	1974.85	919.472	TRUE	FALSE	FALSE	None	0
ISNVTPADAGIYYCVK	Q6P6I8	>tr|Q6P6I8|Q6P6I8_MOUSE Signal-regulatory protein alpha OS=Mus musculus GN=Sirpa PE=1 SV=1	110	ISN[NGlycan_1216.4229]VTPADAGIYYC[Carbamidomethyl]VK	108	N3(NGlycan / 1216.4229);C14(Carbamidomethyl / 57.0215)	HexNAc(2)Hex(5)	3	Rep1_Frac3	50.0167	10519	HCD	0	5.89	475.7	354.4	3	996.44	996.437	2987.3	2987.3	1712.84	FALSE	TRUE	FALSE	None	0
ISNVTPADAGIYYCVK	Q6P6I8	>tr|Q6P6I8|Q6P6I8_MOUSE Signal-regulatory protein alpha OS=Mus musculus GN=Sirpa PE=1 SV=1	110	ISN[NGlycan_1216.4229]VTPADAGIYYC[Carbamidomethyl]VK	108	N3(NGlycan / 1216.4229);C14(Carbamidomethyl / 57.0215)	HexNAc(2)Hex(5)	3	Rep1_Frac3	50.03	10522	AI-ETD	0	5.03	297	234	3	996.44	996.437	2987.3	2987.3	1712.84	FALSE	TRUE	FALSE	None	0
GIPDQKVNFTCK	Q6P6I8	>tr|Q6P6I8|Q6P6I8_MOUSE Signal-regulatory protein alpha OS=Mus musculus GN=Sirpa PE=1 SV=1	168	GIPDQKVN[NGlycan_1216.4229]FTC[Carbamidomethyl]K	161	N8(NGlycan / 1216.4229);C11(Carbamidomethyl / 57.0215)	HexNAc(2)Hex(5)	8	Rep1_Frac3	37.235	7515	HCD	0	4.09	280.6	93.9	3	875.052	875.049	2623.14	2623.13	1348.68	FALSE	TRUE	FALSE	None	0
VTQQSPTSMNQVNLTCR	Q6P6I8	>tr|Q6P6I8|Q6P6I8_MOUSE Signal-regulatory protein alpha OS=Mus musculus GN=Sirpa PE=1 SV=1	271	VTQQSPTSM[Oxidation]NQVN[NGlycan_1216.4229]LTC[Carbamidomethyl]R	259	M9(Oxidation / 15.9949);N13(NGlycan / 1216.4229);C16(Carbamidomethyl / 57.0215)	HexNAc(2)Hex(5)	13	Rep1_Frac3	34.7609	6936	HCD	0	5.32	335.9	237.3	3	1066.13	1066.12	3196.36	3196.35	1905.9	FALSE	TRUE	FALSE	None	0
VTQQSPTSMNQVNLTCR	Q6P6I8	>tr|Q6P6I8|Q6P6I8_MOUSE Signal-regulatory protein alpha OS=Mus musculus GN=Sirpa PE=1 SV=1	271	VTQQSPTSM[Oxidation]NQVN[NGlycan_1216.4229]LTC[Carbamidomethyl]R	259	M9(Oxidation / 15.9949);N13(NGlycan / 1216.4229);C16(Carbamidomethyl / 57.0215)	HexNAc(2)Hex(5)	13	Rep1_Frac3	34.7729	6939	AI-ETD	0	4.86	245.5	154.5	3	1066.13	1066.12	3196.36	3196.35	1905.9	FALSE	TRUE	FALSE	None	0
NGTHFDIDKDPLVTMKPGSGTLVINIMSEGK	Q810U4	>sp|Q810U4|NRCAM_MOUSE Neuronal cell adhesion molecule OS=Mus musculus GN=Nrcam PE=1 SV=2	77	N[NGlycan_1704.6347]GTHFDIDKDPLVTM[Oxidation]KPGSGTLVINIM[Oxidation]SEGK	77	N1(NGlycan / 1704.6347);M15(Oxidation / 15.9949);M27(Oxidation / 15.9949)	HexNAc(6)Hex(3)	1	Rep1_Frac3	60.1797	12887	AI-ETD	0	3.14	239	239	5	1011.06	1011.07	5051.28	5051.3	3313.67	FALSE	TRUE	TRUE	Sequence Analysis	255
NGTHFDIDKDPLVTMKPGSGTLVINIMSEGK	Q810U4	>sp|Q810U4|NRCAM_MOUSE Neuronal cell adhesion molecule OS=Mus musculus GN=Nrcam PE=1 SV=2	77	N[NGlycan_1704.6347]GTHFDIDKDPLVTM[Oxidation]KPGSGTLVINIM[Oxidation]SEGK	77	N1(NGlycan / 1704.6347);M15(Oxidation / 15.9949);M27(Oxidation / 15.9949)	HexNAc(6)Hex(3)	1	Rep1_Frac3	58.1654	12430	AI-ETD	0	3.26	197.7	197.7	4	1263.58	1263.58	5051.28	5051.3	3313.67	FALSE	TRUE	TRUE	Sequence Analysis	255
NGTHFDIDKDPLVTMKPGSGTLVINIMSEGK	Q810U4	>sp|Q810U4|NRCAM_MOUSE Neuronal cell adhesion molecule OS=Mus musculus GN=Nrcam PE=1 SV=2	77	N[NGlycan_1378.4757]GTHFDIDKDPLVTM[Oxidation]KPGSGTLVINIM[Oxidation]SEGK	77	N1(NGlycan / 1378.4757);M15(Oxidation / 15.9949);M27(Oxidation / 15.9949)	HexNAc(2)Hex(6)	1	Rep1_Frac3	58.3131	12468	AI-ETD	0	21.9	1277.8	1208.6	5	945.838	945.834	4725.16	4725.14	3313.67	FALSE	TRUE	TRUE	Sequence Analysis	255
NGTHFDIDKDPLVTMKPGSGTLVINIMSEGK	Q810U4	>sp|Q810U4|NRCAM_MOUSE Neuronal cell adhesion molecule OS=Mus musculus GN=Nrcam PE=1 SV=2	77	N[NGlycan_1378.4757]GTHFDIDKDPLVTM[Oxidation]KPGSGTLVINIM[Oxidation]SEGK	77	N1(NGlycan / 1378.4757);M15(Oxidation / 15.9949);M27(Oxidation / 15.9949)	HexNAc(2)Hex(6)	1	Rep1_Frac3	58.3023	12465	HCD	0	4.41	230.2	230.2	5	945.838	945.834	4725.16	4725.14	3313.67	FALSE	TRUE	TRUE	Sequence Analysis	255
NGTHFDIDKDPLVTMKPGSGTLVINIMSEGK	Q810U4	>sp|Q810U4|NRCAM_MOUSE Neuronal cell adhesion molecule OS=Mus musculus GN=Nrcam PE=1 SV=2	77	N[NGlycan_1378.4757]GTHFDIDKDPLVTM[Oxidation]KPGSGTLVINIMSEGK	77	N1(NGlycan / 1378.4757);M15(Oxidation / 15.9949)	HexNAc(2)Hex(6)	1	Rep1_Frac3	63.4668	13647	AI-ETD	0	6.7	518.8	336.6	5	942.639	942.635	4709.17	4709.15	3313.67	FALSE	TRUE	TRUE	Sequence Analysis	255
NGTHFDIDKDPLVTMKPGSGTLVINIMSEGK	Q810U4	>sp|Q810U4|NRCAM_MOUSE Neuronal cell adhesion molecule OS=Mus musculus GN=Nrcam PE=1 SV=2	77	N[NGlycan_1216.4229]GTHFDIDKDPLVTM[Oxidation]KPGSGTLVINIM[Oxidation]SEGK	77	N1(NGlycan / 1216.4229);M15(Oxidation / 15.9949);M27(Oxidation / 15.9949)	HexNAc(2)Hex(5)	1	Rep1_Frac3	58.5597	12521	AI-ETD	0	16.73	1039.6	1039.6	5	913.427	913.423	4563.11	4563.09	3313.67	FALSE	TRUE	TRUE	Sequence Analysis	255
NGTHFDIDKDPLVTMKPGSGTLVINIMSEGK	Q810U4	>sp|Q810U4|NRCAM_MOUSE Neuronal cell adhesion molecule OS=Mus musculus GN=Nrcam PE=1 SV=2	77	N[NGlycan_1216.4229]GTHFDIDKDPLVTM[Oxidation]KPGSGTLVINIM[Oxidation]SEGK	77	N1(NGlycan / 1216.4229);M15(Oxidation / 15.9949);M27(Oxidation / 15.9949)	HexNAc(2)Hex(5)	1	Rep1_Frac3	58.4472	12494	AI-ETD	0	13.84	872.2	872.2	4	1141.53	1141.53	4563.11	4563.09	3313.67	FALSE	TRUE	TRUE	Sequence Analysis	255
NGTHFDIDKDPLVTMKPGSGTLVINIMSEGK	Q810U4	>sp|Q810U4|NRCAM_MOUSE Neuronal cell adhesion molecule OS=Mus musculus GN=Nrcam PE=1 SV=2	77	N[NGlycan_1216.4229]GTHFDIDKDPLVTM[Oxidation]KPGSGTLVINIM[Oxidation]SEGK	77	N1(NGlycan / 1216.4229);M15(Oxidation / 15.9949);M27(Oxidation / 15.9949)	HexNAc(2)Hex(5)	1	Rep1_Frac3	58.5481	12518	HCD	0	3.72	178.3	178.3	5	913.427	913.423	4563.11	4563.09	3313.67	FALSE	TRUE	TRUE	Sequence Analysis	255
NGTHFDIDKDPLVTMKPGSGTLVINIMSEGK	Q810U4	>sp|Q810U4|NRCAM_MOUSE Neuronal cell adhesion molecule OS=Mus musculus GN=Nrcam PE=1 SV=2	77	N[NGlycan_1216.4229]GTHFDIDKDPLVTMKPGSGTLVINIM[Oxidation]SEGK	77	N1(NGlycan / 1216.4229);M27(Oxidation / 15.9949)	HexNAc(2)Hex(5)	1	Rep1_Frac3	63.2082	13586	AI-ETD	0	9.9	684	333.7	5	910.227	910.225	4547.11	4547.09	3313.67	FALSE	TRUE	TRUE	Sequence Analysis	255
NGTHFDIDKDPLVTMKPGSGTLVINIMSEGK	Q810U4	>sp|Q810U4|NRCAM_MOUSE Neuronal cell adhesion molecule OS=Mus musculus GN=Nrcam PE=1 SV=2	77	N[NGlycan_1216.4229]GTHFDIDKDPLVTM[Oxidation]KPGSGTLVINIMSEGK	77	N1(NGlycan / 1216.4229);M15(Oxidation / 15.9949)	HexNAc(2)Hex(5)	1	Rep1_Frac3	63.7236	13704	AI-ETD	0	7.01	486.9	434.9	4	1137.53	1137.53	4547.11	4547.09	3313.67	FALSE	TRUE	TRUE	Sequence Analysis	255
FNHTQTIQQK	Q810U4	>sp|Q810U4|NRCAM_MOUSE Neuronal cell adhesion molecule OS=Mus musculus GN=Nrcam PE=1 SV=2	217	FN[NGlycan_1216.4229]HTQTIQQK	216	N2(NGlycan / 1216.4229)	HexNAc(2)Hex(5)	2	Rep1_Frac3	19.8846	3689	HCD	0	3.55	257.3	55	3	821.028	821.025	2461.07	2461.06	1243.63	FALSE	TRUE	TRUE	Sequence Analysis	255
FNHTQTIQQK	Q810U4	>sp|Q810U4|NRCAM_MOUSE Neuronal cell adhesion molecule OS=Mus musculus GN=Nrcam PE=1 SV=2	217	FN[NGlycan_1216.4229]HTQTIQQK	216	N2(NGlycan / 1216.4229)	HexNAc(2)Hex(5)	2	Rep1_Frac3	19.897	3692	AI-ETD	0	3.04	208.4	113.2	3	821.028	821.025	2461.07	2461.06	1243.63	FALSE	TRUE	TRUE	Sequence Analysis	255
EDGMLPANR	Q810U4	>sp|Q810U4|NRCAM_MOUSE Neuronal cell adhesion molecule OS=Mus musculus GN=Nrcam PE=1 SV=2	308	EDGM[Oxidation]LPAN[NGlycan_1216.4229]R	301	M4(Oxidation / 15.9949);N8(NGlycan / 1216.4229)	HexNAc(2)Hex(5)	8	Rep1_Frac3	21.7815	4078	HCD	0	3.67	326.5	157.1	3	745.637	745.633	2234.9	2234.89	1001.46	FALSE	TRUE	TRUE	Sequence Analysis	255
EDGMLPANR	Q810U4	>sp|Q810U4|NRCAM_MOUSE Neuronal cell adhesion molecule OS=Mus musculus GN=Nrcam PE=1 SV=2	308	EDGM[Oxidation]LPAN[NGlycan_1054.37]R	301	M4(Oxidation / 15.9949);N8(NGlycan / 1054.37)	HexNAc(2)Hex(4)	8	Rep1_Frac3	21.7788	4077	HCD	0.001	2.44	226.1	102.2	3	691.619	691.616	2072.84	2072.83	1001.46	FALSE	TRUE	TRUE	Sequence Analysis	255
EDGMLPANR	Q810U4	>sp|Q810U4|NRCAM_MOUSE Neuronal cell adhesion molecule OS=Mus musculus GN=Nrcam PE=1 SV=2	308	EDGM[Oxidation]LPAN[NGlycan_1038.3751]R	301	M4(Oxidation / 15.9949);N8(NGlycan / 1038.3751)	HexNAc(2)Hex(3)Fuc(1)	8	Rep1_Frac3	23.0014	4336	HCD	0	2.97	168	56.3	2	1028.93	1028.92	2056.85	2056.84	1001.46	FALSE	TRUE	TRUE	Sequence Analysis	255
GPCSHLCLINYNR	Q91ZX7	>sp|Q91ZX7|LRP1_MOUSE Prolow-density lipoprotein receptor-related protein 1 OS=Mus musculus GN=Lrp1 PE=1 SV=1	1559	GPC[Carbamidomethyl]SHLC[Carbamidomethyl]LINYN[NGlycan_1216.4229]R	1548	N12(NGlycan / 1216.4229);C3(Carbamidomethyl / 57.0215);C7(Carbamidomethyl / 57.0215)	HexNAc(2)Hex(5)	12	Rep1_Frac3	43.1602	8900	HCD	0	5.53	463.6	288.1	3	940.731	940.728	2820.18	2820.17	1488.7	FALSE	TRUE	TRUE	Sequence Analysis	255
GPCSHLCLINYNR	Q91ZX7	>sp|Q91ZX7|LRP1_MOUSE Prolow-density lipoprotein receptor-related protein 1 OS=Mus musculus GN=Lrp1 PE=1 SV=1	1559	GPC[Carbamidomethyl]SHLC[Carbamidomethyl]LINYN[NGlycan_1216.4229]R	1548	N12(NGlycan / 1216.4229);C3(Carbamidomethyl / 57.0215);C7(Carbamidomethyl / 57.0215)	HexNAc(2)Hex(5)	12	Rep1_Frac3	43.1643	8903	AI-ETD	0	3.31	217.2	180.6	3	940.731	940.728	2820.18	2820.17	1488.7	FALSE	TRUE	TRUE	Sequence Analysis	255
DGSCIGNSSR	Q91ZX7	>sp|Q91ZX7|LRP1_MOUSE Prolow-density lipoprotein receptor-related protein 1 OS=Mus musculus GN=Lrp1 PE=1 SV=1	2621	DGSC[Carbamidomethyl]IGN[NGlycan_1216.4229]SSR	2615	N7(NGlycan / 1216.4229);C4(Carbamidomethyl / 57.0215)	HexNAc(2)Hex(5)	7	Rep1_Frac3	16.0317	2911	HCD	0	3.05	233	161.1	3	756.963	756.96	2268.87	2268.87	994.414	TRUE	FALSE	TRUE	Sequence Analysis	255
DGSCIGNSSR	Q91ZX7	>sp|Q91ZX7|LRP1_MOUSE Prolow-density lipoprotein receptor-related protein 1 OS=Mus musculus GN=Lrp1 PE=1 SV=1	2621	DGSC[Carbamidomethyl]IGN[NGlycan_1216.4229]SSR	2615	N7(NGlycan / 1216.4229);C4(Carbamidomethyl / 57.0215)	HexNAc(2)Hex(5)	7	Rep1_Frac3	16.0516	2914	AI-ETD	0	2.93	170.6	103.1	3	756.963	756.96	2268.87	2268.87	994.414	TRUE	FALSE	TRUE	Sequence Analysis	255
DGSCIGNSSR	Q91ZX7	>sp|Q91ZX7|LRP1_MOUSE Prolow-density lipoprotein receptor-related protein 1 OS=Mus musculus GN=Lrp1 PE=1 SV=1	2621	DGSC[Carbamidomethyl]IGN[NGlycan_1054.37]SSR	2615	N7(NGlycan / 1054.37);C4(Carbamidomethyl / 57.0215)	HexNAc(2)Hex(4)	7	Rep1_Frac3	15.9821	2900	HCD	0	4.23	279	226.7	3	702.945	702.942	2106.82	2106.81	994.414	TRUE	FALSE	TRUE	Sequence Analysis	255
DGSCIGNSSR	Q91ZX7	>sp|Q91ZX7|LRP1_MOUSE Prolow-density lipoprotein receptor-related protein 1 OS=Mus musculus GN=Lrp1 PE=1 SV=1	2621	DGSC[Carbamidomethyl]IGN[NGlycan_1054.37]SSR	2615	N7(NGlycan / 1054.37);C4(Carbamidomethyl / 57.0215)	HexNAc(2)Hex(4)	7	Rep1_Frac3	15.994	2903	AI-ETD	0	4.16	253.5	183.2	3	702.945	702.942	2106.82	2106.81	994.414	TRUE	FALSE	TRUE	Sequence Analysis	255
DGSCIGNSSR	Q91ZX7	>sp|Q91ZX7|LRP1_MOUSE Prolow-density lipoprotein receptor-related protein 1 OS=Mus musculus GN=Lrp1 PE=1 SV=1	2621	DGSC[Carbamidomethyl]IGN[NGlycan_892.3172]SSR	2615	N7(NGlycan / 892.3172);C4(Carbamidomethyl / 57.0215)	HexNAc(2)Hex(3)	7	Rep1_Frac3	15.9848	2902	AI-ETD	0	3.61	255.7	175.1	3	648.926	648.925	1944.76	1944.76	994.414	TRUE	FALSE	TRUE	Sequence Analysis	255
DGSCIGNSSR	Q91ZX7	>sp|Q91ZX7|LRP1_MOUSE Prolow-density lipoprotein receptor-related protein 1 OS=Mus musculus GN=Lrp1 PE=1 SV=1	2621	DGSC[Carbamidomethyl]IGN[NGlycan_892.3172]SSR	2615	N7(NGlycan / 892.3172);C4(Carbamidomethyl / 57.0215)	HexNAc(2)Hex(3)	7	Rep1_Frac3	15.9807	2899	HCD	0.0015	2.4	199	146.4	3	648.926	648.925	1944.76	1944.76	994.414	TRUE	FALSE	TRUE	Sequence Analysis	255
KLNLDGSNYTLLK	Q91ZX7	>sp|Q91ZX7|LRP1_MOUSE Prolow-density lipoprotein receptor-related protein 1 OS=Mus musculus GN=Lrp1 PE=1 SV=1	3049	KLNLDGSN[NGlycan_1241.4545]YTLLK	3042	N8(NGlycan / 1241.4545)	HexNAc(3)Hex(3)Fuc(1)	8	Rep1_Frac3	49.0529	10281	AI-ETD	0	3.55	186.8	169.7	3	907.433	907.43	2720.29	2720.28	1477.81	FALSE	TRUE	TRUE	Reported in Literature	269
KLNLDGSNYTLLK	Q91ZX7	>sp|Q91ZX7|LRP1_MOUSE Prolow-density lipoprotein receptor-related protein 1 OS=Mus musculus GN=Lrp1 PE=1 SV=1	3049	KLNLDGSN[NGlycan_1241.4545]YTLLK	3042	N8(NGlycan / 1241.4545)	HexNAc(3)Hex(3)Fuc(1)	8	Rep1_Frac3	49.0488	10278	HCD	0	3.13	170.3	42.1	3	907.433	907.43	2720.29	2720.28	1477.81	FALSE	TRUE	TRUE	Reported in Literature	269
KLNLDGSNYTLLK	Q91ZX7	>sp|Q91ZX7|LRP1_MOUSE Prolow-density lipoprotein receptor-related protein 1 OS=Mus musculus GN=Lrp1 PE=1 SV=1	3049	KLNLDGSN[NGlycan_1216.4229]YTLLK	3042	N8(NGlycan / 1216.4229)	HexNAc(2)Hex(5)	8	Rep1_Frac3	48.9588	10258	HCD	0	5.36	453.6	234.5	3	899.09	899.086	2695.25	2695.24	1477.81	FALSE	TRUE	TRUE	Reported in Literature	269
KLNLDGSNYTLLK	Q91ZX7	>sp|Q91ZX7|LRP1_MOUSE Prolow-density lipoprotein receptor-related protein 1 OS=Mus musculus GN=Lrp1 PE=1 SV=1	3049	KLNLDGSN[NGlycan_1216.4229]YTLLK	3042	N8(NGlycan / 1216.4229)	HexNAc(2)Hex(5)	8	Rep1_Frac3	48.9788	10261	AI-ETD	0	5.19	285.4	219.1	3	899.09	899.086	2695.25	2695.24	1477.81	FALSE	TRUE	TRUE	Reported in Literature	269
KLNLDGSNYTLLK	Q91ZX7	>sp|Q91ZX7|LRP1_MOUSE Prolow-density lipoprotein receptor-related protein 1 OS=Mus musculus GN=Lrp1 PE=1 SV=1	3049	KLNLDGSN[NGlycan_1038.3751]YTLLK	3042	N8(NGlycan / 1038.3751)	HexNAc(2)Hex(3)Fuc(1)	8	Rep1_Frac3	49.3263	10347	HCD	0.0073	1.34	153.4	28.3	3	839.741	839.737	2517.21	2517.2	1477.81	FALSE	TRUE	TRUE	Reported in Literature	269
TCPLDEFQCNNTLCKPLAWK	Q91ZX7	>sp|Q91ZX7|LRP1_MOUSE Prolow-density lipoprotein receptor-related protein 1 OS=Mus musculus GN=Lrp1 PE=1 SV=1	3663	TC[Carbamidomethyl]PLDEFQC[Carbamidomethyl]N[NGlycan_1216.4229]NTLC[Carbamidomethyl]KPLAWK	3654	N10(NGlycan / 1216.4229);C2(Carbamidomethyl / 57.0215);C9(Carbamidomethyl / 57.0215);C14(Carbamidomethyl / 57.0215)	HexNAc(2)Hex(5)	10	Rep1_Frac3	59.7387	12790	AI-ETD	0	4.8	248.5	248.5	4	928.653	928.649	3711.59	3711.57	2323.08	FALSE	TRUE	TRUE	Sequence Analysis	255
TCPLDEFQCNNTLCKPLAWK	Q91ZX7	>sp|Q91ZX7|LRP1_MOUSE Prolow-density lipoprotein receptor-related protein 1 OS=Mus musculus GN=Lrp1 PE=1 SV=1	3663	TC[Carbamidomethyl]PLDEFQC[Carbamidomethyl]N[NGlycan_1038.3751]NTLC[Carbamidomethyl]KPLAWK	3654	N10(NGlycan / 1038.3751);C2(Carbamidomethyl / 57.0215);C9(Carbamidomethyl / 57.0215);C14(Carbamidomethyl / 57.0215)	HexNAc(2)Hex(3)Fuc(1)	10	Rep1_Frac3	60.0347	12855	AI-ETD	0	5.37	296.9	296.9	4	884.14	884.137	3533.54	3533.53	2323.08	FALSE	TRUE	TRUE	Sequence Analysis	255
GVTHLNISGLK	Q91ZX7	>sp|Q91ZX7|LRP1_MOUSE Prolow-density lipoprotein receptor-related protein 1 OS=Mus musculus GN=Lrp1 PE=1 SV=1	3954	GVTHLN[NGlycan_1565.5601]ISGLK	3949	N6(NGlycan / 1565.5601)	HexNAc(3)Hex(5)Fuc(1)	6	Rep1_Frac3	42.5062	8750	HCD	0	4.43	388.6	176.1	3	902.081	902.077	2704.23	2704.22	1137.65	TRUE	FALSE	TRUE	Sequence Analysis	255
GVTHLNISGLK	Q91ZX7	>sp|Q91ZX7|LRP1_MOUSE Prolow-density lipoprotein receptor-related protein 1 OS=Mus musculus GN=Lrp1 PE=1 SV=1	3954	GVTHLN[NGlycan_1565.5601]ISGLK	3949	N6(NGlycan / 1565.5601)	HexNAc(3)Hex(5)Fuc(1)	6	Rep1_Frac3	42.5113	8753	AI-ETD	0	2.52	182	127.1	3	902.081	902.077	2704.23	2704.22	1137.65	TRUE	FALSE	TRUE	Sequence Analysis	255
GVTHLNISGLK	Q91ZX7	>sp|Q91ZX7|LRP1_MOUSE Prolow-density lipoprotein receptor-related protein 1 OS=Mus musculus GN=Lrp1 PE=1 SV=1	3954	GVTHLN[NGlycan_1540.5285]ISGLK	3949	N6(NGlycan / 1540.5285)	HexNAc(2)Hex(7)	6	Rep1_Frac3	42.3984	8726	HCD	0	2.64	171.8	62.6	3	893.739	893.734	2679.2	2679.19	1137.65	TRUE	FALSE	TRUE	Sequence Analysis	255
GVTHLNISGLK	Q91ZX7	>sp|Q91ZX7|LRP1_MOUSE Prolow-density lipoprotein receptor-related protein 1 OS=Mus musculus GN=Lrp1 PE=1 SV=1	3954	GVTHLN[NGlycan_1540.5285]ISGLK	3949	N6(NGlycan / 1540.5285)	HexNAc(2)Hex(7)	6	Rep1_Frac3	42.4189	8729	AI-ETD	0	2.99	161.3	144.7	3	893.739	893.734	2679.2	2679.19	1137.65	TRUE	FALSE	TRUE	Sequence Analysis	255
GVTHLNISGLK	Q91ZX7	>sp|Q91ZX7|LRP1_MOUSE Prolow-density lipoprotein receptor-related protein 1 OS=Mus musculus GN=Lrp1 PE=1 SV=1	3954	GVTHLN[NGlycan_1419.5022]ISGLK	3949	N6(NGlycan / 1419.5022)	HexNAc(3)Hex(5)	6	Rep1_Frac3	42.7607	8810	HCD	0	3.86	316	118.2	3	853.394	853.391	2558.17	2558.16	1137.65	TRUE	FALSE	TRUE	Sequence Analysis	255
GVTHLNISGLK	Q91ZX7	>sp|Q91ZX7|LRP1_MOUSE Prolow-density lipoprotein receptor-related protein 1 OS=Mus musculus GN=Lrp1 PE=1 SV=1	3954	GVTHLN[NGlycan_1362.4808]ISGLK	3949	N6(NGlycan / 1362.4808)	HexNAc(2)Hex(5)Fuc(1)	6	Rep1_Frac3	42.4805	8746	HCD	0	4.75	428.1	220.5	3	834.388	834.384	2501.15	2501.14	1137.65	TRUE	FALSE	TRUE	Sequence Analysis	255
GVTHLNISGLK	Q91ZX7	>sp|Q91ZX7|LRP1_MOUSE Prolow-density lipoprotein receptor-related protein 1 OS=Mus musculus GN=Lrp1 PE=1 SV=1	3954	GVTHLN[NGlycan_1362.4808]ISGLK	3949	N6(NGlycan / 1362.4808)	HexNAc(2)Hex(5)Fuc(1)	6	Rep1_Frac3	42.5004	8749	AI-ETD	0.0058	1.68	170.4	121.1	3	834.388	834.384	2501.15	2501.14	1137.65	TRUE	FALSE	TRUE	Sequence Analysis	255
GVTHLNISGLK	Q91ZX7	>sp|Q91ZX7|LRP1_MOUSE Prolow-density lipoprotein receptor-related protein 1 OS=Mus musculus GN=Lrp1 PE=1 SV=1	3954	GVTHLN[NGlycan_1241.4545]ISGLK	3949	N6(NGlycan / 1241.4545)	HexNAc(3)Hex(3)Fuc(1)	6	Rep1_Frac3	42.8114	8822	HCD	0	3.86	297.4	95.5	3	794.045	794.042	2380.12	2380.11	1137.65	TRUE	FALSE	TRUE	Sequence Analysis	255
GVTHLNISGLK	Q91ZX7	>sp|Q91ZX7|LRP1_MOUSE Prolow-density lipoprotein receptor-related protein 1 OS=Mus musculus GN=Lrp1 PE=1 SV=1	3954	GVTHLN[NGlycan_1216.4229]ISGLK	3949	N6(NGlycan / 1216.4229)	HexNAc(2)Hex(5)	6	Rep1_Frac3	42.7055	8796	HCD	0	5.02	460.9	285.5	3	785.701	785.698	2355.09	2355.08	1137.65	TRUE	FALSE	TRUE	Sequence Analysis	255
GVTHLNISGLK	Q91ZX7	>sp|Q91ZX7|LRP1_MOUSE Prolow-density lipoprotein receptor-related protein 1 OS=Mus musculus GN=Lrp1 PE=1 SV=1	3954	GVTHLN[NGlycan_1216.4229]ISGLK	3949	N6(NGlycan / 1216.4229)	HexNAc(2)Hex(5)	6	Rep1_Frac3	42.726	8799	AI-ETD	0	3.05	220.7	157.8	3	785.701	785.698	2355.09	2355.08	1137.65	TRUE	FALSE	TRUE	Sequence Analysis	255
GVTHLNISGLK	Q91ZX7	>sp|Q91ZX7|LRP1_MOUSE Prolow-density lipoprotein receptor-related protein 1 OS=Mus musculus GN=Lrp1 PE=1 SV=1	3954	GVTHLN[NGlycan_1054.37]ISGLK	3949	N6(NGlycan / 1054.37)	HexNAc(2)Hex(4)	6	Rep1_Frac3	42.7042	8795	HCD	0	5.18	516.5	339.2	3	731.683	731.681	2193.03	2193.03	1137.65	TRUE	FALSE	TRUE	Sequence Analysis	255
GVTHLNISGLK	Q91ZX7	>sp|Q91ZX7|LRP1_MOUSE Prolow-density lipoprotein receptor-related protein 1 OS=Mus musculus GN=Lrp1 PE=1 SV=1	3954	GVTHLN[NGlycan_1054.37]ISGLK	3949	N6(NGlycan / 1054.37)	HexNAc(2)Hex(4)	6	Rep1_Frac3	42.7171	8798	AI-ETD	0	3.21	216.6	172.4	3	731.683	731.681	2193.03	2193.03	1137.65	TRUE	FALSE	TRUE	Sequence Analysis	255
[truncated: 22,966 more rows]
